# Supplementary material for: Up-to-date MALDI-TOF MS-based identification of the Corynebacterium diphtheriae species complex for improved diagnostics
Source: J Clin Microbiol. 2026 May 22;64(6):e01324-25. doi: 10.1128/jcm.01324-25 (PMC13251421; doi:10.1128/jcm.01324-25)
Supplement: Table S1 — MALDI - Validation Spectra. [file jcm.01324-25-s0001.xlsx]

## Sheet: Single Spectra
	Table S1 MALDI - Validation Spectra												1609	entries		05.03.2025 - MALDI-UP-7401 excerpt				https://maldi-up.ua-bw.de																isolates / strains												isolates/strains: Bacillus cytotoxicus	7
	Basic data for the spectra			Taxonomic information about the used material								Data for the isolate/material											Technical data for the entry								genera number	species number	Actinomycetota species number	Corynebacterium diphtherise species complex (CdSC) species number	number of species excluding Actinomycetota species	number of all isolates	Actinomycetota isolates	CdSC isolates	CdSC isolated from human samples	CdSC isolated from animal samples	C. belfantii isolates	C. diphtheriae s.s. isolates	C. pseudotuberculosis isolates	C. ramonii isolates	C. rouxii isolates	C. silvaticum isolates	C. ulcerans s.s. isolates	isolates/strains: B. cereus grp excluding B. cytotoxicus	314
Isolate ID	Date	System	User responsible for the row (see contact)	Domain	Phylum	Class	Order	Family	Genus	Species	Subspecies/ Type	Identifier	Isolation source / date / [reference]	Isolate tracking	Further details on the isolate \ material	Spore former	Validity	Verification of assignment	Results of sequencing	Other results for assignment of the isolate	Other isolate identification	Isolate / material conserved as	Agar / medium	Kind of medium	Cultivation temperature	Cultivation time	Cultivation, other conditions	Matrix	Sample preparation [ref]	Date of independent spectrum;	218	851	101	7	750	1585	448	321	61	258	7	30	79	8	8	88	101	isolates/strains: Actinomycetota excluding CdSC	127
1290	2018-12-13	Bruker LT microflex	CVUA Stuttgart (CVUAS)	Bacteria	Actinomycetota	Actinomycetes	Actinomycetales	Actinomycetaceae	Actinomyces	bovis		DSM 43014	Bos taurus lumpy jaw in cows Giessen, HE, DEU 2010	Uni Giessen > CVUAS	[0003]	no	3	type strain	0	https://bacdive.dsmz.de/strain/148	ATCC 13683	CVUAS 8607	SBA	solid	37 °C	48 h	microaerophil	HCCA	EFEx	2018-01-04	1	1	1			1	1
2843	2019-10-01	Bruker LT microflex	CVUA Stuttgart (CVUAS)	Bacteria	Actinomycetota	Actinomycetes	Actinomycetales	Actinomycetaceae	Actinomyces	denticolens		CVUAS 31891	Equus caballus horse, abscess lymph node DEU, BW 2019	isolate CVUAS	0	no	3	sequenced	16S rDNA: 760bp (52,% of ref-sequence) > 5/756; 99,34% similarity with Actinomyces denticolens DSM 20671(T); 825bp (56,3% of ref-sequence) > 9/824; 98,91% similarity with Actinomyces denticolens DSM 20671(T) (09.09.2019; EzBioCloud)	0	0	CVUAS 31891	SBA	solid	37 °C	48 h	capnophile	HCCA	EFEx	2019-09-04	0	1	1			1	1
2844	2019-10-01	Bruker LT microflex	CVUA Stuttgart (CVUAS)	Bacteria	Actinomycetota	Actinomycetes	Actinomycetales	Actinomycetaceae	Actinomyces	sp-CVUAS-31303		CVUAS 31303	Capra aegagrus goat, abscess DEU, BW 2018	isolate CVUAS	case report [0129]	no	3	sequenced	16S rDNA: 1499bp (100% of ref-sequence) > 42/1458; 97.12% similarity with GU227175; 68/1458; 95.34 similarity with Actinomyces urogenotalis DSM 15434(T)(02.07.2019; EzBioCloud)	0	0	CVUAS 31303	SBA	solid	37 °C	48 h	microaerophil	HCCA	EFEx	2019-07-05	0	1	1			1	1
1721	2018-03-05	Bruker LT microflex	CVUA Stuttgart (CVUAS)	Bacteria	Actinomycetota	Actinomycetes	Actinomycetales	Actinomycetaceae	Actinomyces	viscosus		WÜ6		0	0	no	3	sequenced	16S rDNA: 702bp (47,2% of ref-sequence) > 3/660; 99,55% similarity with Actinomyces viscosus NCTC 10951(T) (22.01.2018; EzBioCloud)	0	0	CVUAS 1490	SBA	solid	37 °C	24 h	anaerobe	HCCA	EFEx	2018-01-10	0	1	1			1	1
1734	2018-12-13	Bruker LT microflex	CVUA Stuttgart (CVUAS)	Bacteria	Actinomycetota	Actinomycetes	Actinomycetales	Actinomycetaceae	Actinomyces	weissii		DSM 24894	Canis lupus familiaris oral cavity, dog Giessen, HE, DEU 2010	Uni Giessen > CVUAS	[0003]	no	3	type strain	0	https://bacdive.dsmz.de/strain/196	CCM 7951,CCUG 61299,CIP 110333,LMG 26472	CVUAS 8614	SBA	solid	37 °C	48 h	microaerophil	HCCA	EFEx	2018-01-04	0	1	1			1	1
714	2017-10-05	Bruker LT microflex	CVUA Stuttgart (CVUAS)	Bacteria	Actinomycetota	Actinomycetes	Actinomycetales	Actinomycetaceae	Arcanobacterium	bovis		C605018-01-1T	Bos taurus milk sample collected from the udder of a cow at post mortem	Uni Gießen > CVUAS	[0131]	no	3	type strain	0	0	CCUG 45425; DSM 107286; BCCM/LMG 30783	CVUAS 2283,4	SBA	solid	37°C	24h	microaerophil	HCCA	EFEx	2017-08-16	1	1	1			1	1
1024	2017-09-01	Bruker LT microflex	CVUA Stuttgart (CVUAS)	Bacteria	Actinomycetota	Actinomycetes	Actinomycetales	Actinomycetaceae	Arcanobacterium	canis		CIP 110339	Canis lupus familiaris canine otitis externa Giessen, HE, DEU 2011	DSMZ	[0003]	no	3	type strain	0	https://bacdive.dsmz.de/strain/204	CCM 7958, CCUG 61573, CIP 110339, DSM 25104	CVUAS 8609	SBA	solid	37 °C	48 h	microaerophil	HCCA	DT	2013-04-09	0	1	1			1	1
1042	2017-11-03	Bruker LT microflex	CVUA Stuttgart (CVUAS)	Bacteria	Actinomycetota	Actinomycetes	Actinomycetales	Actinomycetaceae	Arcanobacterium	haemolyticum		DSM 20595		DSMZ	0	no	3	type strain	0	https://bacdive.dsmz.de/strain/197	ATCC 9345, CCM 5947, NCTC 8452	CVUAS 9612	SBA	solid	37°C	48 h	microaerophil	HCCA	EFEx	2017-10-06	0	1	1			1	1
9174	2022-10-21	Bruker LT microflex	CVUA Stuttgart (CVUAS)	Bacteria	Actinomycetota	Actinomycetes	Actinomycetales	Actinomycetaceae	Arcanobacterium	hippocoleae		17-2056	2017	> Uni Giessen > CVUAS	0	no	2	0	0	0	0	CVUAS 31550	SBA	solid	37°C	48h	microaerophilic	HCCA	EFex [BRU03]	2019-02-13	0	1	1			1	1
1025	2017-10-05	Bruker LT microflex	CVUA Stuttgart (CVUAS)	Bacteria	Actinomycetota	Actinomycetes	Actinomycetales	Actinomycetaceae	Arcanobacterium	hippocoleae		DSM 15539	Equus caballus horse vaginal discharge, 3 year old Arab cross Dumfries, GBR	DSMZ	[0003]	no	3	type strain	0	https://bacdive.dsmz.de/search?search=DSM+15539	CCUG 44697,CIP 106850	CVUAS 9613	SBA	solid	37°C	24h	microaerophil	HCCA	DT	2013-08-07	0	0	0			1	1
1026	2017-10-05	Bruker LT microflex	CVUA Stuttgart (CVUAS)	Bacteria	Actinomycetota	Actinomycetes	Actinomycetales	Actinomycetaceae	Arcanobacterium	phocae		DSM 10002	Phoca vitulina lung of common seal coastal water, Scotland, GBR 1995	DSMZ	SAMN04489737 [0160]	no	3	type strain	0	https://bacdive.dsmz.de/strain/199	0	CVUAS 9614	SBA	solid	37°C	24h	microaerophil	HCCA	EFex	2017-10-04	0	1	1			1	1
434	2022-06-17	Bruker LT microflex	CVUA Stuttgart (CVUAS)	Bacteria	Actinomycetota	Actinomycetes	Actinomycetales	Actinomycetaceae	Arcanobacterium	phocae		LALLF 21TRD0572	Halichoerus grypus grey seal, fin, osteomyelitis MV, DEU 2021	isolate LALLF MV > CVUAS	0	no	3	sequenced	493 bp Query length, 100% Sequence Identity mit Arcanobacterium phocae strain P.v. 6889 16S rRNA gene partial sequence, Query Coverage 96% (07.07.2021 MT422151.1)	0	CVUAS 33827	CVUAS 33827	SBA	solid	37°C	24h	aerobe	HCCA	EFEx	2022-05-11	0	0	0			1	1
1027	2017-10-05	Bruker LT microflex	CVUA Stuttgart (CVUAS)	Bacteria	Actinomycetota	Actinomycetes	Actinomycetales	Actinomycetaceae	Arcanobacterium	phocisimile		2698	Phoca vitulina vaginal swab of a harbour seal North Sea, DEU 2004	DSMZ	[0003]	no	3	type strain	0	https://bacdive.dsmz.de/search?search=DSM+26142	DSM 26142, LMG 27073,CCM 8430	CVUAS 9610	SBA	solid	37°C	24h	microaerophil	HCCA	DT	2013-08-07	0	1	1			1	1
4172	2021-02-22	Bruker LT microflex	CVUA Stuttgart (CVUAS)	Bacteria	Actinomycetota	Actinomycetes	Actinomycetales	Actinomycetaceae	Arcanobacterium	pinnipediorum		14418	Halichoerus grypus grea seal pub GBR, Scotland	G. Foster > Uni Giessen > CVUAS	[0146]	no	3	sequenced	0	0	0	CVUAS 32125	SBA	solid	37°C	48h	microaerophil	HCCA	EFEx	2020-01-15	0	1	1			1	1
1028	2017-10-05	Bruker LT microflex	CVUA Stuttgart (CVUAS)	Bacteria	Actinomycetota	Actinomycetes	Actinomycetales	Actinomycetaceae	Arcanobacterium	pinnipediorum		DSM 28752	Phoca vitulina Anal swab of a free-living harbour seal North Sea, DEU 2004	DSMZ	[0088]	no	3	type strain	0	https://bacdive.dsmz.de/strain/131544	LMG 28298	CVUAS 2275,4	SBA	solid	37°C	24h	microaerophil	HCCA	EFex	2017-09-06	0	0	0			1	1
1029	2017-10-05	Bruker LT microflex	CVUA Stuttgart (CVUAS)	Bacteria	Actinomycetota	Actinomycetes	Actinomycetales	Actinomycetaceae	Arcanobacterium	pluranimalium		DSM 13483	Phocoena phocoena spleen of dead harbour porpoise GBR	DSMZ	0	no	3	type strain	0	https://bacdive.dsmz.de/search?search=DSM+13483	CCUG 42575,CIP 106442	CVUAS 9616	SBA	solid	37°C	24h	microaerophil	HCCA	EFex	2017-10-04	0	1	1			1	1
9177	2022-10-21	Bruker LT microflex	CVUA Stuttgart (CVUAS)	Bacteria	Actinomycetota	Actinomycetes	Actinomycetales	Actinomycetaceae	Arcanobacterium	sp-17-2065.02		17-2065.01	2017	> Uni Giessen > CVUAS	0	no	2	0	0	0	0	CVUAS 31551	SBA	solid	37°C	48h	microaerophilic	HCCA	EFex [BRU03]	2019-02-13	0	1	1			1	1
9181	2022-10-21	Bruker LT microflex	CVUA Stuttgart (CVUAS)	Bacteria	Actinomycetota	Actinomycetes	Actinomycetales	Actinomycetaceae	Arcanobacterium	sp-17-2065.02		17-3515	2017	> Uni Giessen > CVUAS	0	no	2	0	0	0	0	CVUAS 31558	SBA	solid	37°C	48h	microaerophilic	HCCA	EFex [BRU03]	2019-02-13	0	0	0			1	1
1030	2017-10-05	Bruker LT microflex	CVUA Stuttgart (CVUAS)	Bacteria	Actinomycetota	Actinomycetes	Actinomycetales	Actinomycetaceae	Arcanobacterium	sp-2701		2701	Phoca vitulina anal swab of a dead male harbor seal Island of Rømø, DNK 2004	Uni Giessen > CVUAS	[0135]	no	2	description in progress	WGS-data: NZ_CP050804.1 [0135]	0	0	CVUAS 7371,4	SBA	solid	37°C	24h	microaerophil	HCCA	EFex	2017-08-16	0	1	1			1	1
2401	2019-12-03	Bruker LT microflex	CVUA Stuttgart (CVUAS)	Bacteria	Actinomycetota	Actinomycetes	Actinomycetales	Actinomycetaceae	Arcanobacterium	sp-2701		21044		Uni Giessen > CVUAS	0	no	2	description in progress	0	0	160	CVUAS 30867.2	SBA	solid	37°C	24h	microaerophil	HCCA	EFex	2019-11-25	0	0	0			1	1
696	2017-09-01	Bruker LT microflex	CVUA Stuttgart (CVUAS)	Bacteria	Actinomycetota	Actinomycetes	Actinomycetales	Actinomycetaceae	Arcanobacterium	wilhelmae		CVUAS 1060,2	Rhinoceros unicornis vaginal tract; Panzernashorn, swab DEU, BW 2013	isolate CVUAS	0	no	3	sequenced	16S: 631 bp; 3/629; 99,52% similarity with Arcanobacterium wilhelmae 647(T); 43,4% completeness (06.07.2018 EzBioCloud)	0	0	CVUAS 1060,2	SBA	solid	37°C	24h	aerobe	HCCA	DT	2013-03-15	0	1	1			1	1
244	2017-04-13	Bruker LT microflex	CVUA Stuttgart (CVUAS)	Bacteria	Actinomycetota	Actinomycetes	Actinomycetales	Actinomycetaceae	Arcanobacterium	wilhelmae		CVUAS 647	Rhinoceros unicornis vaginal tract, swab DEU, BW 2012	isolate CVUAS [0043]	0	no	4	type strain	16S sequence: [LT160960.2] [0043]; Complete genome [0214]	https://bacdive.dsmz.de/strain/140307	647, DSM 102162, LMG 29418	CVUAS 647	SBA	solid	37°C	24h	aerobe	HCCA	DT	2014-09-04	0	0	0			1	1
1722	2018-03-05	Bruker LT microflex	CVUA Stuttgart (CVUAS)	Bacteria	Actinomycetota	Actinomycetes	Actinomycetales	Actinomycetaceae	Boudabousia	sp-CVUAS-30561		CVUAS 30561	Spheniscus demersus African penguin, eyeball DEU, BW 2017	isolate CVUAS	new genus: Boudabousia [Nouioui et al. 2018]; formerly Actinomyces	no	3	sequenced	16S rDNA: 575+680bp (88,5% of ref-sequence) > 29/1212; 97,6% similarity with Actinomyces marimammalium CCUG 41710(T)(22.11.17; EzBioCloud)	0	0	CVUAS 30561	SBA	solid	37 °C	24 h	anaerobe	HCCA	EFEx	2017-11-15	1	1	1			1	1
1735	2018-12-13	Bruker LT microflex	CVUA Stuttgart (CVUAS)	Bacteria	Actinomycetota	Actinomycetes	Actinomycetales	Actinomycetaceae	Schaalia	canis		DSM 15536	Canis lupus familiaris Dog vagina Inverness, GBR	Uni Giessen > CVUAS	new genus: Schaalia [Nouioui et al. 2018]; formerly Actinomyces [0003]	no	3	type strain	0	https://bacdive.dsmz.de/strain/180	CCUG 41706,IFR M2289/98/2,CIP 106351	CVUAS 8608	SBA	solid	37 °C	48 h	microaerophil	HCCA	EFEx	2018-01-04	1	1	1			1	1
3346	2020-04-22	Bruker LT microflex	CVUA Stuttgart (CVUAS)	Bacteria	Actinomycetota	Actinomycetes	Actinomycetales	Actinomycetaceae	Schaalia	cardiffensis		DSM 15803	human. female Human intrauterine contraceptive device GBR, Cardiff 1996	DSMZ	0	no	3	type strain	0	https://bacdive.dsmz.de/strain/184	CCUG 44997,CIP 107323	CVUAS 11057,3	SBA	solid	37 °C	48 h	anaerobe	HCCA	EFEx	2020-03-27	0	1	1			1	1
9843	2022-12-16	Bruker LT microflex	CVUA Stuttgart (CVUAS)	Bacteria	Actinomycetota	Actinomycetes	Actinomycetales	Actinomycetaceae	Schaalia	hyovaginalis		CVUAS 32021	Ammotragus lervia abscess DEU, BW 2019	isolate CVUAS	new genus: Schaalia [Nouioui et al. 2018]; formerly Actinomyces	no	3	sequenced	16S rDNA: 813bp (55.0% of ref-sequence) > 3/813= 99,63% similarity with Schaalia hyovaginalis strain DSM 106277 [MN537508.1] (29.04.2022; NCBI)	0	0	CVUAS 32021	SBA	solid	37°C	48h	CO2	HCCA	EFEx	2019-10-23	0	1	1			1	1
1737	2018-12-13	Bruker LT microflex	CVUA Stuttgart (CVUAS)	Bacteria	Actinomycetota	Actinomycetes	Actinomycetales	Actinomycetaceae	Schaalia	hyovaginalis		DSM 10695	Sus scrofa domestica pig, purulent lesions	Uni Giessen > CVUAS	new genus: Schaalia [Nouioui et al. 2018]; formerly Actinomyces [0003]	no	3	type strain	0	https://bacdive.dsmz.de/strain/170	ATCC 51367,CIP 103923,NCFB 2983	CVUAS 31123	SBA	solid	37 °C	48 h	microaerophil	HCCA	EFEx	2018-08-31	0	0	0			1	1
4088	2020-03-02	Bruker LT microflex	CVUA Stuttgart (CVUAS)	Bacteria	Actinomycetota	Actinomycetes	Actinomycetales	Actinomycetaceae	Schaalia	sp-CVUAS-32183		CVUAS 32183	Equus ferus horse, mare, nasal swab DEU, BW 2020	STUA Aulendorf > CVUAS	case report [0129]	no	3	sequenced	16S rDNA: 806bp (54.3% of ref-sequence) > 16/797; 97.99% similarity with Schaalia suimastidis DSM 15538(T), 55.3% completeness; > (03.02.2020; EzBioCloud)	0	0	CVUAS 32183	SBA	solid	37 °C	48 h	microaerophil	HCCA	EFEx	2020-02-13	0	1	1			1	1
2848	2019-10-01	Bruker LT microflex	CVUA Stuttgart (CVUAS)	Bacteria	Actinomycetota	Actinomycetes	Actinomycetales	Actinomycetaceae	Schaalia	sp-CVUAS-8688		CVUAS 31838	Vicugna pacos Alpaca; abscess DEU, BW 2019	isolate CVUAS	case report [0129]	no	3	sequenced	16S rDNA: 1448bp (97,9% of ref-sequence) > 3/1444; 99,78% similarity with Schaalia sp-CVUAS-8688; 52/1426; 96,35% similarity with Actinomyces culturomici Marseille-P3561(T); 59/1440; 95,90% similarity with S. cardiffensis CCUG 44997(T)(16.09.2019; EzBioCloud)	0	0	CVUAS 31838	SBA	solid	37°C	48h	CO2	HCCA	EFEx	2019-08-23	0	1	1			1	1
2855	2019-11-05	Bruker LT microflex	CVUA Stuttgart (CVUAS)	Bacteria	Actinomycetota	Actinomycetes	Actinomycetales	Actinomycetaceae	Schaalia	sp-CVUAS-8688		CVUAS 31845.2	Vicugna pacos Alpaca; abscess lower jaw DEU, BW 2019	isolate CVUAS	case report [0129] new genus: Schaalia [Nouioui et al. 2018]; formerly Actinomyces	no	3	sequenced	16S rDNA: 1464bp (97,4% of ref-sequence) >99% similarity with Schaalia sp-CVUAS-8688; 47/1429; 96,71% similarity with S. cardiffensis CCUG 44997(T)(07.10.2019; EzBioCloud)	0	0	CVUAS 31845.2	SBA	solid	37°C	48h	CO2	HCCA	EFEx	2019-09-25	0	0	0			1	1
766	2017-11-30	Bruker LT microflex	CVUA Stuttgart (CVUAS)	Bacteria	Actinomycetota	Actinomycetes	Actinomycetales	Actinomycetaceae	Trueperella	abortisuis		874-14	Felis silvestris catus cat	University Giessen > CVUAS	case report [0070]	no	3	sequenced [0070]	gap gene LT727688; tuf-gene: LT727685 [0070]	[0070]	0	CVUAS 30077	SBA	solid	37°C	48h	microaerophil	HCCA	EFEx	2017-05-04	1	1	1			1	1
9358	2022-10-21	Bruker Sirius	CVUA Stuttgart (CVUAS)	Bacteria	Actinomycetota	Actinomycetes	Actinomycetales	Actinomycetaceae	Trueperella	abortisuis		LALLF 22TRD0373	Sus scrofa pig, placenta, warping MV, DEU 2022	isolate LALLF MV > CVUAS	0	no	3	sequenced	16S rDNA (688bp): 99,85% (1/688) similarity with Trueperella abortisuis IMMIB L-1653 [HE575404.1] (11.10.2022)	0	CVUAS 33835	CVUAS 33835	SBA	solid	37°C	48 h	microaerophilic	HCCA	EFex [BRU03]	2022-05-11	0	0	0			1	1
2856	2019-11-05	Bruker LT microflex	CVUA Stuttgart (CVUAS)	Bacteria	Actinomycetota	Actinomycetes	Actinomycetales	Actinomycetaceae	Trueperella	bernardiae		D12_0613-1-4-3	Anatidae duck	UGV > CVUAS	0	no	3	0	0	0	0	CVUAS 31767	SBA	solid	37°C	48h	microaerophil	HCCA	EFEx	2019-07-10	0	1	1			1	1
2828	2019-08-28	Bruker LT microflex	CVUA Stuttgart (CVUAS)	Bacteria	Actinomycetota	Actinomycetes	Actinomycetales	Actinomycetaceae	Trueperella	bernardiae		DSM 9152	human human blood Canada	UGV > CVUAS	[0003] [0070]	no	3	type strain	FT-IR	https://bacdive.dsmz.de/strain/214	CCUG 33419, CIP 104252, LCDC 89-0504, LMG 18721	CVUAS 9346	SBA	solid	37°C	48h	microaerophil	HCCA	EFEx	2017-05-09	0	0	0			1	1
2829	2019-08-28	Bruker LT microflex	CVUA Stuttgart (CVUAS)	Bacteria	Actinomycetota	Actinomycetes	Actinomycetales	Actinomycetaceae	Trueperella	bialowiezensis		DSM 17162	Bison bonasus prepuce of European bison Bison bonasus suffering from balanoposthitis Bialowieza National Park, Poland	UGV > CVUAS	[0003] [0070]	no	3	type strain	FT-IR	https://bacdive.dsmz.de/strain/216	NCTC 13354,CIP 109229	CVUAS 9452	SBA	solid	37°C	48h	microaerophil	HCCA	EFEx	2017-05-04	0	1	1			1	1
2830	2019-08-28	Bruker LT microflex	CVUA Stuttgart (CVUAS)	Bacteria	Actinomycetota	Actinomycetes	Actinomycetales	Actinomycetaceae	Trueperella	bonasi		DSM 17163	Bison bonasus prepuce of European bison Bison bonasus suffering from balanoposthitis Bialowieza National Park, Poland	UGV > CVUAS	[0003] [0070]	no	3	type strain	FT-IR	https://bacdive.dsmz.de/strain/217	CIP 109232, NCTC 13355	CVUAS 9620	SBA	solid	37°C	48h	microaerophil	HCCA	EFEx	2018-02-26	0	1	1			1	1
9359	2022-10-21	Bruker Sirius	CVUA Stuttgart (CVUAS)	Bacteria	Actinomycetota	Actinomycetes	Actinomycetales	Actinomycetaceae	Trueperella	pecoris		LALLF 20TRD0366	Bos taurus indicus zebu, balanoposthitis MV, DEU 2020	isolate LALLF MV > CVUAS	0	no	3	sequenced	16S rDNA (1414bp): 99,85% (6/1414) similarity with Trueperella pecoris 15IMD0307 [CP071974.1] (11.10.2022)	0	CVUAS 33836	CVUAS 33836	SBA	solid	37°C	48 h	microaerophilic	HCCA	EFex [BRU03]	2022-05-11	0	1	1			1	1
9360	2022-10-21	Bruker Sirius	CVUA Stuttgart (CVUAS)	Bacteria	Actinomycetota	Actinomycetes	Actinomycetales	Actinomycetaceae	Trueperella	pecoris		LALLF 20TRD0808	Bos taurus cattle, lung, pneumonia MV, DEU 2020	isolate LALLF MV > CVUAS	0	no	3	sequenced	16S rDNA (1407bp): 99,85% (1/1401) similarity with Trueperella pecoris 15IMD0307 [CP071974.1] (11.10.2022)	0	CVUAS 33837	CVUAS 33837	SBA	solid	37°C	48 h	microaerophilic	HCCA	EFex [BRU03]	2022-05-11	0	0	0			1	1
2832	2019-08-28	Bruker LT microflex	CVUA Stuttgart (CVUAS)	Bacteria	Actinomycetota	Actinomycetes	Actinomycetales	Actinomycetaceae	Trueperella	pyogenes		11-7-D-03394	Loris lydekkerianus grey slender loris HE, DEU 2011	LHL > CVUAS	[0116]	no	3	0	0	0	0	CVUAS 2101,2	SBA	solid	37°C	48h	microaerophil	HCCA	EFEx	2017-05-09	0	1	1			1	1
2836	2019-08-28	Bruker LT microflex	CVUA Stuttgart (CVUAS)	Bacteria	Actinomycetota	Actinomycetes	Actinomycetales	Actinomycetaceae	Trueperella	pyogenes		DSM 20630	Sus scrofa domestica pig	UGV > CVUAS	[0003] [0070]	no	3	type strain	FT-IR	https://bacdive.dsmz.de/strain/212	ATCC 19411, CCUG 13230, CIP 103129, LMG 16162, NCTC 5224	CVUAS 8606	SBA	solid	37°C	48h	microaerophil	HCCA	EFEx	2017-05-09	0	0	0			1	1
2681	2020-07-06	Bruker LT microflex	CVUA Stuttgart (CVUAS)	Bacteria	Actinomycetota	Actinomycetes	Corynebacteriales	Corynebacteriaceae	Corynebacterium	amycolatum		C19	Erinaceus europaeus hedgehog Belgium, region: Geraardsbergen 2020	isolate UGent > CVUAS	[0133]	no	3	sequenced (rpoB) UGent	0	tox-negative	KL1566	CVUAS 32407	SBA	solid	37 °C	24 h	aerobe	HCCA	eDT	2020-06-18	1	1	1			1	1
2451	2021-11-16	Bruker Autoflex I	RKI Berlin (RKI)	Bacteria	Actinomycetota	Actinomycetes	Corynebacteriales	Corynebacteriaceae	Corynebacterium	amycolatum		RRLK02_02		RKI	0	yes	2	strain collection of RKI	0	0	0	RRLK02_02	LB	solid	37 °C	24h	aerobe	HCCA	80% TFA/1:10 verdünnt/1:1 HCCA:TA2	2014-04-17	0	0	0			1	1
1057	2018-04-09	Bruker LT microflex	CVUA Stuttgart (CVUAS)	Bacteria	Actinomycetota	Actinomycetes	Corynebacteriales	Corynebacteriaceae	Corynebacterium	aurimucosum		273U3-1	Bos taurus raw milk DEU, NW 2016	isolate University Bonn ITW > CVUAS	[0117]	no	3	sequenced	rpoB: 406bp > 97% similarity with Corynebacterium aurimucosum strain CCUG 47449, AY492282.1, (01.02.2017, NCBI)	0	0	CVUAS 11621	SBA	solid	37 °C	24 h	aerobe	HCCA	eDT	2016-12-28	0	1	1			1	1
3592	2020-11-04	Bruker LT microflex	CVUA Stuttgart (CVUAS)	Bacteria	Actinomycetota	Actinomycetes	Corynebacteriales	Corynebacteriaceae	Corynebacterium	belfantii	NT	DSM 105776	human human, pseudomembrane France 2009 [0110]	DSMZ	[0163]	no	3	type strain	MAL neg; "Biovar belfanti"; tox neg [0110]	https://bacdive.dsmz.de/strain/158444	FRC0043; CIP 111412	DSM 105776	SBA	solid	37°C	24 h	aerobe	HCCA	EFEx	2020-10-20	0	1	1	1		1	1	1	1		1
13902	2025-01-20	Bruker LT microflex	LGL Oberschleißheim	Bacteria	Actinomycetota	Actinomycetes	Corynebacteriales	Corynebacteriaceae	Corynebacterium	belfantii	NT	KL2649	human pharynx DEU 2023	LGL KL Diphteria	tox negative (LGL)	no	4	WGS sequenced (LGL)	0	0	0	KL2649	SBA	solid	37 °C	24 h	aerobe	HCCA		2023-04-24	0	0	0			1	1	1	1		1
13903	2025-01-20	Bruker LT microflex	LGL Oberschleißheim	Bacteria	Actinomycetota	Actinomycetes	Corynebacteriales	Corynebacteriaceae	Corynebacterium	belfantii	NT	KL2656	human sputum DEU 2023	LGL KL Diphteria	tox negative (LGL)	no	4	WGS sequenced (LGL)	0	0	0	KL2656	SBA	solid	37 °C	24 h	aerobe	HCCA		2023-04-27	0	0	0			1	1	1	1		1
13904	2025-01-20	Bruker LT microflex	LGL Oberschleißheim	Bacteria	Actinomycetota	Actinomycetes	Corynebacteriales	Corynebacteriaceae	Corynebacterium	belfantii	NT	KL3178	human n.a. DEU 2024	LGL KL Diphteria	tox negative (LGL)	no	4	WGS sequenced (LGL)	0	0	0	KL3178	SBA	solid	37 °C	24 h	aerobe	HCCA		2024-02-07	0	0	0			1	1	1	1		1
13906	2025-01-20	Bruker LT microflex	LGL Oberschleißheim	Bacteria	Actinomycetota	Actinomycetes	Corynebacteriales	Corynebacteriaceae	Corynebacterium	belfantii	NT	KL3290	human nose DEU 2024	LGL KL Diphteria	tox negative (LGL)	no	4	WGS sequenced (LGL)	0	0	0	KL3290	SBA	solid	37 °C	24 h	aerobe	HCCA		2024-05-07	0	0	0			1	1	1	1		1
1255	2018-07-02	Bruker LT microflex	CVUA Stuttgart (CVUAS)	Bacteria	Actinomycetota	Actinomycetes	Corynebacteriales	Corynebacteriaceae	Corynebacterium	belfantii	NT	KL0171	human bronchial secretion	LGL > CVUAS	tox negative (LGL) [0117]	no	3	KL Diphtheriae, LGL	subspecies is upgraded to species level Coynebacterium belfantii [0110]	0	0	CVUAS 7318	SBA	solid	37 °C	24 h	aerobe	HCCA	EFEx	2020-08-04	0	0	0			1	1	1	1		1
1256	2018-07-02	Bruker LT microflex	CVUA Stuttgart (CVUAS)	Bacteria	Actinomycetota	Actinomycetes	Corynebacteriales	Corynebacteriaceae	Corynebacterium	belfantii	NT	KL0236	human nose	LGL > CVUAS	tox negative (LGL) [0117]	no	3	KL Diphtheriae, LGL	subspecies is upgraded to species level Coynebacterium belfantii [0110]	0	0	CVUAS 7328	SBA	solid	37 °C	24 h	aerobe	HCCA	EFEx	2020-08-04	0	0	0			1	1	1	1		1
2826	2019-07-26	Bruker LT microflex	CVUA Stuttgart (CVUAS)	Bacteria	Actinomycetota	Actinomycetes	Corynebacteriales	Corynebacteriaceae	Corynebacterium	bovis		DSM 20582	Bos taurus milk	0	[0117] [0003]	no	3	type strain	0	https://bacdive.dsmz.de/strain/3082	ATCC 7715, NCTC 3224	CVUAS 4843,2	SBA	solid	37 °C	24 h	aerobe	HCCA	DT	2013-12-20	0	1	1			1	1
2795	2021-05-20	Bruker LT microflex	CVUA Stuttgart (CVUAS)	Bacteria	Actinomycetota	Actinomycetes	Corynebacteriales	Corynebacteriaceae	Corynebacterium	camporealensis		234-U2-11	Bos taurus bovine milk DEU, NW 2017	isolate University Bonn ITW > CVUAS	0	no	3	sequenced	16S: 1396bp (100% of ref-sequence [CP027001.1]) > 2/1396; 99.9% similarity with Corynebacterium camporealensis CIP 105508T (30.04.2021; NCBI)	0	0	CVUAS 11844	SBA	solid	37°C	24 h	aerobe	HCCA	EFEx	2017-03-15	0	1	1			1	1
1614	2019-07-26	Bruker LT microflex	CVUA Stuttgart (CVUAS)	Bacteria	Actinomycetota	Actinomycetes	Corynebacteriales	Corynebacteriaceae	Corynebacterium	casei		CVUAS 1764	Bos taurus milk	isolate CVUAS	[0117]	no	3	sequenced	16S	0	0	CVUAS 1764	SBA	solid	37 °C	24 h	aerobe	HCCA	DT	2015-01-14	0	1	1			1	1
3599	2020-11-04	Bruker LT microflex	CVUA Stuttgart (CVUAS)	Bacteria	Actinomycetota	Actinomycetes	Corynebacteriales	Corynebacteriaceae	Corynebacterium	confusum		253-y-4	Bos taurus bovine milk 2016	University Bonn ITW > CVUAS	0	no	3	sequenced	16S rDNA: 1272bp (95.1% of ref-sequence) > 1/1219= 99.92% similarity with Corynebacterium confusum DMMZ 2439(T), 96.1% completeness(30.09.2020; EzBioCloud)	0	0	CVUAS 30534	SBA	solid	37°C	24 h	aerobe	HCCA	EFEx	2020-10-15	0	1	1			1	1
245	2017-04-13	Bruker LT microflex	CVUA Stuttgart (CVUAS)	Bacteria	Actinomycetota	Actinomycetes	Corynebacteriales	Corynebacteriaceae	Corynebacterium	confusum		54y-1	Bos taurus raw milk DEU, NW 2016	isolate University Bonn ITW > CVUAS	[0117]	no	3	sequenced	16S rDNA: 1391bp (96.6% of ref-sequence) > 1/1340; 99,3% similarity with Corynebacterium confusum DMMZ 2439(T), 96,2% completeness (26.08.16; EzBioCloud)	0	0	CVUAS 11125	SBA	solid	37 °C	24 h	aerobe	HCCA	eDT	2016-08-31	0	0	0			1	1
4089	2020-03-02	Bruker LT microflex	CVUA Stuttgart (CVUAS)	Bacteria	Actinomycetota	Actinomycetes	Corynebacteriales	Corynebacteriaceae	Corynebacterium	cystitidis		CVUAS 32184	Bos taurus breeding bull / Zuchtbulle, semen, pus DEU, BW 2020	isolate STUA Aulendorf > CVUAS	0	no	3	sequenced	rpoB: 406bp: similarity 100% with Corynebacterium cystitidis NCTC11863 [gi|1231760100|LT906473.1] RpoB (NCBI, 18.02.2020)	0	0	CVUAS 32184	SBA	solid	37 °C	24 h	aerobe	HCCA	eDT	2020-01-30	0	1	1			1	1
10675	2024-08-26	Bruker sirius	CVUA Stuttgart (CVUAS)	Bacteria	Actinomycetota	Actinomycetes	Corynebacteriales	Corynebacteriaceae	Corynebacterium	diphtheriae	diphtheriae	DSM 44123 CVUAS	USA, New York	DSMZ	0	no	3	type strain	0	https://www.dsmz.de/collection/catalogue/details/culture/DSM-44123	ATCC 27010, CIP 100721, NCTC 11397, CCUG 37874, C7s, C7 s (-) tox-	DSM 44123, CVUAS 56,3	SBA	solid	37°C	24h	aerobe	HCCA	eDT	2024-01-26	0	1	1	1		1	1	1				1
10675	2023-07-04	Bruker Autoflex I	RKI Berlin (RKI)	Bacteria	Actinomycetota	Actinomycetes	Corynebacteriales	Corynebacteriaceae	Corynebacterium	diphtheriae	diphtheriae	DSM 44123 RKI	USA, New York	DSMZ	0	no	3	type strain	0	https://www.dsmz.de/collection/catalogue/details/culture/DSM-44123	ATCC 27010, CIP 100721, NCTC 11397, CCUG 37874, C7s, C7 s (-) tox-	DSM 44123, CVUAS 56,3	Caso agar	solid	37°C	24h	aerob	HCCA	#CON=approx. 3 loops in Epp. tube#TRT=plus 50-100 mkL 100 pct. TFA| 30 Min treatment|1:10 diluted, inactivation date: 13.05.2022| 1:1 HCCA| Andy 3.0#EXT=Corynebacterium ulcerans DSM 46325, Preparation & measurement: A. Gries#LAS=LL30 pct. 1000, "LL60 pct." 10-20 sh. | Laser attenuator offset: 52 pct.|Range: 20 pct. (Autoflex 2019 04 04(PeterSetup).isset) defocussed 5xunter Strichueberlappung und …	2022-05-27	0	0	0			0	0	0				0
801	2018-07-02	Bruker LT microflex	CVUA Stuttgart (CVUAS)	Bacteria	Actinomycetota	Actinomycetes	Corynebacteriales	Corynebacteriaceae	Corynebacterium	diphtheriae	gravis	KL0163	human wound infection	LGL > CVUAS	[0117]	no	3	KL Diphtheriae, LGL	0	Mannit poitive	0	CVUAS 7316	SBA	solid	37 °C	24 h	aerobe	HCCA	EFEx	2020-08-04	0	0	0			1	1	1	1			1
802	2018-07-02	Bruker LT microflex	CVUA Stuttgart (CVUAS)	Bacteria	Actinomycetota	Actinomycetes	Corynebacteriales	Corynebacteriaceae	Corynebacterium	diphtheriae	gravis	KL0167	human	LGL > CVUAS	[0117]	no	3	KL Diphtheriae, LGL	0	Trehalose poitive	0	CVUAS 7317	SBA	solid	37 °C	24 h	aerobe	HCCA	EFEx	2020-08-04	0	0	0			1	1	1	1			1
803	2018-07-02	Bruker LT microflex	CVUA Stuttgart (CVUAS)	Bacteria	Actinomycetota	Actinomycetes	Corynebacteriales	Corynebacteriaceae	Corynebacterium	diphtheriae	gravis	KL0187	human	LGL > CVUAS	[0117]	no	3	KL Diphtheriae, LGL	0	0	0	CVUAS 7321	SBA	solid	37 °C	24 h	aerobe	HCCA	EFEx	2020-08-04	0	0	0			1	1	1	1			1
804	2018-07-02	Bruker LT microflex	CVUA Stuttgart (CVUAS)	Bacteria	Actinomycetota	Actinomycetes	Corynebacteriales	Corynebacteriaceae	Corynebacterium	diphtheriae	gravis	KL0232	human	LGL > CVUAS	[0117]	no	3	KL Diphtheriae, LGL	0	0	0	CVUAS 7326	SBA	solid	37 °C	24 h	aerobe	HCCA	EFEx	2020-08-04	0	0	0			1	1	1	1			1
805	2018-07-02	Bruker LT microflex	CVUA Stuttgart (CVUAS)	Bacteria	Actinomycetota	Actinomycetes	Corynebacteriales	Corynebacteriaceae	Corynebacterium	diphtheriae	gravis	KL0237	human	LGL > CVUAS	[0117]	no	3	KL Diphtheriae, LGL	0	0	0	CVUAS 7329	SBA	solid	37 °C	24 h	aerobe	HCCA	EFEx	2020-08-04	0	0	0			1	1	1	1			1
806	2018-07-02	Bruker LT microflex	CVUA Stuttgart (CVUAS)	Bacteria	Actinomycetota	Actinomycetes	Corynebacteriales	Corynebacteriaceae	Corynebacterium	diphtheriae	gravis	KL0240	human	LGL > CVUAS	[0117]	no	3	KL Diphtheriae, LGL	0	0	0	CVUAS 7330	SBA	solid	37 °C	24 h	aerobe	HCCA	EFEx	2020-08-13	0	0	0			1	1	1	1			1
807	2018-12-13	Bruker LT microflex	LGL Oberschleissheim	Bacteria	Actinomycetota	Actinomycetes	Corynebacteriales	Corynebacteriaceae	Corynebacterium	diphtheriae	gravis	KL0932	human Ulcus DEU 2017	LGL > CVUAS	tox negative (LGL); [0117]	0	3	MLST	0	MLST 130	0	KL0932	SBA	solid	37 °C	24 h	aerobe	HCCA			0	0	0			1	1	1	1			1
808	2018-12-13	Bruker LT microflex	LGL Oberschleissheim	Bacteria	Actinomycetota	Actinomycetes	Corynebacteriales	Corynebacteriaceae	Corynebacterium	diphtheriae	gravis	KL0933	human Ulcus DEU 2017	LGL > CVUAS	tox negative (LGL); [0117]	0	3	MLST	0	MLST 8	0	KL0933	SBA	solid	37 °C	24 h	aerobe	HCCA			0	0	0			1	1	1	1			1
809	2018-12-13	Bruker LT microflex	LGL Oberschleissheim	Bacteria	Actinomycetota	Actinomycetes	Corynebacteriales	Corynebacteriaceae	Corynebacterium	diphtheriae	gravis	KL0935	human wound infection DEU 2017	LGL > CVUAS	tox negative (LGL); [0117]	0	3	MLST	0	MLST 8	0	KL0935	SBA	solid	37 °C	24 h	aerobe	HCCA			0	0	0			1	1	1	1			1
810	2018-12-13	Bruker LT microflex	LGL Oberschleissheim	Bacteria	Actinomycetota	Actinomycetes	Corynebacteriales	Corynebacteriaceae	Corynebacterium	diphtheriae	gravis	KL0936	human genital Ulcera DEU 2017	LGL > CVUAS	tox negative (LGL); [0117]	0	3	MLST	0	MLST 441	0	KL0936	SBA	solid	37 °C	24 h	aerobe	HCCA			0	0	0			1	1	1	1			1
811	2018-12-13	Bruker LT microflex	LGL Oberschleissheim	Bacteria	Actinomycetota	Actinomycetes	Corynebacteriales	Corynebacteriaceae	Corynebacterium	diphtheriae	gravis	KL0950	human wound infection DEU 2017	LGL > CVUAS	tox positive, Elek positive (LGL); [0117]	0	3	MLST	0	MLST 500	0	KL0950	SBA	solid	37 °C	24 h	aerobe	HCCA			0	0	0			1	1	1	1			1
812	2018-12-13	Bruker LT microflex	LGL Oberschleissheim	Bacteria	Actinomycetota	Actinomycetes	Corynebacteriales	Corynebacteriaceae	Corynebacterium	diphtheriae	gravis	KL0952	human Ulcus DEU 2017	LGL > CVUAS	tox negative (LGL); [0117]	0	3	MLST	0	MLST 508	0	KL0952	SBA	solid	37 °C	24 h	aerobe	HCCA			0	0	0			1	1	1	1			1
814	2018-07-02	Bruker LT microflex	CVUA Stuttgart (CVUAS)	Bacteria	Actinomycetota	Actinomycetes	Corynebacteriales	Corynebacteriaceae	Corynebacterium	diphtheriae	mitis	KL0173	human	LGL > CVUAS	[0117]	no	3	KL Diphtheriae, LGL	0	0	0	CVUAS 7319	SBA	solid	37 °C	24 h	aerobe	HCCA	EFEx	2020-08-04	0	0	0			1	1	1	1			1
815	2018-07-02	Bruker LT microflex	CVUA Stuttgart (CVUAS)	Bacteria	Actinomycetota	Actinomycetes	Corynebacteriales	Corynebacteriaceae	Corynebacterium	diphtheriae	mitis	KL0179	human	LGL > CVUAS	[0117]	no	3	KL Diphtheriae, LGL	0	0	0	CVUAS 7320	SBA	solid	37 °C	24 h	aerobe	HCCA	EFEx	2020-08-04	0	0	0			1	1	1	1			1
816	2018-07-02	Bruker LT microflex	CVUA Stuttgart (CVUAS)	Bacteria	Actinomycetota	Actinomycetes	Corynebacteriales	Corynebacteriaceae	Corynebacterium	diphtheriae	mitis	KL0235	human	LGL > CVUAS	[0117]	no	3	KL Diphtheriae, LGL	0	0	0	CVUAS 7327	SBA	solid	37 °C	24 h	aerobe	HCCA	EFEx	2020-08-04	0	0	0			1	1	1	1			1
817	2018-12-13	Bruker LT microflex	LGL Oberschleissheim	Bacteria	Actinomycetota	Actinomycetes	Corynebacteriales	Corynebacteriaceae	Corynebacterium	diphtheriae	mitis	KL0940	human Ulcus DEU 2017	LGL > CVUAS	tox negative (LGL); [0117]	0	3	MLST	0	MLST 507	0	KL0940	SBA	solid	37 °C	24 h	aerobe	HCCA			0	0	0			1	1	1	1			1
818	2018-12-13	Bruker LT microflex	LGL Oberschleissheim	Bacteria	Actinomycetota	Actinomycetes	Corynebacteriales	Corynebacteriaceae	Corynebacterium	diphtheriae	mitis	KL0954	human blood culture DEU 2017	LGL > CVUAS	tox negative (LGL); [0117]	0	3	MLST	0	MLST 439	0	KL0954	SBA	solid	37 °C	24 h	aerobe	HCCA			0	0	0			1	1	1	1			1
819	2018-12-13	Bruker LT microflex	LGL Oberschleissheim	Bacteria	Actinomycetota	Actinomycetes	Corynebacteriales	Corynebacteriaceae	Corynebacterium	diphtheriae	mitis	KL0956	human wound infection DEU 2017	LGL > CVUAS	tox positive, Elek positive (LGL); [0117]	0	3	MLST	0	MLST 91	0	KL0956	SBA	solid	37 °C	24 h	aerobe	HCCA			0	0	0			1	1	1	1			1
13908	2025-01-20	Bruker LT microflex	LGL Oberschleißheim	Bacteria	Actinomycetota	Actinomycetes	Corynebacteriales	Corynebacteriaceae	Corynebacterium	diphtheriae	NT	KL3381	human wound swab DEU 2024	LGL KL Diphteria	tox negative (LGL)	no	4	WGS sequenced (LGL)	0	0	0	KL3381	SBA	solid	37 °C	24 h	aerobe	HCCA		2024-07-17	0	0	0			1	1	1	1			1
13909	2025-01-20	Bruker LT microflex	LGL Oberschleißheim	Bacteria	Actinomycetota	Actinomycetes	Corynebacteriales	Corynebacteriaceae	Corynebacterium	diphtheriae	NT	KL3391	human bone DEU 2024	LGL KL Diphteria	tox negative (LGL)	no	4	WGS sequenced (LGL)	0	0	0	KL3391	SBA	solid	37 °C	24 h	aerobe	HCCA		2024-07-22	0	0	0			1	1	1	1			1
13910	2025-01-20	Bruker LT microflex	LGL Oberschleißheim	Bacteria	Actinomycetota	Actinomycetes	Corynebacteriales	Corynebacteriaceae	Corynebacterium	diphtheriae	NT	KL3445	horse nose DEU 2024	LGL KL Diphteria	tox negative (LGL)	no	4	WGS sequenced (LGL)	0	0	241014883 LHL	KL3445	SBA	solid	37 °C	24 h	aerobe	HCCA		2024-08-28	0	0	0			1	1	1		1		1
13912	2025-01-20	Bruker LT microflex	LGL Oberschleißheim	Bacteria	Actinomycetota	Actinomycetes	Corynebacteriales	Corynebacteriaceae	Corynebacterium	diphtheriae	NT	KL3482	human deep wound knee DEU 2024	LGL KL Diphteria	tox negative (LGL)	no	4	WGS sequenced (LGL)	0	0	0	KL3482	SBA	solid	37 °C	24 h	aerobe	HCCA		2024-09-20	0	0	0			1	1	1	1			1
13913	2025-01-20	Bruker LT microflex	LGL Oberschleißheim	Bacteria	Actinomycetota	Actinomycetes	Corynebacteriales	Corynebacteriaceae	Corynebacterium	diphtheriae	NT	KL3485	human wound DEU 2024	LGL KL Diphteria	tox negative (LGL)	no	4	WGS sequenced (LGL)	0	0	0	KL3485	SBA	solid	37 °C	24 h	aerobe	HCCA		2024-09-24	0	0	0			1	1	1	1			1
13915	2025-01-20	Bruker LT microflex	LGL Oberschleißheim	Bacteria	Actinomycetota	Actinomycetes	Corynebacteriales	Corynebacteriaceae	Corynebacterium	diphtheriae	NT	KL3506	human wound swab DEU 2024	LGL KL Diphteria	tox negative (LGL)	no	4	WGS sequenced (LGL)	0	0	0	KL3506	SBA	solid	37 °C	24 h	aerobe	HCCA		2024-10-10	0	0	0			1	1	1	1			1
13911	2025-01-20	Bruker LT microflex	LGL Oberschleißheim	Bacteria	Actinomycetota	Actinomycetes	Corynebacteriales	Corynebacteriaceae	Corynebacterium	diphtheriae	TTB	KL3446	human wound knee DEU 2024	LGL KL Diphteria	tox positive, Elek positive (LGL)	no	4	WGS sequenced (LGL)	0	0	0	KL3446	SBA	solid	37 °C	24 h	aerobe	HCCA		2024-08-28	0	0	0			1	1	1	1			1
13914	2025-01-20	Bruker LT microflex	LGL Oberschleißheim	Bacteria	Actinomycetota	Actinomycetes	Corynebacteriales	Corynebacteriaceae	Corynebacterium	diphtheriae	TTB	KL3488	human bursa DEU 2024	LGL KL Diphteria	tox positive, Elek positive (LGL)	no	4	WGS sequenced (LGL)	0	0	0	KL3488	SBA	solid	37 °C	24 h	aerobe	HCCA		2024-09-25	0	0	0			1	1	1	1			1
13438	2024-10-20	Bruker sirius	CVUA Stuttgart (CVUAS)	Bacteria	Actinomycetota	Actinomycetes	Corynebacteriales	Corynebacteriaceae	Corynebacterium	diphtheriae		ATCC 13812		DSMZ	0	no	3	public strain collection	0	https://bacdive.dsmz.de/strain/3152	DSM 43989, ATCC 13812	ATCC 13812	SBA	solid	37°C	24h	aerobe	HCCA	eDT	2024-09-26	0	0	0			1	1	1				1
10676	2023-07-04	Bruker Autoflex I	RKI Berlin (RKI)	Bacteria	Actinomycetota	Actinomycetes	Corynebacteriales	Corynebacteriaceae	Corynebacterium	diphtheriae		DSM 43988	human throat culture	DSMZ	0	no	3	public strain collection	0	https://www.dsmz.de/collection/catalogue/details/culture/DSM-43988	CCUG 33629, ATCC 11913, JCM 1310, BCRC 10654, IMSNU 12007, KCCM 40413, KCTC 3075, 48255	DSM 43988	Caso agar	solid	37°C	24h	aerob	HCCA	#CON=approx. 3 loops in Epp. tube#TRT=plus 50-100 mkL 100 pct. TFA| 30 Min treatment|1:10 diluted, inactivation date: 13.05.2022| 1:1 HCCA| Andy 3.0#EXT=Corynebacterium ulcerans DSM 46325, Preparation & measurement: A. Gries#LAS=LL30 pct. 1000, "LL60 pct." 10-20 sh. | Laser attenuator offset: 52 pct.|Range: 20 pct. (Autoflex 2019 04 04(PeterSetup).isset) defocussed 5xunter Strichueberlappung und …	2022-05-27	0	0	0			1	1	1	1			1
13512	2024-10-20	Bruker sirius	CVUA Stuttgart (CVUAS)	Bacteria	Actinomycetota	Actinomycetes	Corynebacteriales	Corynebacteriaceae	Corynebacterium	diphtheriae	NT	MB2024000664	human DEU, BW 2024	LGA > CVUAS	tox negative (LGL)	no	4	KL-LGL	WGS (LGA)	tox-negative	CVUAS 33779,2; KL3494	MB2024000664	SBA	solid	37 °C	24 h	aerobe	HCCA	EFEx	2024-09-24	0	0	0			1	1	1	1			1
295	2017-05-19	Bruker LT microflex	CVUA Stuttgart (CVUAS)	Bacteria	Actinomycetota	Actinomycetes	Corynebacteriales	Corynebacteriaceae	Corynebacterium	frankenforstense		202y-3	Bos taurus raw milk DEU, NW 2016	isolate University Bonn ITW > CVUAS	[0117]	no	3	sequenced	16S rDNA: 1028bp (70.9% of ref-sequence) > 1/1020; 99,9% similarity with Cor frankenforstense ST18(T), 97,8% completeness (21.07.16; EzBioCloud)	0	0	CVUAS 11020	SBA	solid	37 °C	24 h	aerobe	HCCA	eDT	2016-03-02	0	1	1			1	1
246	2017-04-13	Bruker LT microflex	CVUA Stuttgart (CVUAS)	Bacteria	Actinomycetota	Actinomycetes	Corynebacteriales	Corynebacteriaceae	Corynebacterium	frankenforstense		ST18T	Bos taurus raw milk, bulk milk tank of a dairy farm [0003] DEU, NW, Bonn 2011	isolate University Bonn ITW > CVUAS	[0117]; [0041]	no	3	type strain	16S-rRNA: HE983827, [0041]	https://bacdive.dsmz.de/strain/23876	CCUG 63371, CIP 110785	CVUAS 11545	SBA	solid	37 °C	24 h	aerobe	HCCA	EFEx	2016-12-28	0	0	0			1	1
247	2017-04-13	Bruker LT microflex	CVUA Stuttgart (CVUAS)	Bacteria	Actinomycetota	Actinomycetes	Corynebacteriales	Corynebacteriaceae	Corynebacterium	freiburgense		DSM 45254	human wound obtained from dog bite [0003] Freiburg/Breisgau, DEU	DSMZ > CVUAS	[0117]	no	3	type strain	0	APICoyne (24h, 37°C): 1440165	CCUG 56874	CVUAS 8083	SBA	solid	37 °C	24 h	aerobe	HCCA	DT	2012-12-18	0	1	1			1	1
9040	2022-09-22	Bruker Sirius	CVUA Stuttgart (CVUAS)	Bacteria	Actinomycetota	Actinomycetes	Corynebacteriales	Corynebacteriaceae	Corynebacterium	hansenii		LALLF 19TRB1509	Boa constrictor mouth, cloaca 2019	isolate LALLF MV > CVUAS	0	no	3	sequenced	rpoB (CVUAS): 394bp (69,7% of ref-sequence > 1/394; 99,7% similarity with Corynebacterium hansenii 21-M0095-02-12 [HF937116.1]) (31.08.2022; NCBI)	0	CVUAS 33829	CVUAS 33829	SBA	solid	37°C	24 h	aerobe	HCCA	eDT	2022-05-09	0	1	1			1	1
820	2018-05-04	Bruker LT microflex	CVUA Stuttgart (CVUAS)	Bacteria	Actinomycetota	Actinomycetes	Corynebacteriales	Corynebacteriaceae	Corynebacterium	hansenii		LHL 1380	Heloderma Krustenechse	isolate LHL > CVUAS	[0117]	no	3	sequenced	16S rDNA (LHL): 857bp (59.4% of ref-sequence) > 7/847; 99,17% similarity with Cor hansenii DSM 45109(T) 99.5% completeness (18.04.2018; EzBioCloud)	0	0	CVUAS 8055	SBA	solid	37 °C	24 h	aerobe	HCCA	DT	2013-02-13	0	0	0			1	1
762	2022-02-25	Bruker LT microflex	CVUA Stuttgart (CVUAS)	Bacteria	Actinomycetota	Actinomycetes	Corynebacteriales	Corynebacteriaceae	Corynebacterium	humireducens		216x-2	Bos taurus raw milk DEU, NW 2016	isolate University Bonn ITW > CVUAS	0	no	2	sequenced	16S: 715bp (50% of ref-sequence [CF005286.1]) > 10/702; 98,3% similarity with Corynebacterium humireducens DSM 45392 (19.10.2021; NCBI)	0	159	CVUAS 11638	SBA	solid	37°C	24 h	aerobe	HCCA	eDT	2016-12-28	0	1	1			1	1
821	2018-07-02	Bruker LT microflex	CVUA Stuttgart (CVUAS)	Bacteria	Actinomycetota	Actinomycetes	Corynebacteriales	Corynebacteriaceae	Corynebacterium	kutscheri		CVUAS 4986	Rattus sp. lung DEU, BW 2007	isolate CVUAS	[0117]	no	3	sequenced	rpoB: 416bp: similarity 100% with Corynebacterium kutscheri strain CIP 103423 RpoB	API Coryne: 5041325	0	CVUAS 4986	SBA	solid	37 °C	24 h	aerobe	HCCA	DT	2012-12-12	0	1	1			1	1
248	2017-04-13	Bruker LT microflex	CVUA Stuttgart (CVUAS)	Bacteria	Actinomycetota	Actinomycetes	Corynebacteriales	Corynebacteriaceae	Corynebacterium	lactis		234z-1	Bos taurus raw milk DEU, NW 2016	isolate University Bonn ITW > CVUAS	[0117]	no	3	sequenced	16S rDNA: 1400bp (97.2% of ref-sequence) > 0/1395; 100% similarity with Corynebacterium lactis RW2-5(T), 100% completeness (25.08.16; EzBioCloud)	0	0	CVUAS 11147	SBA	solid	37 °C	24 h	aerobe	HCCA	eDT	2016-08-31	0	1	1			1	1
249	2017-04-13	Bruker LT microflex	CVUA Stuttgart (CVUAS)	Bacteria	Actinomycetota	Actinomycetes	Corynebacteriales	Corynebacteriaceae	Corynebacterium	lactis		RW2-5T	Bos taurus raw milk DEU, NW, Bonn 2010	isolate University Bonn ITW > CVUAS	[0117]; [0041]	no	3	type strain	16S-rRNA: HE983829, [0041]	https://bacdive.dsmz.de/strain/23877	DSM 45799; CCUG 63372	CVUAS 11546	SBA	solid	37 °C	24 h	aerobe	HCCA	EFEx	2016-12-28	0	0	0			1	1
224	2017-03-17	Bruker LT microflex	CVUA Stuttgart (CVUAS)	Bacteria	Actinomycetota	Actinomycetes	Corynebacteriales	Corynebacteriaceae	Corynebacterium	phoceense		277U1-1	Bos taurus raw milk DEU, NW 2016	isolate University Bonn ITW > CVUAS	[0117]	yes [0048]	3	sequenced, rpoB; 16S	16S rDNA: 718bp (49% of ref-sequence) > 99% similarity with Corynebacterium sp. MC1; typestrain of C. phoceense [0048](09.03.17; NCBI); rpoB: 406bp > 98% similarity with Corynebacterium sp. MC1; typestrain of C. phoceense [0048](09.03.17; NCBI)	0	0	CVUAS 11608	SBA	solid	37 °C	24 h	aerobe	HCCA	EFEx	2016-12-28	0	1	1			1	1
822	2020-12-21	Bruker LT microflex	CVUA Stuttgart (CVUAS)	Bacteria	Actinomycetota	Actinomycetes	Corynebacteriales	Corynebacteriaceae	Corynebacterium	pilosum		1403-y-2	Bos taurus raw milk DEU NW	isolate University Bonn ITW > CVUAS	0	no	3	sequenced (CVUAS)	rpoB: 407bp (90% of ref-sequence) > 14/407; 96.6% similarity with Corynebacterium pilosum CIP 103422 [gi|46360973|AY492258.1] (24.11.2020; NCBI)	0	0	CVUAS 30521	SBA	solid	37°C	24 h	aerobe	HCCA	eDT	2020-10-20	0	1	1			1	1
823	2018-07-02	Bruker LT microflex	CVUA Stuttgart (CVUAS)	Bacteria	Actinomycetota	Actinomycetes	Corynebacteriales	Corynebacteriaceae	Corynebacterium	pseudotuberculosis	Equi	CVUAS 3337	Ovis aries sheep, abscess DEU, BW 2004	isolate CVUAS	[0117]; [0215]	no	4	sequenced	SRR22859693; rpoB: 416bp: 100% mit C. pseudotuberculosis CIP 102968	Nitrate pos; neg; CAMP Rho equi pos; CAMP Sta au pos; API Coryne 1011324	0	CVUAS 3337	SBA	solid	37 °C	24 h	aerobe	HCCA	DT	2012-10-18	0	1	1	1		1	1	1		1			1
824	2018-07-02	Bruker LT microflex	CVUA Stuttgart (CVUAS)	Bacteria	Actinomycetota	Actinomycetes	Corynebacteriales	Corynebacteriaceae	Corynebacterium	pseudotuberculosis	Equi	CVUAS 3338	Ovis aries sheep, liver, abscess DEU, BW 2005	isolate CVUAS	[0117]; [0215]	no	4	sequenced	SRR22859686; rpoB: 441bp: similarity 100% with C. pseudotuberculosis CIP 102968	Nitrate pos; neg; CAMP Rho equi pos; CAMP Sta au pos; API Coryne 1011324	0	CVUAS 3338	SBA	solid	37 °C	24 h	aerobe	HCCA	DT	2012-10-18	0	0	0			1	1	1		1			1
825	2018-07-02	Bruker LT microflex	CVUA Stuttgart (CVUAS)	Bacteria	Actinomycetota	Actinomycetes	Corynebacteriales	Corynebacteriaceae	Corynebacterium	pseudotuberculosis	equi	CVUAS 3339	Ovis aries sheep, abscess DEU, BW 2005	isolate CVUAS	[0117]	no	3	sequenced	rpoB: 446bp: 100% mit C. pseudotuberculosis CIP 102968	Nitrate positive	0	CVUAS 3339	SBA	solid	37 °C	24 h	aerobe	HCCA	DT	2012-10-18	0	0	0			1	1	1		1			1
826	2018-07-02	Bruker LT microflex	CVUA Stuttgart (CVUAS)	Bacteria	Actinomycetota	Actinomycetes	Corynebacteriales	Corynebacteriaceae	Corynebacterium	pseudotuberculosis	equi	CVUAS 3354	Capra aegagrus goat, abscess DEU, BW 2006	isolate CVUAS	[0117]	no	3	sequenced	rpoB: 406bp: similarity 100% with C. pseudotuberculosis CIP 102968	Nitrate positive	0	CVUAS 3354	SBA	solid	37 °C	24 h	aerobe	HCCA	DT	2012-12-12	0	0	0			1	1	1		1			1
827	2018-08-01	Bruker LT microflex	CVUA Stuttgart (CVUAS)	Bacteria	Actinomycetota	Actinomycetes	Corynebacteriales	Corynebacteriaceae	Corynebacterium	pseudotuberculosis	Equi	CVUAS 3357	Ovis aries sheep, udder abscess DEU, BW 2006	isolate CVUAS	[0117]; [0215]	no	4	sequenced	SRR22859688; rpoB: 406bp: 99% mit C. pseudotuberculosis CIP 102968	Nitrate pos; neg; CAMP Rho equi pos; CAMP Sta au pos; API Coryne 1001324	0	CVUAS 3357	SBA	solid	37 °C	24 h	aerobe	HCCA	EFEx	2018-07-10	0	0	0			1	1	1		1			1
828	2018-07-02	Bruker LT microflex	CVUA Stuttgart (CVUAS)	Bacteria	Actinomycetota	Actinomycetes	Corynebacteriales	Corynebacteriaceae	Corynebacterium	pseudotuberculosis	Equi	CVUAS 3361	Ovis aries sheep, abscess DEU, BW 2006	isolate CVUAS	[0117]; [0215]	no	4	sequenced	SRR22859694; rpoB: 447bp: similarity 100% with C. pseudotuberculosis CIP 102968	Nitrate pos; neg; CAMP Rho equi pos; CAMP Sta au pos; API Coryne 1001324	0	CVUAS 3354	SBA	solid	37 °C	24 h	aerobe	HCCA	DT	2012-12-12	0	0	0			1	1	1		1			1
829	2018-07-02	Bruker LT microflex	CVUA Stuttgart (CVUAS)	Bacteria	Actinomycetota	Actinomycetes	Corynebacteriales	Corynebacteriaceae	Corynebacterium	pseudotuberculosis	equi	CVUAS 3362	Capra aegagrus goat, abscess DEU, BW 2006	isolate CVUAS	[0117]	no	3	sequenced	rpoB: 406bp: 100% mit C. pseudotuberculosis CIP 102968	Nitrate positive; ApiCoryne 1001324	0	CVUAS 3362	SBA	solid	37 °C	24 h	aerobe	HCCA	DT	2013-01-09	0	0	0			1	1	1		1			1
830	2018-07-02	Bruker LT microflex	CVUA Stuttgart (CVUAS)	Bacteria	Actinomycetota	Actinomycetes	Corynebacteriales	Corynebacteriaceae	Corynebacterium	pseudotuberculosis	equi	CVUAS 3364	Camelus dromedarius dromedar, abscess DEU, BW 2006	isolate CVUAS	[0117]	no	3	sequenced	rpoB: 419bp: similarity 98% with C. pseudotuberculosis CIP 102968	Nitrate positive	0	CVUAS 3364	SBA	solid	37 °C	24 h	aerobe	HCCA	DT	2012-10-18	0	0	0			1	1	1		1			1
831	2018-07-02	Bruker LT microflex	CVUA Stuttgart (CVUAS)	Bacteria	Actinomycetota	Actinomycetes	Corynebacteriales	Corynebacteriaceae	Corynebacterium	pseudotuberculosis	equi	CVUAS 5197	Ovis aries sheep, abscess DEU, BW 2003	isolate CVUAS	[0117]	no	3	sequenced	rpoB: 416bp: 100% mit C. pseudotuberculosis CIP 102968	Nitrate positive	0	CVUAS 5197	SBA	solid	37 °C	24 h	aerobe	HCCA	DT	2012-10-18	0	0	0			1	1	1		1			1
832	2018-04-09	Bruker LT microflex	CVUA Stuttgart (CVUAS)	Bacteria	Actinomycetota	Actinomycetes	Corynebacteriales	Corynebacteriaceae	Corynebacterium	pseudotuberculosis	equi	DSM 7177	Equus caballus equine pectoral abscess	DSMZ	[0117]	no	3	public strain collection	Nitrate positive	https://bacdive.dsmz.de/strain/3109	ATCC 43924, Songer 2804	CVUAS 4401	SBA	solid	37 °C	24 h	aerobe	HCCA	DT	2012-10-08	0	0	0			1	1	1		1			1
833	2018-07-02	Bruker LT microflex	CVUA Stuttgart (CVUAS)	Bacteria	Actinomycetota	Actinomycetes	Corynebacteriales	Corynebacteriaceae	Corynebacterium	pseudotuberculosis	equi	KL0269	Capra aegagrus goat, abscess DEU, BW	LGL > CVUAS	[0117]	no	3	KL Diphtheriae, LGL	0	API Coryne Code: O111324; Diphtherie-Toxin-PCR: neg; Nitrat positive	0	CVUAS 10113,2	SBA	solid	37 °C	24 h	aerobe	HCCA	eDT	2016-04-12	0	0	0			1	1	1		1			1
834	2018-05-04	Bruker LT microflex	CVUA Stuttgart (CVUAS)	Bacteria	Actinomycetota	Actinomycetes	Corynebacteriales	Corynebacteriaceae	Corynebacterium	pseudotuberculosis	equi NTTB	992	Bubalis bubalis Egypt before 1974 [0087]	LGL > CVUAS	Bov 1 [0087]; [0117]	no	3	sequenced	rpoB: 419/423; 99% similarity with mit C. pseudotuberculosis CIP 52.97; tox: 876/877; 99% similarity with WGS C. pseudotuberculosis strain 34, Egypt from Bubalis bubalis, 2008 [CP015192.1]	Nitrate positive (ssp. equi); ApiCor 24h37° 1011304 > Cor ps 99,5%	KL0262; No. 776; Bov 1 [0087]	CVUAS 1886	SBA	solid	37 °C	24 h	aerobe	HCCA	DT	2012-12-18	0	0	0			1	1	1		1			1
835	2018-05-04	Bruker LT microflex	CVUA Stuttgart (CVUAS)	Bacteria	Actinomycetota	Actinomycetes	Corynebacteriales	Corynebacteriaceae	Corynebacterium	pseudotuberculosis	equi NTTB	993	Bubalis bubalis Egypt before 1974 [0087]	LGL > CVUAS	Bov 2 [0087]; [0117]	no	3	sequenced	rpoB: 421/426; 99% similarity with mit C. pseudotuberculosis CIP 52.97; tox: 884/885; 99% similarity with WGS C. pseudotuberculosis strain 34, Egypt from Bubalis bubalis, 2008 [CP015192.1]	0	KL0263; Bov 02 [0087]	CVUAS 1887	SBA	solid	37 °C	24 h	aerobe	HCCA	DT	2012-12-18	0	0	0			1	1	1		1			1
13895	2025-01-20	Bruker LT microflex	LGL Oberschleißheim	Bacteria	Actinomycetota	Actinomycetes	Corynebacteriales	Corynebacteriaceae	Corynebacterium	pseudotuberculosis	NTTB	KL0262	buffalo n.a. Romania 2011	LGL KL Diphteria	tox positive, Elek negative (LGL)	no	4	WGS sequenced (LGL)	0	0	0	KL0262	SBA	solid	37 °C	24 h	aerobe	HCCA		2011-05-06	0	0	0			1	1	1		1			1
13896	2025-01-20	Bruker LT microflex	LGL Oberschleißheim	Bacteria	Actinomycetota	Actinomycetes	Corynebacteriales	Corynebacteriaceae	Corynebacterium	pseudotuberculosis	NTTB	KL0263	buffalo n.a. Romania 2011	LGL KL Diphteria	tox positive, Elek negative (LGL)	no	4	WGS sequenced (LGL)	0	0	0	KL0263	SBA	solid	37 °C	24 h	aerobe	HCCA		2011-05-06	0	0	0			1	1	1		1			1
837	2021-07-12	Bruker LT microflex	CVUA Stuttgart (CVUAS)	Bacteria	Actinomycetota	Actinomycetes	Corynebacteriales	Corynebacteriaceae	Corynebacterium	pseudotuberculosis	ovis	CVUAS 32166	Vicugna pacos alpaca, organs DEU, BW 2020	isolate CVUAKA > CVUAS	[0154]	no	2	0	0	0	0	CVUAS 32166	SBA	solid	37°C	24 h	aerobe	HCCA	eDT	2021-06-16	0	0	0			1	1	1		1			1
838	2018-08-01	Bruker LT microflex	CVUA Stuttgart (CVUAS)	Bacteria	Actinomycetota	Actinomycetes	Corynebacteriales	Corynebacteriaceae	Corynebacterium	pseudotuberculosis	ovis	CVUAS 3221	Capra aegagrus goat, lyphnode pleura DEU, BW 2008	isolate CVUAS	[0117]	no	3	sequenced	rpoB: 406bp: 99% mit C. pseudotuberculosis CIP 102968	Nitrate negative; ApiCoryne 0001326	0	CVUAS 3221	SBA	solid	37 °C	24 h	aerobe	HCCA	DT	2012-12-18	0	0	0			1	1	1		1			1
839	2021-07-12	Bruker LT microflex	CVUA Stuttgart (CVUAS)	Bacteria	Actinomycetota	Actinomycetes	Corynebacteriales	Corynebacteriaceae	Corynebacterium	pseudotuberculosis	ovis	CVUAS 32632	Vicugna pacos alpaca, abscess DEU, BW 2020	isolate CVUAS	[0154]	no	2	0	0	0	0	CVUAS 32632	SBA	solid	37°C	24 h	aerobe	HCCA	eDT	2021-06-16	0	0	0			1	1	1		1			1
840	2021-07-12	Bruker LT microflex	CVUA Stuttgart (CVUAS)	Bacteria	Actinomycetota	Actinomycetes	Corynebacteriales	Corynebacteriaceae	Corynebacterium	pseudotuberculosis	ovis	CVUAS 32654	Vicugna pacos alpaca, abscess DEU, BW 2020	isolate CVUAS	[0154]	no	2	0	0	0	0	CVUAS 32654	SBA	solid	37°C	24 h	aerobe	HCCA	eDT	2021-06-16	0	0	0			1	1	1		1			1
843	2021-07-12	Bruker LT microflex	CVUA Stuttgart (CVUAS)	Bacteria	Actinomycetota	Actinomycetes	Corynebacteriales	Corynebacteriaceae	Corynebacterium	pseudotuberculosis	ovis	CVUAS 32745	Vicugna pacos alpaca, abscess DEU, BW 2020	isolate CVUAS	[0154]	no	2	0	0	0	0	CVUAS 32745	SBA	solid	37°C	24 h	aerobe	HCCA	eDT	2021-06-16	0	0	0			1	1	1		1			1
845	2021-02-22	Bruker LT microflex	CVUA Stuttgart (CVUAS)	Bacteria	Actinomycetota	Actinomycetes	Corynebacteriales	Corynebacteriaceae	Corynebacterium	pseudotuberculosis	ovis	CVUAS 32773	Ovis aries raw milk DEU, HE 2020	Uni Giessen > CVUAS	0	no	3	sequenced (CVUAS)	rpoB: 406bp (100% of ref-sequence) > 0/406; 100% similarity with Corynebacterium pseudotuberculosis ATCC 19410(T) [CP021251.1] (26.01.2021; NCBI)	Nitrate negative	0	CVUAS 32773	SBA	solid	37°C	24 h	aerobe	HCCA	eDT	2020-11-17	0	0	0			1	1	1		1			1
846	2021-02-22	Bruker LT microflex	CVUA Stuttgart (CVUAS)	Bacteria	Actinomycetota	Actinomycetes	Corynebacteriales	Corynebacteriaceae	Corynebacterium	pseudotuberculosis	ovis	CVUAS 32774	Ovis aries raw milk DEU 2020	isolate > CVUAS	0	no	3	sequenced (CVUAS)	rpoB: 406bp (100% of ref-sequence) > 0/406; 100% similarity with Corynebacterium pseudotuberculosis ATCC 19410(T) [CP021251.1] (26.01.2021; NCBI)	Nitrate negative	0	CVUAS 32774	SBA	solid	37°C	24 h	aerobe	HCCA	eDT	2020-11-18	0	0	0			1	1	1		1			1
847	2021-07-12	Bruker LT microflex	CVUA Stuttgart (CVUAS)	Bacteria	Actinomycetota	Actinomycetes	Corynebacteriales	Corynebacteriaceae	Corynebacterium	pseudotuberculosis	ovis	CVUAS 32830	Vicugna pacos alpaca, abscess DEU, BW 2020	isolate CVUAS	[0154]	no	2	0	0	0	0	CVUAS 32830	SBA	solid	37°C	24 h	aerobe	HCCA	eDT	2021-06-16	0	0	0			1	1	1		1			1
850	2021-07-12	Bruker LT microflex	CVUA Stuttgart (CVUAS)	Bacteria	Actinomycetota	Actinomycetes	Corynebacteriales	Corynebacteriaceae	Corynebacterium	pseudotuberculosis	ovis	CVUAS 32931	Vicugna pacos alpaca DEU, BW 2021	isolate CVUAS	[0154]	no	2	0	0	0	0	CVUAS 32931	SBA	solid	37°C	24 h	aerobe	HCCA	eDT	2021-06-16	0	0	0			1	1	1		1			1
851	2018-08-01	Bruker LT microflex	CVUA Stuttgart (CVUAS)	Bacteria	Actinomycetota	Actinomycetes	Corynebacteriales	Corynebacteriaceae	Corynebacterium	pseudotuberculosis	ovis	CVUAS 3353	Capra aegagrus goat, abscess DEU, BW 2006	isolate CVUAS	[0117]	no	3	sequenced	rpoB: 406bp: 99% mit C. pseudotuberculosis CIP 102968	Nitrate negative; ApiCoryne 0011324	0	CVUAS 3353	SBA	solid	37 °C	24 h	aerobe	HCCA	EFEx	2018-07-10	0	0	0			1	1	1		1			1
852	2018-07-02	Bruker LT microflex	CVUA Stuttgart (CVUAS)	Bacteria	Actinomycetota	Actinomycetes	Corynebacteriales	Corynebacteriaceae	Corynebacterium	pseudotuberculosis	ovis	CVUAS 3355	Capra aegagrus goat, abscess DEU, BW 2006	isolate CVUAS	[0117]	no	3	sequenced	rpoB: 457bp: 100% mit C. pseudotuberculosis CIP 102968	Nitrate negative; ApiCoryne 0101324	0	CVUAS 3355	SBA	solid	37 °C	24 h	aerobe	HCCA	DT	2012-12-18	0	0	0			1	1	1		1			1
853	2018-07-02	Bruker LT microflex	CVUA Stuttgart (CVUAS)	Bacteria	Actinomycetota	Actinomycetes	Corynebacteriales	Corynebacteriaceae	Corynebacterium	pseudotuberculosis	ovis	CVUAS 3365	Ovis aries sheep, abscess DEU, BW 2006	isolate CVUAS	[0117]	no	3	sequenced	rpoB: 419bp: 100% mit C. pseudotuberculosis CIP 102968	Nitrate negative	0	CVUAS 3365	SBA	solid	37 °C	24 h	aerobe	HCCA	DT	2012-10-18	0	0	0			1	1	1		1			1
854	2018-07-02	Bruker LT microflex	CVUA Stuttgart (CVUAS)	Bacteria	Actinomycetota	Actinomycetes	Corynebacteriales	Corynebacteriaceae	Corynebacterium	pseudotuberculosis	ovis	CVUAS 3366	Capra aegagrus goat, abscess-swab, 2007 DEU, BW 2007	isolate CVUAS	[0117]	no	3	sequenced	rpoB: 419bp: 100% mit C. pseudotuberculosis CIP 102968	Nitrate negative	0	CVUAS 3366	SBA	solid	37 °C	24 h	aerobe	HCCA	DT	2012-10-18	0	0	0			1	1	1		1			1
10664	2023-07-04	Bruker Sirius	CVUA Stuttgart (CVUAS)	Bacteria	Actinomycetota	Actinomycetes	Corynebacteriales	Corynebacteriaceae	Corynebacterium	pseudotuberculosis	ovis	CVUAS 34899	Camelus dromedarius dromedary, female, animal A, suspension Netherlands 2022	isolate veterinarian > CVUAS	0	no	3	sequenced	0	Nitrate neg; CAMP pos	220033000000	CVUAS 34899	SBA	solid	37 °C	24h	aerobe	HCCA	eDT	2023-02-17	0	0	0			1	1	1		1			1
10666	2023-07-04	Bruker Sirius	CVUA Stuttgart (CVUAS)	Bacteria	Actinomycetota	Actinomycetes	Corynebacteriales	Corynebacteriaceae	Corynebacterium	pseudotuberculosis	ovis	CVUAS 34901	Camelus dromedarius dromedary, female, animal C, suspension Netherlands 2022	isolate veterinarian > CVUAS	0	no	3	sequenced	0	Nitrate neg; CAMP pos	222063000000	CVUAS 34901	SBA	solid	37 °C	24h	aerobe	HCCA	eDT	2023-02-17	0	0	0			1	1	1		1			1
10667	2023-07-04	Bruker Sirius	CVUA Stuttgart (CVUAS)	Bacteria	Actinomycetota	Actinomycetes	Corynebacteriales	Corynebacteriaceae	Corynebacterium	pseudotuberculosis	ovis	CVUAS 34902	Camelus dromedarius dromedary, female, animal D, suspension Netherlands 2022	isolate veterinarian > CVUAS	0	no	3	sequenced	0	Nitrate neg; CAMP pos	222063000000	CVUAS 34902	SBA	solid	37 °C	24h	aerobe	HCCA	eDT	2023-02-17	0	0	0			1	1	1		1			1
10668	2023-07-04	Bruker Sirius	CVUA Stuttgart (CVUAS)	Bacteria	Actinomycetota	Actinomycetes	Corynebacteriales	Corynebacteriaceae	Corynebacterium	pseudotuberculosis	ovis	CVUAS 34903	Camelus dromedarius dromedary, male, animal E, suspension Netherlands 2022	isolate veterinarian > CVUAS	0	no	3	sequenced	0	Nitrate neg; CAMP pos	220041000000	CVUAS 34903	SBA	solid	37 °C	24h	aerobe	HCCA	eDT	2023-02-17	0	0	0			1	1	1		1			1
10669	2023-07-04	Bruker Sirius	CVUA Stuttgart (CVUAS)	Bacteria	Actinomycetota	Actinomycetes	Corynebacteriales	Corynebacteriaceae	Corynebacterium	pseudotuberculosis	ovis	CVUAS 34904	Camelus dromedarius dromedary, male, animal F, suspension Netherlands 2022	isolate veterinarian > CVUAS	0	no	3	sequenced	0	Nitrate neg; CAMP pos	220041000000	CVUAS 34904	SBA	solid	37 °C	24h	aerobe	HCCA	eDT	2023-02-17	0	0	0			1	1	1		1			1
10671	2023-07-04	Bruker Sirius	CVUA Stuttgart (CVUAS)	Bacteria	Actinomycetota	Actinomycetes	Corynebacteriales	Corynebacteriaceae	Corynebacterium	pseudotuberculosis	ovis	CVUAS 34906	Camelus dromedarius dromedary, female, animal H, suspension Netherlands 2022	isolate veterinarian > CVUAS	0	no	3	sequenced	0	Nitrate neg; CAMP pos	222063000000	CVUAS 34906	SBA	solid	37 °C	24h	aerobe	HCCA	eDT	2023-02-17	0	0	0			1	1	1		1			1
10672	2023-07-04	Bruker Sirius	CVUA Stuttgart (CVUAS)	Bacteria	Actinomycetota	Actinomycetes	Corynebacteriales	Corynebacteriaceae	Corynebacterium	pseudotuberculosis	ovis	CVUAS 34907	Camelus dromedarius dromedary, female, animal D, liver Netherlands 2023	isolate veterinarian > CVUAS	0	no	3	sequenced	0	Nitrate neg; CAMP pos	222063000000	CVUAS 34907	SBA	solid	37 °C	24h	aerobe	HCCA	eDT	2023-02-17	0	0	0			1	1	1		1			1
10673	2023-07-04	Bruker Sirius	CVUA Stuttgart (CVUAS)	Bacteria	Actinomycetota	Actinomycetes	Corynebacteriales	Corynebacteriaceae	Corynebacterium	pseudotuberculosis	ovis	CVUAS 34908	Camelus dromedarius dromedary, female, animal D, lymph node Netherlands 2023	isolate veterinarian > CVUAS	0	no	3	sequenced	0	Nitrate neg; CAMP pos	222063000000	CVUAS 34908	SBA	solid	37 °C	24h	aerobe	HCCA	eDT	2023-02-17	0	0	0			1	1	1		1			1
856	2018-07-02	Bruker LT microflex	CVUA Stuttgart (CVUAS)	Bacteria	Actinomycetota	Actinomycetes	Corynebacteriales	Corynebacteriaceae	Corynebacterium	pseudotuberculosis	ovis	CVUAS 4418	Capra aegagrus goat, abscess DEU, BW 2009	isolate CVUAS	[0117]	no	3	sequenced	rpoB: 406bp: similarity 100% with C. pseudotuberculosis CIP 102968	Nitrate negative	0	CVUAS 4418	SBA	solid	37 °C	24 h	aerobe	HCCA	DT	2012-10-18	0	0	0			1	1	1		1			1
3593	2022-06-17	Bruker LT microflex	CVUA Stuttgart (CVUAS)	Bacteria	Actinomycetota	Actinomycetes	Corynebacteriales	Corynebacteriaceae	Corynebacterium	pseudotuberculosis	ovis	CVUAS 4621,2	Capra aegagrus DEU, BW 2015	isolate CVUAS	[0154]	no	3	0	biochemical profile	0	0	CVUAS 4621,2	SBA	solid	37°C	24h	aerobe	HCCA	eDT	2022-05-22	0	0	0			1	1	1		1			1
857	2018-07-02	Bruker LT microflex	CVUA Stuttgart (CVUAS)	Bacteria	Actinomycetota	Actinomycetes	Corynebacteriales	Corynebacteriaceae	Corynebacterium	pseudotuberculosis	ovis	CVUAS 4987	Capra aegagrus goat, abscess DEU, BW 2000	isolate CVUAS	[0117]	no	3	sequenced	rpoB: 428bp: 100% mit C. pseudotuberculosis CIP 102968	Nitrate negative	0	CVUAS 4987	SBA	solid	37 °C	24 h	aerobe	HCCA	DT	2012-10-18	0	0	0			1	1	1		1			1
859	2018-07-02	Bruker LT microflex	CVUA Stuttgart (CVUAS)	Bacteria	Actinomycetota	Actinomycetes	Corynebacteriales	Corynebacteriaceae	Corynebacterium	pseudotuberculosis	ovis	CVUAS 5188	Capra aegagrus goat, lymphnode DEU, NI 2007	isolate zoo Hannover > CVUAS	[0117]	no	3	sequenced	rpoB: 406bp: 100% mit C. pseudotuberculosis CIP 102968	Nitrate negative; ApiCoryne 0001324	0	CVUAS 5188	SBA	solid	37 °C	24 h	aerobe	HCCA	DT	2012-12-18	0	0	0			1	1	1		1			1
861	2021-07-12	Bruker LT microflex	CVUA Stuttgart (CVUAS)	Bacteria	Actinomycetota	Actinomycetes	Corynebacteriales	Corynebacteriaceae	Corynebacterium	pseudotuberculosis	ovis	CVUAS 9749,2	Vicugna pacos alpaca, abscess DEU, BW 2020	isolate CVUAS	[0154; 0163]	no	2	0	0	0	0	CVUAS 9749,2	SBA	solid	37°C	24 h	aerobe	HCCA	eDT	2021-06-16	0	0	0			1	1	1		1			1
863	2018-07-02	Bruker LT microflex	CVUA Stuttgart (CVUAS)	Bacteria	Actinomycetota	Actinomycetes	Corynebacteriales	Corynebacteriaceae	Corynebacterium	pseudotuberculosis	ovis	KL0160	Capra aegagrus goat, abscess	LGL > CVUAS	[0117]	no	3	KL Diphtheriae, LGL	0	API Coryne Code: 0111324; Diphtherie-Toxin-PCR: neg; Nitrat negative	0	CVUAS 10110,2	SBA	solid	37 °C	24 h	aerobe	HCCA	eDT	2016-04-12	0	0	0			1	1	1		1			1
864	2018-07-02	Bruker LT microflex	CVUA Stuttgart (CVUAS)	Bacteria	Actinomycetota	Actinomycetes	Corynebacteriales	Corynebacteriaceae	Corynebacterium	pseudotuberculosis	ovis	KL0177	Capra aegagrus goat, abscess	LGL > CVUAS	[0117]	no	3	KL Diphtheriae, LGL	0	API Coryne Code: O111325; Diphtherie-Toxin-PCR: neg; Nitrat negative	0	CVUAS 10111,2	SBA	solid	37 °C	24 h	aerobe	HCCA	eDT	2016-04-12	0	0	0			1	1	1		1			1
865	2018-07-02	Bruker LT microflex	CVUA Stuttgart (CVUAS)	Bacteria	Actinomycetota	Actinomycetes	Corynebacteriales	Corynebacteriaceae	Corynebacterium	pseudotuberculosis	ovis	KL0184	Ovis aries sheep, abscess	LGL > CVUAS	[0117]	no	3	KL Diphtheriae, LGL	0	API Coryne Code: OO11324; Diphtherie-Toxin-PCR: neg; Nitrat negative	0	CVUAS 10112,2	SBA	solid	37 °C	24 h	aerobe	HCCA	eDT	2016-04-12	0	0	0			1	1	1		1			1
841	2021-07-12	Bruker LT microflex	CVUA Stuttgart (CVUAS)	Bacteria	Actinomycetota	Actinomycetes	Corynebacteriales	Corynebacteriaceae	Corynebacterium	pseudotuberculosis	Ovis gv-camelid	CVUAS 32656	Vicugna pacos alpaca, abscess DEU, BW 2020	isolate CVUAS	[0154]; [0215]	no	4	WGS sequenced	CP115162	Nitrate neg; CAMP Rho equi pos; CAMP Sta au pos	0	CVUAS 32656	SBA	solid	37°C	24 h	aerobe	HCCA	eDT	2021-06-16	0	0	0			1	1	1		1			1
842	2021-06-18	Bruker LT microflex	CVUA Stuttgart (CVUAS)	Bacteria	Actinomycetota	Actinomycetes	Corynebacteriales	Corynebacteriaceae	Corynebacterium	pseudotuberculosis	Ovis gv-camelid	CVUAS 32689	Vicugna pacos alpaca, abscess DEU, BW 2020	isolate CVUAS	case report [0154];[0215]	no	4	WGS sequenced	CP115163; rpoB: 416bp (100% of ref-sequence [CP.003652.3]) > 0/416; 10% similarity with Corynebacterium pseudotuberculosis CIP 52.97 (14.06.2021; NCBI)	Nitrate neg; CAMP Rho equi pos; CAMP Sta au pos	0	CVUAS 32689	SBA	solid	37°C	24 h	aerobe	HCCA	eDT	2020-10-15	0	0	0			1	1	1		1			1
844	2021-07-12	Bruker LT microflex	CVUA Stuttgart (CVUAS)	Bacteria	Actinomycetota	Actinomycetes	Corynebacteriales	Corynebacteriaceae	Corynebacterium	pseudotuberculosis	Ovis gv-camelid	CVUAS 32746	Vicugna pacos alpaca, abscess DEU, BW 2020	isolate CVUAS	[0154];[0215]	no	4	WGS sequenced	SRR22859683	Nitrate neg; CAMP Rho equi pos; CAMP Sta au pos	0	CVUAS 32746	SBA	solid	37°C	24 h	aerobe	HCCA	eDT	2021-06-16	0	0	0			1	1	1		1			1
848	2021-07-12	Bruker LT microflex	CVUA Stuttgart (CVUAS)	Bacteria	Actinomycetota	Actinomycetes	Corynebacteriales	Corynebacteriaceae	Corynebacterium	pseudotuberculosis	Ovis gv-camelid	CVUAS 32834,2	Vicugna pacos alpaca, spleen DEU, BW 2020	isolate CVUAS	[0154];[0215]	no	4	WGS sequenced	SRR22859692	Nitrate neg; CAMP Rho equi pos; CAMP Sta au pos	0	CVUAS 32834,2	SBA	solid	37°C	24 h	aerobe	HCCA	eDT	2021-06-16	0	0	0			1	1	1		1			1
849	2021-07-12	Bruker LT microflex	CVUA Stuttgart (CVUAS)	Bacteria	Actinomycetota	Actinomycetes	Corynebacteriales	Corynebacteriaceae	Corynebacterium	pseudotuberculosis	Ovis gv-camelid	CVUAS 32842	Vicugna pacos alpaca, abscess DEU, BW 2020	isolate CVUAS	[0154];[0215]	no	4	WGS sequenced	SRR22859685	Nitrate neg; CAMP Rho equi pos; CAMP Sta au pos	0	CVUAS 32842	SBA	solid	37°C	24 h	aerobe	HCCA	eDT	2021-06-16	0	0	0			1	1	1		1			1
3597	2022-06-17	Bruker LT microflex	CVUA Stuttgart (CVUAS)	Bacteria	Actinomycetota	Actinomycetes	Corynebacteriales	Corynebacteriaceae	Corynebacterium	pseudotuberculosis	Ovis gv-camelid	CVUAS 33314	Vicugna pacos alpaca, organs DEU, BW 2021	isolate CVUAS	[0154];[0215]	no	3	WGS sequenced	SRR22859684	Nitrate neg; CAMP Rho equi pos; CAMP Sta au pos	0	CVUAS 33314	SBA	solid	37°C	24h	aerobe	HCCA	eDT	2022-05-22	0	0	0			1	1	1		1			1
3598	2022-06-17	Bruker LT microflex	CVUA Stuttgart (CVUAS)	Bacteria	Actinomycetota	Actinomycetes	Corynebacteriales	Corynebacteriaceae	Corynebacterium	pseudotuberculosis	Ovis gv-camelid	CVUAS 33501	Lama glama lung, abscess DEU, HE 2019	isolate LHL > CVUAS	[0154];[0215]	no	3	WGS sequenced	WGS sequenced	Nitrate neg; CAMP Rho equi pos; CAMP Sta au pos	LHL 191000189	CVUAS 33501	SBA	solid	37°C	24h	aerobe	HCCA	eDT	2022-05-22	0	0	0			1	1	1		1			1
10665	2023-07-04	Bruker Sirius	CVUA Stuttgart (CVUAS)	Bacteria	Actinomycetota	Actinomycetes	Corynebacteriales	Corynebacteriaceae	Corynebacterium	pseudotuberculosis	Ovis gv-camelid	CVUAS 34900	Camelus dromedarius dromedary, female, animal B, suspension Netherlands 2022	isolate veterinarian > CVUAS	[0215]	no	4	WGS sequenced	SRR25660942	Nitrate neg; CAMP Rho equi pos; CAMP Sta au pos	222062000000	CVUAS 34900	SBA	solid	37 °C	24h	aerobe	HCCA	eDT	2023-02-17	0	0	0			1	1	1		1			1
10670	2023-07-04	Bruker Sirius	CVUA Stuttgart (CVUAS)	Bacteria	Actinomycetota	Actinomycetes	Corynebacteriales	Corynebacteriaceae	Corynebacterium	pseudotuberculosis	Ovis gv-camelid	CVUAS 34905	Camelus dromedarius dromedary, male, animal G, suspension Netherlands 2022	isolate veterinarian > CVUAS	[0215]	no	4	WGS sequenced	SRR25660941	Nitrate neg; CAMP Rho equi pos; CAMP Sta au pos	220041000000	CVUAS 34905	SBA	solid	37 °C	24h	aerobe	HCCA	eDT	2023-02-17	0	0	0			1	1	1		1			1
13632	2024-11-18	Bruker sirius	CVUA Stuttgart (CVUAS)	Bacteria	Actinomycetota	Actinomycetes	Corynebacteriales	Corynebacteriaceae	Corynebacterium	pseudotuberculosis	Ovis gv-camelid	CVUAS 36894	Vicugna pacos alpaca, abscess DEU, BW 2024	CVUAS	0	no	4	WGS sequenced	keine Mutation im narG-Gen	0	0	CVUAS 36894	SBA	solid	37 °C	24 h	aerobe	HCCA	EFEx	2024-08-28	0	0	0			1	1	1		1			1
855	2021-07-12	Bruker LT microflex	CVUA Stuttgart (CVUAS)	Bacteria	Actinomycetota	Actinomycetes	Corynebacteriales	Corynebacteriaceae	Corynebacterium	pseudotuberculosis	Ovis gv-camelid	CVUAS 4258,2	Lama glama Lama, lung DEU, BW 2021	isolate CVUAS	[0154]; [0215]	no	4	WGS sequenced	SRR25660940	Nitrate neg; CAMP Rho equi pos; CAMP Sta au pos	0	CVUAS 4258,2	SBA	solid	37°C	24 h	aerobe	HCCA	eDT	2021-06-16	0	0	0			1	1	1		1			1
860	2017-11-30	Bruker LT microflex	CVUA Stuttgart (CVUAS)	Bacteria	Actinomycetota	Actinomycetes	Corynebacteriales	Corynebacteriaceae	Corynebacterium	pseudotuberculosis	Ovis gv-camelid	CVUAS 5583,2	Camelus dromedarius abscess DEU, BW 2017	isolate CVUAS	case report [0071]; [0117]; [0163]; [0215]	no	4	WGS sequenced	CP115164	Nitrate neg; CAMP Rho equi pos; CAMP Sta au pos	0	CVUAS 5583,2	SBA	solid	37 °C	24 h	aerobe	HCCA	eDT	2015-08-11	0	0	0			1	1	1		1			1
13635	2024-11-18	Bruker sirius	CVUA Stuttgart (CVUAS)	Bacteria	Actinomycetota	Actinomycetes	Corynebacteriales	Corynebacteriaceae	Corynebacterium	pseudotuberculosis	Ovis gv-camelid	IHIT 39383	Camelus ferus kidney, abscess	Uni Gießen > CVUAS	0	no	2	0	0	0	CVUAS 37090	IHIT 39383	SBA	solid	37 °C	24 h	aerobe	HCCA	EFEx	2024-10-09	0	0	0			1	1	1		1			1
13636	2024-11-18	Bruker sirius	CVUA Stuttgart (CVUAS)	Bacteria	Actinomycetota	Actinomycetes	Corynebacteriales	Corynebacteriaceae	Corynebacterium	pseudotuberculosis	Ovis gv-camelid	IHIT 39989	Camelus ferus Tp, abscess	Uni Gießen > CVUAS	0	no	2	0	0	0	CVUAS 37091	IHIT 39989	SBA	solid	37 °C	24 h	aerobe	HCCA	EFEx	2024-10-09	0	0	0			1	1	1		1			1
866	2018-07-02	Bruker LT microflex	CVUA Stuttgart (CVUAS)	Bacteria	Actinomycetota	Actinomycetes	Corynebacteriales	Corynebacteriaceae	Corynebacterium	pseudotuberculosis	Ovis gv-camelid	KL0293	Camelus sp abscess	LGL > CVUAS	[0117]; [0215]	no	4	WGS; KL Diphtheriae, LGL	SRR22859698	API Coryne Code: 2011324; Diphtherie-Toxin-PCR: neg; Nitrate neg; CAMP Rho equi pos; CAMP Sta au pos	0	CVUAS 10114,2	SBA	solid	37 °C	24 h	aerobe	HCCA	eDT	2016-04-12	0	0	0			1	1	1		1			1
867	2018-07-02	Bruker LT microflex	CVUA Stuttgart (CVUAS)	Bacteria	Actinomycetota	Actinomycetes	Corynebacteriales	Corynebacteriaceae	Corynebacterium	pseudotuberculosis	Ovis gv-camelid	KL0302	Camelus sp abscess	LGL > CVUAS	[0117]; [0215]	no	4	WGS; KL Diphtheriae, LGL	SRR22859697	Diphtherie-Toxin-PCR: neg; Nitrate neg; CAMP Rho equi pos; CAMP Sta au pos	0	CVUAS 10115,2	SBA	solid	37 °C	24 h	aerobe	HCCA	eDT	2016-04-12	0	0	0			1	1	1		1			1
868	2018-07-02	Bruker LT microflex	CVUA Stuttgart (CVUAS)	Bacteria	Actinomycetota	Actinomycetes	Corynebacteriales	Corynebacteriaceae	Corynebacterium	pseudotuberculosis	Ovis gv-camelid	KL0359	Camelus sp wound swab	LGL > CVUAS	[0117]; [0215]	no	4	WGS; KL Diphtheriae, LGL	SRR22859696	Diphtherie-Toxin-PCR: neg; Nitrate neg; CAMP Rho equi pos; CAMP Sta au pos	0	CVUAS 10116,2	SBA	solid	37 °C	24 h	aerobe	HCCA	eDT	2016-04-12	0	0	0			1	1	1		1			1
836	2018-07-02	Bruker LT microflex	CVUA Stuttgart (CVUAS)	Bacteria	Actinomycetota	Actinomycetes	Corynebacteriales	Corynebacteriaceae	Corynebacterium	pseudotuberculosis	Ovis gv-ovis	CVUAS 2997	Capra aegagrus goat, abscess DEU, BW 2003	isolate CVUAS	[0117]; [0215]	no	4	sequenced	SRR22859700; rpoB: 406bp: similarity 100% with C. pseudotuberculosis CIP 102968	Nitrate neg; CAMP Rho equi pos; CAMP Sta au pos; API Coryne 0001324	0	CVUAS 2997	SBA	solid	37 °C	24 h	aerobe	HCCA	DT	2012-10-18	0	0	0			1	1	1		1			1
3596	2022-06-17	Bruker LT microflex	CVUA Stuttgart (CVUAS)	Bacteria	Actinomycetota	Actinomycetes	Corynebacteriales	Corynebacteriaceae	Corynebacterium	pseudotuberculosis	Ovis gv-ovis	CVUAS 32354	Capra aegagrus abscess DEU, BW 2020	isolate CVUAS	[0154];[0215]	no	3	WGS sequenced	SRR22859691	Nitrate neg; CAMP Rho equi pos; CAMP Sta au pos	0	CVUAS 32354	SBA	solid	37°C	24h	aerobe	HCCA	eDT	2022-05-22	0	0	0			1	1	1		1			1
858	2018-04-09	Bruker LT microflex	CVUA Stuttgart (CVUAS)	Bacteria	Actinomycetota	Actinomycetes	Corynebacteriales	Corynebacteriaceae	Corynebacterium	pseudotuberculosis	Ovis gv-ovis	CVUAS 4988	Capra aegagrus goat, abscess DEU, BW 2007	isolate CVUAS	[0117]; [0215]	no	4	WGS sequenced	SRR22859699; rpoB: 99% mit C. pseudotuberculosis CIP 102968	Nitrate neg; CAMP Rho equi pos; CAMP Sta au pos; API Coryne 0111324	0	CVUAS 4401	SBA	solid	37 °C	24 h	aerobe	HCCA	DT	2012-10-08	0	0	0			1	1	1		1			1
862	2018-07-02	Bruker LT microflex	CVUA Stuttgart (CVUAS)	Bacteria	Actinomycetota	Actinomycetes	Corynebacteriales	Corynebacteriaceae	Corynebacterium	pseudotuberculosis	Ovis gv-ovis	DSM 20689 CVUAS	Ovis aries infected gland of sheep South America	DSMZ	[0117]; [0215]	no	3	type strain	Nitrate negative; ApiCoryne 0111324	https://bacdive.dsmz.de/strain/3113	ATCC 19410,NCTC 3450	CVUAS 4402, CVUAS 10232	SBA	solid	37 °C	24 h	aerobe	HCCA	DT	2012-12-18	0	0	0			1	1	1		1			1
862	2023-07-04	Bruker Autoflex I	RKI Berlin (RKI)	Bacteria	Actinomycetota	Actinomycetes	Corynebacteriales	Corynebacteriaceae	Corynebacterium	pseudotuberculosis	Ovis gv-ovis	DSM 20689 RKI	Ovis aries infected gland of sheep South America	DSMZ	[0117]; [0215]	no	3	type strain	Nitrate negative; ApiCoryne 0111324	https://bacdive.dsmz.de/strain/3113	ATCC 19410,NCTC 3450	CVUAS 4402, CVUAS 10232	Caso agar	solid	37°C	24h	aerob	HCCA	#CON=approx. 3 loops in Epp. tube#TRT=plus 50-100 mkL 100 pct. TFA| 30 Min treatment|1:10 diluted, inactivation date: 13.05.2022| 1:1 HCCA| Andy 3.0#EXT=Corynebacterium ulcerans DSM 46325, Preparation & measurement: A. Gries#LAS=LL30 pct. 1000, "LL60 pct." 10-20 sh. | Laser attenuator offset: 52 pct.|Range: 20 pct. (Autoflex 2019 04 04(PeterSetup).isset) defocussed 5xunter Strichueberlappung und …	2022-05-27	0	0	0			0	0	0		0			0
13634	2024-11-18	Bruker sirius	CVUA Stuttgart (CVUAS)	Bacteria	Actinomycetota	Actinomycetes	Corynebacteriales	Corynebacteriaceae	Corynebacterium	pseudotuberculosis	Ovis gv-ovis	IHIT 38290	Ovis aries lung	Uni Gießen > CVUAS	0	no	2	0	0	0	CVUAS 37089	IHIT 38290	SBA	solid	37 °C	24 h	aerobe	HCCA	EFEx	2024-10-09	0	0	0			1	1	1		1			1
13637	2024-11-18	Bruker sirius	CVUA Stuttgart (CVUAS)	Bacteria	Actinomycetota	Actinomycetes	Corynebacteriales	Corynebacteriaceae	Corynebacterium	pseudotuberculosis	Ovis gv-ovis	IHIT 41887	Ovis aries lung, abscess	Uni Gießen > CVUAS	0	no	2	0	0	0	CVUAS 37092	IHIT 41887	SBA	solid	37 °C	24 h	aerobe	HCCA	EFEx	2024-10-09	0	0	0			1	1	1		1			1
13638	2024-11-18	Bruker sirius	CVUA Stuttgart (CVUAS)	Bacteria	Actinomycetota	Actinomycetes	Corynebacteriales	Corynebacteriaceae	Corynebacterium	pseudotuberculosis	Ovis gv-ovis	IHIT 42954	Capra aegagrus abscess	Uni Gießen > CVUAS	0	no	2	0	0	0	CVUAS 37093	IHIT 42954	SBA	solid	37 °C	24 h	aerobe	HCCA	EFEx	2024-10-09	0	0	0			1	1	1		1			1
13640	2024-11-18	Bruker sirius	CVUA Stuttgart (CVUAS)	Bacteria	Actinomycetota	Actinomycetes	Corynebacteriales	Corynebacteriaceae	Corynebacterium	pseudotuberculosis	Ovis gv-ovis	IHIT 45389	Capra aegagrus abscess	Uni Gießen > CVUAS	0	no	2	0	0	0	CVUAS 37130	IHIT 45389	SBA	solid	37 °C	24 h	aerobe	HCCA	EFEx	2024-10-15	0	0	0			1	1	1		1			1
13639	2024-11-18	Bruker sirius	CVUA Stuttgart (CVUAS)	Bacteria	Actinomycetota	Actinomycetes	Corynebacteriales	Corynebacteriaceae	Corynebacterium	pseudotuberculosis	Ovis gv-ovis	IHIT 54308	Capra aegagrus abscess	Uni Gießen > CVUAS	0	no	2	0	0	0	CVUAS 37095	IHIT 54308	SBA	solid	37 °C	24 h	aerobe	HCCA	EFEx	2024-10-09	0	0	0			1	1	1		1			1
9938	2023-02-28	Bruker LT microflex	CVUA Stuttgart (CVUAS)	Bacteria	Actinomycetota	Actinomycetes	Corynebacteriales	Corynebacteriaceae	Corynebacterium	pseudotuberculosis		23UOF7	sheep lymphnode, abscess DEU, BB/BE 2023	isolate LLBB > CVUAS	0	no	3	sequenced	0	0	CVUAS 34874	23UOF7	SBA	solid	37°C	24h	aerobe	HCCA	eDT	2023-02-03	0	0	0			1	1	1		1			1
3595	2022-06-17	Bruker LT microflex	CVUA Stuttgart (CVUAS)	Bacteria	Actinomycetota	Actinomycetes	Corynebacteriales	Corynebacteriaceae	Corynebacterium	pseudotuberculosis		CVUAS 10301,2	Ovis aries DEU, BW 2015	isolate CVUAS	[0154]	no	3	0	biochemical profile	0	0	CVUAS 10301,2	SBA	solid	37°C	24h	aerobe	HCCA	eDT	2022-05-22	0	0	0			1	1	1		1			1
869	2018-12-13	Bruker LT microflex	CVUA Stuttgart (CVUAS)	Bacteria	Actinomycetota	Actinomycetes	Corynebacteriales	Corynebacteriaceae	Corynebacterium	pseudotuberculosis		CVUAS 31248,2	Capra aegagrus goat, abscess DEU, BW 2018	isolate CVUAS	[0117]	no	3	sequenced	rpoB: 406bp > 0/406; 100% similarity with Corynebacterium pseudotuberculosis strain ATCC 19410 (23.11.2018; NCBI)	0	0	CVUAS 31248,2	SBA	solid	37 °C	24 h	aerobe	HCCA	eDT	2018-11-09	0	0	0			1	1	1		1			1
3594	2022-06-17	Bruker LT microflex	CVUA Stuttgart (CVUAS)	Bacteria	Actinomycetota	Actinomycetes	Corynebacteriales	Corynebacteriaceae	Corynebacterium	pseudotuberculosis		CVUAS 8472,2	Ovis aries DEU, BW 2015	isolate CVUAS	[0154]	no	3	0	biochemical profile	0	0	CVUAS 8472,2	SBA	solid	37°C	24h	aerobe	HCCA	eDT	2022-05-22	0	0	0			1	1	1		1			1
13897	2025-01-20	Bruker LT microflex	LGL Oberschleißheim	Bacteria	Actinomycetota	Actinomycetes	Corynebacteriales	Corynebacteriaceae	Corynebacterium	pseudotuberculosis	NT	KL0264	human n.a. New Zealand 2011	LGL KL Diphteria	tox negative (LGL)	no	4	WGS sequenced (LGL)	0	0	0	KL0264	SBA	solid	37 °C	24 h	aerobe	HCCA		2011-05-09	0	0	0			1	1	1	1				1
13898	2025-01-20	Bruker LT microflex	LGL Oberschleißheim	Bacteria	Actinomycetota	Actinomycetes	Corynebacteriales	Corynebacteriaceae	Corynebacterium	pseudotuberculosis	NT	KL0265	human n.a. New Zealand 2011	LGL KL Diphteria	tox negative (LGL)	no	4	WGS sequenced (LGL)	0	0	0	KL0265	SBA	solid	37 °C	24 h	aerobe	HCCA		2011-05-09	0	0	0			1	1	1	1				1
13899	2025-01-20	Bruker LT microflex	LGL Oberschleißheim	Bacteria	Actinomycetota	Actinomycetes	Corynebacteriales	Corynebacteriaceae	Corynebacterium	pseudotuberculosis	MT	KL0266	human n.a. New Zealand 2011	LGL KL Diphteria	tox negative (LGL)	no	4	WGS sequenced (LGL)	0	0	0	KL0266	SBA	solid	37 °C	24 h	aerobe	HCCA		2011-05-10	0	0	0			1	1	1	1				1
3312	2022-06-17	Bruker LT microflex	CVUA Stuttgart (CVUAS)	Bacteria	Actinomycetota	Actinomycetes	Corynebacteriales	Corynebacteriaceae	Corynebacterium	pseudotuberculosis		LALLF 21TRD1263	Ovis aries sheep, lung, pneumonia DEU, MV 2021	isolate LALLF MV > CVUAS	0	no	3	sequenced	468 bp Query length, 99,57% Sequence Identity mit Corynebacterium pseudotuberculosis strain NCTC 3450 16S rRNA gene partial sequence, Query Coverage 100% (02.02.2022 NR_115562.1)	0	CVUAS 33828	CVUAS 33828	SBA	solid	37°C	24h	aerobe	HCCA	EFEx	2022-05-09	0	0	0			1	1	1		1			1
13633	2024-11-18	Bruker sirius	CVUA Stuttgart (CVUAS)	Bacteria	Actinomycetota	Actinomycetes	Corynebacteriales	Corynebacteriaceae	Corynebacterium	pseudotuberculosis		VB997349	Equus caballus milk	IDEXX > Uni Gießen > CVUAS	0	no	2	0	0	0	CVUAS 36859	VB997349	SBA	solid	37 °C	24 h	aerobe	HCCA	EFEx	2024-08-28	0	0	0			1	1	1		1			1
975	2020-07-06	Bruker LT microflex	CVUA Stuttgart (CVUAS)	Bacteria	Actinomycetota	Actinomycetes	Corynebacteriales	Corynebacteriaceae	Corynebacterium	ramonii	NT	C86	Erinaceus europaeus hedgehog Belgium, region: Geraardsbergen 2020 former C. ulcerans TTB	isolate UGent > CVUAS	[0133]	no	4	sequenced (rpoB) UGent; NGS (CVUAS)	0	tox-negative (LGL); On MALDI-TOF spectra, a peak specific to lineage 2 isolates [0212] was detected at 5405.4 +/-2 m/z = 5405.6 [0220]	KL1596, C86	CVUAS 32437	SBA	solid	37 °C	24 h	aerobe	HCCA	eDT	2020-06-18	0	1	1	1		1	1	1		1				1
976	2018-04-09	Bruker LT microflex	CVUA Stuttgart (CVUAS)	Bacteria	Actinomycetota	Actinomycetes	Corynebacteriales	Corynebacteriaceae	Corynebacterium	ramonii	NT	CCM 2823	human sore on finger NOR, Oslo 1950 former C. ulcerans reference strain	CCM	tox negative [0014]; [0117]; [0220]	no	4	public strain collection, WGS (ANI) CVUAS	rpoB: Genbank accession number: GU818738 [0014]; WGS ANI > 99%	API Coryne: 0001724; https://bacdive.dsmz.de/strain/135483	CCM 2823; Hendriksen DLC 603-50; Barksdale 603 = CIP 54.69	CVUAS 5339	SBA	solid	37 °C	24 h	aerobe	HCCA	DT	2012-10-18	0	0	0			1	1	1	1					1
13007	2024-08-26	Bruker sirius	CVUA Stuttgart (CVUAS)	Bacteria	Actinomycetota	Actinomycetes	Corynebacteriales	Corynebacteriaceae	Corynebacterium	ramonii	NT	CIP 112226 eDT	human leg ulcer France, Toulouse	CIP	[0212]	no	3	type strain	lineage 2 of C. ulcerans	tox-negative [0212]; On MALDI-TOF spectra, a peak specific to lineage 2 isolates [0212] was detected at 5405.4 +/-2 m/z = 5,405.0 [0220]	FRC0011; CIP 112226, CCUG 76912	CIP 112226	SBA	solid	37°C	24h	aerobe	HCCA	eDT	2024-08-13	0	0	0			1	1	1	1					1
13007	2024-08-26	Bruker sirius	CVUA Stuttgart (CVUAS)	Bacteria	Actinomycetota	Actinomycetes	Corynebacteriales	Corynebacteriaceae	Corynebacterium	ramonii	NT	CIP 112226 EFEx	human leg ulcer France, Toulouse	CIP	[0212]	no	3	type strain	lineage 2 of C. ulcerans	tox-negative [0212]; On MALDI-TOF spectra, a peak specific to lineage 2 isolates [0212] was detected at 5405.4 +/-2 m/z = 5,405.0 [0220]	FRC0011; CIP 112226, CCUG 76912	CIP 112226	SBA	solid	37°C	24h	aerobe	HCCA	EFEx	2024-08-13	0	0	0			0	0	0	0					0
9794	2022-11-23	Bruker LT microflex	CVUA Stuttgart (CVUAS)	Bacteria	Actinomycetota	Actinomycetes	Corynebacteriales	Corynebacteriaceae	Corynebacterium	ramonii	NT	CVUAS 34267	Erinaceus europaeus hedgehog, lung DEU, BW 2022	isolate CVUAS	0	no	4	KL Diphteria; NGS	0	tox-negative (LGL); On MALDI-TOF spectra, a peak specific to lineage 2 isolates [0212] was detected at 5405.4 +/-2 m/z = 5404.0 [0220]	CVUAS 34267	CVUAS 34267	SBA	solid	37°C	24h	aerobe	HCCA	eDT	2022-09-02	0	0	0			1	1	1		1				1
13907	2025-01-20	Bruker LT microflex	LGL Oberschleißheim	Bacteria	Actinomycetota	Actinomycetes	Corynebacteriales	Corynebacteriaceae	Corynebacterium	ramonii	NT	KL3299A	human wound swab DEU 2024	LGL KL Diphteria	tox negative (LGL)	no	4	WGS sequenced (LGL)	C. ramonii	tox-negative (LGL); On MALDI-TOF spectra, a peak specific to lineage 2 isolates [0212] was detected at 5405.4 +/-2 m/z = 5405.6 [0220]	KL3299A	KL3299A	SBA	solid	37 °C	24 h	aerobe	HCCA		2024-05-15	0	0	0			1	1	1	1					1
1507	2020-07-06	Bruker LT microflex	CVUA Stuttgart (CVUAS)	Bacteria	Actinomycetota	Actinomycetes	Corynebacteriales	Corynebacteriaceae	Corynebacterium	ramonii	TTB	C104	Erinaceus europaeus hedgehog Belgium, region: Opglabbeek 2020 former C. ulcerans TTB	isolate UGent > CVUAS	[0133]	no	4	sequenced (rpoB) UGent; NGS (CVUAS)	0	tox-positive; ELEK positive (LGL); On MALDI-TOF spectra, a peak specific to lineage 2 isolates [0212] was detected at 5405.4 +/-2 m/z = 5406.3 [0220]	KL1602, C104	CVUAS 32443	SBA	solid	37 °C	24 h	aerobe	HCCA	DT	2020-06-18	0	0	0			1	1	1		1				1
1514	2020-07-06	Bruker LT microflex	CVUA Stuttgart (CVUAS)	Bacteria	Actinomycetota	Actinomycetes	Corynebacteriales	Corynebacteriaceae	Corynebacterium	ramonii	TTB	C139	Erinaceus europaeus hedgehog Belgium, region: Opglabbeek 2020 former C. ulcerans TTB	isolate UGent > CVUAS	[0133]	no	4	sequenced (rpoB) UGent; NGS (CVUAS)	0	tox-positive; ELEK positive (LGL); On MALDI-TOF spectra, a peak specific to lineage 2 isolates [0212] was detected at 5405.4 +/-2 m/z = 5,404.9 [0220]	KL1608, C137	CVUAS 32449	SBA	solid	37 °C	24 h	aerobe	HCCA	eDT	2020-06-18	0	0	0			1	1	1		1				1
1516	2020-07-06	Bruker LT microflex	CVUA Stuttgart (CVUAS)	Bacteria	Actinomycetota	Actinomycetes	Corynebacteriales	Corynebacteriaceae	Corynebacterium	ramonii	TTB	C167	Erinaceus europaeus hedgehog Belgium, region: Opglabbeek 2020 former C. ulcerans TTB	isolate UGent > CVUAS	[0133]	no	4	sequenced (rpoB) UGent; NGS (CVUAS)	0	tox-positive; ELEK positive (LGL); On MALDI-TOF spectra, a peak specific to lineage 2 isolates [0212] was detected at 5405.4 +/-2 m/z = 5405.6 [0220]	KL1615, C167	CVUAS 32456	SBA	solid	37 °C	24 h	aerobe	HCCA	eDT	2020-06-18	0	0	0			1	1	1		1				1
870	2020-08-04	Bruker LT microflex	CVUA Stuttgart (CVUAS)	Bacteria	Actinomycetota	Actinomycetes	Corynebacteriales	Corynebacteriaceae	Corynebacterium	rouxii		191012535	Canis lupus familiaris dog 2019	LHL-Giessen > CVUAS	[0139]	no	3	KL Diphtheriae (LGL Bayern)	Species via NGS data (LGL)	Peak Check according [0137]: C. rouxii	KL1355	CVUAS 32511	SBA	solid	37 °C	24 h	aerobe	HCCA	EFEx	2020-07-30	0	1	1	1		1	1	1		1					1
371	2022-02-01	Bruker LT microflex	LHL Giessen (LHL)	Bacteria	Actinomycetota	Actinomycetes	Corynebacteriales	Corynebacteriaceae	Corynebacterium	rouxii		211002017-1	Canis lupus familiaris	LGL > CVUAS > LHL	[0139]	no	3	0	0	0	KL 1306; CVUAS 32708	211002017-1	SBA	solid	37°C	24-72 h	aerobe	HCCA	DT	2021-02-11	0	0	0			1	1	1		1					1
372	2022-02-01	Bruker LT microflex	LHL Giessen (LHL)	Bacteria	Actinomycetota	Actinomycetes	Corynebacteriales	Corynebacteriaceae	Corynebacterium	rouxii		211002017-2	Canis lupus familiaris	LGL > CVUAS > LHL	[0139]	no	3	0	0	0	KL 1663; CVUAS 10339.2	211002017-2	SBA	solid	37°C	24-72 h	aerobe	HCCA	DT	2021-02-11	0	0	0			1	1	1		1					1
813	2020-07-06	Bruker LT microflex	CVUA Stuttgart (CVUAS)	Bacteria	Actinomycetota	Actinomycetes	Corynebacteriales	Corynebacteriaceae	Corynebacterium	rouxii		C138	Erinaceus europaeus hedgehog Belgium, region: Opglabbeek 2020 former C. diphtheriae mitis; changed 5.11.24	isolate UGent > CVUAS	[0133]; C. rouxii acc. MALDI peak profile	no	4	NGS (CVUAS)	0	tox-positive; ELEK negative	KL 1607	CVUAS 32448	SBA	solid	37 °C	24 h	aerobe	HCCA	EFEx	2020-07-30	0	0	0			1	1	1		1					1
871	2018-08-01	Bruker LT microflex	CVUA Stuttgart (CVUAS)	Bacteria	Actinomycetota	Actinomycetes	Corynebacteriales	Corynebacteriaceae	Corynebacterium	rouxii		CVUAS 3559,2	Vulpes vulpes red fox DEU, BW 2014	isolate CVUAS	[0089][0139]; [0163]	no	3	KL Diphtheriae, LGL	rpoB: 406bp; 99% similarity with mit Corynebacterium sp. CD450; "Novel Biovar of Corynebacterium diphtheriae in Domestic Cats"; tox negative; subspecies is upgraded to species level Coynebacterium rouxii [0137]	ELEK negative [0089]; [0117]; formerly C. diphtheriae Biovar Belfanti; Info for species: [0137]	KL0517	CVUAS 3559,2	SBA	solid	37 °C	24 h	aerobe	HCCA	EFEx	2020-08-12	0	0	0			1	1	1		1					1
872	2020-11-04	Bruker LT microflex	CVUA Stuttgart (CVUAS)	Bacteria	Actinomycetota	Actinomycetes	Corynebacteriales	Corynebacteriaceae	Corynebacterium	rouxii		DSM 110354	human cunaneous, foot ulceration France 2013	DSMZ	[0137][0139]; {0163]	no	3	type strain	ERS3795540 [0137]	MAL neg; "Biovar belfanti"; DT-negative [0137]	FRC0190; CIP 111752	CVUAS 32707	SBA	solid	37°C	24 h	aerobe	HCCA	EFEx	2020-10-20	0	0	0			1	1	1	1						1
873	2020-11-04	Bruker LT microflex	CVUA Stuttgart (CVUAS)	Bacteria	Actinomycetota	Actinomycetes	Corynebacteriales	Corynebacteriaceae	Corynebacterium	rouxii	NT	KL1306	Canis lupus familiaris dog 2020	LGL > CVUAS	[0139]	no	3	sequenced / variant upgraded to species level Coynebacterium rouxii [0137] here: NGS data (LGA) C. rouxi	Species via NGS data (LGL)	KL Diphtheriae, LGL; Peak Check according [0137]: C. rouxii	0	CVUAS 32708	SBA	solid	37°C	24 h	aerobe	HCCA	EFEx	2020-10-20	0	0	0			1	1	1		1					1
874	2020-12-21	Bruker LT microflex	CVUA Stuttgart (CVUAS)	Bacteria	Actinomycetota	Actinomycetes	Corynebacteriales	Corynebacteriaceae	Corynebacterium	rouxii	NT	KL1663	Canis lupus familiaris dog	LGL > CVUAS	[0139]	no	3	sequenced / variant upgraded to species level Coynebacterium rouxii [0137] here: NGS data (LGA) C. rouxi	Species via NGS data (LGL)	KL Diphtheriae, LGL; Peak Check according [0137]: C. rouxii	0	CVUAS 10339,2	SBA	solid	37°C	24 h	aerobe	HCCA	EFEx	2020-12-15	0	0	0			1	1	1		1					1
875	2018-04-09	Bruker LT microflex	CVUA Stuttgart (CVUAS)	Bacteria	Actinomycetota	Actinomycetes	Corynebacteriales	Corynebacteriaceae	Corynebacterium	silvaticum		121017479	Sus scrofa scrofa Wild boar; shot; some milium- to pea-sized solid grayish abscesses DEU, HE, Marburg 2012 [0015]	isolate LHL > CVUAS	[0015], Elek negative (LGL); [0117]; formerly Corynebacterium ulcerans NTTB wbc [0127]	no	3	sequenced	rpoB: Identical with Genbank accession numbers: GU818734.1; Corynebacterium ulcerans CVUAS 4292	KL Diphtheria (LGL)	0	CVUAS 5495	SBA	solid	37 °C	24 h	aerobe	HCCA	DT	2012-12-12	0	1	1	1		1	1	1		1						1
876	2018-04-09	Bruker LT microflex	CVUA Stuttgart (CVUAS)	Bacteria	Actinomycetota	Actinomycetes	Corynebacteriales	Corynebacteriaceae	Corynebacterium	silvaticum		131000349	Sus scrofa scrofa Wild boar; Found dead; female, 1y old; some cherry-sized subcutaneous lymph node abscesses DEU, HE, Odenwald 2013 [0015]	isolate LHL > CVUAS	tox positive; Elek-negative [0015]; [0105]; [0117]; formerly Corynebacterium ulcerans NTTB wbc [0127]	no	3	sequenced	rpoB: Identical with Genbank accession numbers: GU818734.1; Corynebacterium ulcerans CVUAS 4292	0	KL0400	CVUAS 9979	SBA	solid	37 °C	24 h	aerobe	HCCA	DT	2013-01-18	0	0	0			1	1	1		1						1
877	2018-12-13	Bruker LT microflex	LHL Giessen (LHL)	Bacteria	Actinomycetota	Actinomycetes	Corynebacteriales	Corynebacteriaceae	Corynebacterium	silvaticum		141016278	Sus scrofa scrofa Wild boar DEU, HE, Marburg 2014	isolate LHL > CVUAS	tox positive, Elek negative (LGL); [0117]; formerly Corynebacterium ulcerans NTTB wbc [0127]	no	3	Confirmation by KL Diphtheriae (LGL); WBC: FT-IR	0	0	KL0581, CVUAS 4601.3	LHL 1867	SBA	solid	37 °C	24 h	aerobe	HCCA		2014-12-22	0	0	0			1	1	1		1						1
878	2019-07-17	Bruker LT microflex	CVUA Stuttgart (CVUAS)	Bacteria	Actinomycetota	Actinomycetes	Corynebacteriales	Corynebacteriaceae	Corynebacterium	silvaticum		171007405	Sus scrofa scrofa Wild boar (Sus scrofa scrofa); shot; lung DEU, HE 2017	isolate LHL > CVUAS	tox positive, Elek negative (LGL); [0117]; formerly Corynebacterium ulcerans NTTB wbc [0127]	no	3	strain of the species description [0127]	0	KL Diphtheria (LGL)	KL0957	CVUAS 4615,4	SBA	solid	37 °C	24 h	aerobe	HCCA	EFEX	2019-05-07	0	0	0			1	1	1		1						1
879	2018-04-09	Bruker LT microflex	CVUA Stuttgart (CVUAS)	Bacteria	Actinomycetota	Actinomycetes	Corynebacteriales	Corynebacteriaceae	Corynebacterium	silvaticum		10-7-D-00025	Sus scrofa scrofa Wild boar; Shot; female; lamellar thoracic plum-sized lymph node abscess DEU, HE, Lahn-Dill 2010 [0015]	isolate LHL > CVUAS	tox positive; Elek-negative [0015]; [0105]; [0117]; formerly Corynebacterium ulcerans NTTB wbc [0127]	no	3	sequenced	rpoB: Identical with Genbank accession numbers: GU818734.1; Corynebacterium ulcerans CVUAS 4292	0	KL0396	CVUAS 1132	SBA	solid	37 °C	24 h	aerobe	HCCA	DT	2013-01-08	0	0	0			1	1	1		1						1
880	2018-04-09	Bruker LT microflex	CVUA Stuttgart (CVUAS)	Bacteria	Actinomycetota	Actinomycetes	Corynebacteriales	Corynebacteriaceae	Corynebacterium	silvaticum		11USF28	Sus scrofa scrofa Wild boar; Found dead; male, 2 y old; subcutaneous abscess DEU, BB, Havelland 2011 [0015]	isolate LLBB > CVUAS	tox positive; Elek-negative [0015]; [0105]; [0117]; formerly Corynebacterium ulcerans NTTB wbc [0127]	no	3	sequenced	rpoB: Identical with Genbank accession numbers: GU818734.1; Corynebacterium ulcerans CVUAS 4292	0	KL0260	CVUAS 1128	SBA	solid	37 °C	24 h	aerobe	HCCA	DT	2012-12-11	0	0	0			1	1	1		1						1
881	2018-04-09	Bruker LT microflex	CVUA Stuttgart (CVUAS)	Bacteria	Actinomycetota	Actinomycetes	Corynebacteriales	Corynebacteriaceae	Corynebacterium	silvaticum		11USF53	Sus scrofa scrofa Wild boar; shot; female, 3 y old; lung, abscess DEU, BB, Havelland 2011 [0015]	isolate LLBB > LGL > CVUAS	tox positive; Elek-negative [0015]; [0105]; [0117]; formerly Corynebacterium ulcerans NTTB wbc [0127]	no	3	sequenced	rpoB: Identical with Genbank accession numbers: GU818734.1; Corynebacterium ulcerans CVUAS 4292	0	KL0259	CVUAS 1377	SBA	solid	37 °C	24 h	aerobe	HCCA	DT	2013-01-16	0	0	0			1	1	1		1						1
882	2018-04-09	Bruker LT microflex	CVUA Stuttgart (CVUAS)	Bacteria	Actinomycetota	Actinomycetes	Corynebacteriales	Corynebacteriaceae	Corynebacterium	silvaticum		11USF78	Sus scrofa scrofa Wild boar; shot; female, 1 y old; subcutaneous abscess DEU, BB, Havellland 2011 [0015]	isolate LLBB > CVUAS	[0015], Elek negative (LGL); [0117]; formerly Corynebacterium ulcerans NTTB wbc [0127]	no	3	sequenced	rpoB: Identical with Genbank accession numbers: GU818734.1; Corynebacterium ulcerans CVUAS 4292	KL Diphtheria (LGL)	0	CVUAS 1129	SBA	solid	37 °C	24 h	aerobe	HCCA	DT	2012-12-11	0	0	0			1	1	1		1						1
883	2018-04-09	Bruker LT microflex	CVUA Stuttgart (CVUAS)	Bacteria	Actinomycetota	Actinomycetes	Corynebacteriales	Corynebacteriaceae	Corynebacterium	silvaticum		11USF79	Sus scrofa scrofa Wild boar; shot; female, 1 y old; subcutaneous abscess DEU, BB, Havellland 2011 [0015]	isolate LLBB > CVUAS	[0015], Elek negative (LGL); [0117]; formerly Corynebacterium ulcerans NTTB wbc [0127]	no	3	sequenced	rpoB: Identical with Genbank accession numbers: GU818734.1; Corynebacterium ulcerans CVUAS 4292	KL Diphtheria (LGL)	0	CVUAS 1130	SBA	solid	37 °C	24 h	aerobe	HCCA	DT	2012-12-11	0	0	0			1	1	1		1						1
884	2018-12-13	Bruker LT microflex	LHL Giessen (LHL)	Bacteria	Actinomycetota	Actinomycetes	Corynebacteriales	Corynebacteriaceae	Corynebacterium	silvaticum		141000461-2	Sus scrofa scrofa Wild boar DEU, HE, LKrs Kassel 2014	Isolate LHL	[0117]; formerly Corynebacterium ulcerans NTTB wbc [0127]	no	1	0	0	0	0	LHL 908	SBA	solid	37 °C	24 h	aerobe	HCCA		2014-01-20	0	0	0			1	1	1		1						1
885	2018-12-13	Bruker LT microflex	LHL Giessen (LHL)	Bacteria	Actinomycetota	Actinomycetes	Corynebacteriales	Corynebacteriaceae	Corynebacterium	silvaticum		161003120-1	Sus scrofa scrofa wild boar, abscess swab DEU, BW, Neckar-Odenwald-Krs 2016	Isolate LHL	[0117]; formerly Corynebacterium ulcerans NTTB wbc [0127]	no	1	0	0	0	0	LHL 3169	SBA	solid	37 °C	24 h	aerobe	HCCA		2016-03-15	0	0	0			1	1	1		1						1
886	2018-12-13	Bruker LT microflex	LHL Giessen (LHL)	Bacteria	Actinomycetota	Actinomycetes	Corynebacteriales	Corynebacteriaceae	Corynebacterium	silvaticum		161003120-2	Sus scrofa scrofa wild boar, abscess swab DEU, BW, Neckar-Odenwald-Krs 2016	Isolate LHL	[0117]; formerly Corynebacterium ulcerans NTTB wbc [0127]	no	1	0	0	0	0	LHL 3170	SBA	solid	37 °C	24 h	aerobe	HCCA		2016-03-15	0	0	0			1	1	1		1						1
887	2018-12-13	Bruker LT microflex	LHL Giessen (LHL)	Bacteria	Actinomycetota	Actinomycetes	Corynebacteriales	Corynebacteriaceae	Corynebacterium	silvaticum		161003120-3	Sus scrofa scrofa wild boar, abscess swab DEU, BW, Neckar-Odenwald-Krs 2016	Isolate LHL	tox positive, Elek negative (LGL); [0117]; formerly Corynebacterium ulcerans NTTB wbc [0127]	no	3	Confirmation by KL Diphtheriae (LGL)	0	0	0	LHL 3171	SBA	solid	37 °C	24 h	aerobe	HCCA		2016-03-16	0	0	0			1	1	1		1						1
888	2018-12-13	Bruker LT microflex	LHL Giessen (LHL)	Bacteria	Actinomycetota	Actinomycetes	Corynebacteriales	Corynebacteriaceae	Corynebacterium	silvaticum		161003120-4	Sus scrofa scrofa wild boar, abscess swab DEU, BW, Neckar-Odenwald-Krs 2016	Isolate LHL	[0117]; formerly Corynebacterium ulcerans NTTB wbc [0127]	no	1	0	0	0	0	LHL 3162	SBA	solid	37 °C	24 h	aerobe	HCCA		2016-03-14	0	0	0			1	1	1		1						1
889	2018-12-13	Bruker LT microflex	LHL Giessen (LHL)	Bacteria	Actinomycetota	Actinomycetes	Corynebacteriales	Corynebacteriaceae	Corynebacterium	silvaticum		161003120-5	Sus scrofa scrofa wild boar, abscess swab, Necker-Odenwald-Krs, 2016 DEU, BW, Neckar-Odenwald-Krs 2016	Isolate LHL	[0117]; formerly Corynebacterium ulcerans NTTB wbc [0127]	no	1	0	0	0	0	LHL 3163	SBA	solid	37 °C	24 h	aerobe	HCCA		2016-03-14	0	0	0			1	1	1		1						1
890	2018-12-13	Bruker LT microflex	LHL Giessen (LHL)	Bacteria	Actinomycetota	Actinomycetes	Corynebacteriales	Corynebacteriaceae	Corynebacterium	silvaticum		161003120-6	Sus scrofa scrofa wild boar, abscess swab, Necker-Odenwald-Krs, 2016 DEU, BW, Neckar-Odenwald-Krs 2016	Isolate LHL	[0117]; formerly Corynebacterium ulcerans NTTB wbc [0127]	no	1	0	0	0	0	LHL 3164	SBA	solid	37 °C	24 h	aerobe	HCCA		2016-03-14	0	0	0			1	1	1		1						1
932	2019-02-07	Bruker LT microflex	CVUA Stuttgart (CVUAS)	Bacteria	Actinomycetota	Actinomycetes	Corynebacteriales	Corynebacteriaceae	Corynebacterium	silvaticum		AGES WS 007	Sus scrofa scrofa wild boar; shot AUT, NÖ, Hollabrunn 2011 [0103]	isolate AGES > CVUAS	tox positive, Elek negative (LGL); [0117]; formerly Corynebacterium ulcerans NTTB wbc [0127]	no	3	FT-IR [see 0015]; sequenced	rpoB	0	CVUAS 31514	WS 007	SBA	solid	37 °C	24 h	aerobe	HCCA	EFEx	2019-01-30	0	0	0			1	1	1		1						1
933	2019-07-18	Bruker LT microflex	AGES Graz (AGES)	Bacteria	Actinomycetota	Actinomycetes	Corynebacteriales	Corynebacteriaceae	Corynebacterium	silvaticum		AGES WS 057	Sus scrofa scrofa wild boar, shot, lymph node AUT, Eastern Austria 2011/ 12 [0103]	isolate AGES > CVUAS	[0117]; formerly Corynebacterium ulcerans NTTB wbc [0127]	no	2	0	0	0	0	WS 057						HCCA		2019-02-27	0	0	0			1	1	1		1						1
934	2019-07-18	Bruker LT microflex	AGES Graz (AGES)	Bacteria	Actinomycetota	Actinomycetes	Corynebacteriales	Corynebacteriaceae	Corynebacterium	silvaticum		AGES WS 076	Sus scrofa scrofa wild boar, shot, lymph node AUT, Eastern Austria 2011/ 12 [0103]	isolate AGES > CVUAS	[0117]; formerly Corynebacterium ulcerans NTTB wbc [0127]	no	2	0	0	0	0	WS 076						HCCA		2019-02-27	0	0	0			1	1	1		1						1
935	2019-07-18	Bruker LT microflex	AGES Graz (AGES)	Bacteria	Actinomycetota	Actinomycetes	Corynebacteriales	Corynebacteriaceae	Corynebacterium	silvaticum		AGES WS 085	Sus scrofa scrofa wild boar, shot, lymph node AUT, Eastern Austria 2011/ 12 [0103]	isolate AGES > CVUAS	[0117]; formerly Corynebacterium ulcerans NTTB wbc [0127]	no	2	0	0	0	0	WS 085						HCCA		2019-02-27	0	0	0			1	1	1		1						1
936	2019-07-18	Bruker LT microflex	AGES Graz (AGES)	Bacteria	Actinomycetota	Actinomycetes	Corynebacteriales	Corynebacteriaceae	Corynebacterium	silvaticum		AGES WS 091	Sus scrofa scrofa wild boar, shot, lymph node AUT, Eastern Austria 2011/ 12 [0103]	isolate AGES > CVUAS	[0117]; formerly Corynebacterium ulcerans NTTB wbc [0127]	no	2	0	0	0	0	WS 091						HCCA		2019-02-27	0	0	0			1	1	1		1						1
937	2019-07-18	Bruker LT microflex	AGES Graz (AGES)	Bacteria	Actinomycetota	Actinomycetes	Corynebacteriales	Corynebacteriaceae	Corynebacterium	silvaticum		AGES WS 098	Sus scrofa scrofa wild boar, shot, lymph node AUT, Eastern Austria 2011/ 12 [0103]	isolate AGES > CVUAS	[0117]; formerly Corynebacterium ulcerans NTTB wbc [0127]	no	2	0	0	0	0	WS 098						HCCA		2019-02-27	0	0	0			1	1	1		1						1
938	2019-07-18	Bruker LT microflex	AGES Graz (AGES)	Bacteria	Actinomycetota	Actinomycetes	Corynebacteriales	Corynebacteriaceae	Corynebacterium	silvaticum		AGES WS 111	Sus scrofa scrofa wild boar, shot, lymph node AUT, Eastern Austria 2011/ 12 [0103]	isolate AGES > CVUAS	[0117]; formerly Corynebacterium ulcerans NTTB wbc [0127]	no	2	0	0	0	0	WS 111						HCCA		2019-02-27	0	0	0			1	1	1		1						1
939	2019-07-18	Bruker LT microflex	AGES Graz (AGES)	Bacteria	Actinomycetota	Actinomycetes	Corynebacteriales	Corynebacteriaceae	Corynebacterium	silvaticum		AGES WS 123	Sus scrofa scrofa wild boar, shot, lymph node AUT, Eastern Austria 2011/ 12 [0103]	isolate AGES > CVUAS	[0117]; formerly Corynebacterium ulcerans NTTB wbc [0127]	no	2	0	0	0	0	WS 123						HCCA		2019-02-27	0	0	0			1	1	1		1						1
940	2019-07-18	Bruker LT microflex	AGES Graz (AGES)	Bacteria	Actinomycetota	Actinomycetes	Corynebacteriales	Corynebacteriaceae	Corynebacterium	silvaticum		AGES WS 128	Sus scrofa scrofa wild boar, shot, lymph node AUT, Eastern Austria 2011/ 12 [0103]	isolate AGES > CVUAS	[0117]; formerly Corynebacterium ulcerans NTTB wbc [0127]	no	2	0	0	0	0	WS 128						HCCA		2019-02-27	0	0	0			1	1	1		1						1
941	2019-07-18	Bruker LT microflex	AGES Graz (AGES)	Bacteria	Actinomycetota	Actinomycetes	Corynebacteriales	Corynebacteriaceae	Corynebacterium	silvaticum		AGES WS 130	Sus scrofa scrofa wild boar, shot, lymph node AUT, Eastern Austria 2011/ 12 [0103]	isolate AGES > CVUAS	[0117]; formerly Corynebacterium ulcerans NTTB wbc [0127]	no	2	0	0	0	0	WS 130						HCCA		2019-02-27	0	0	0			1	1	1		1						1
942	2019-07-18	Bruker LT microflex	AGES Graz (AGES)	Bacteria	Actinomycetota	Actinomycetes	Corynebacteriales	Corynebacteriaceae	Corynebacterium	silvaticum		AGES WS 139	Sus scrofa scrofa wild boar, shot, lymph node AUT, Eastern Austria 2011/ 12 [0103]	isolate AGES > CVUAS	[0117]; formerly Corynebacterium ulcerans NTTB wbc [0127]	no	2	0	0	0	0	WS 139						HCCA		2019-02-27	0	0	0			1	1	1		1						1
943	2019-07-18	Bruker LT microflex	AGES Graz (AGES)	Bacteria	Actinomycetota	Actinomycetes	Corynebacteriales	Corynebacteriaceae	Corynebacterium	silvaticum		AGES WS 141	Sus scrofa scrofa wild boar, shot, lymph node AUT, Eastern Austria 2011/ 12 [0103]	isolate AGES > CVUAS	[0117]; formerly Corynebacterium ulcerans NTTB wbc [0127]	no	2	0	0	0	0	WS 141						HCCA		2019-02-27	0	0	0			1	1	1		1						1
944	2019-07-18	Bruker LT microflex	AGES Graz (AGES)	Bacteria	Actinomycetota	Actinomycetes	Corynebacteriales	Corynebacteriaceae	Corynebacterium	silvaticum		AGES WS 145	Sus scrofa scrofa wild boar, shot, lymph node AUT, Eastern Austria 2011/ 12 [0103]	isolate AGES > CVUAS	[0117]; formerly Corynebacterium ulcerans NTTB wbc [0127]	no	2	0	0	0	0	WS 145						HCCA		2019-02-27	0	0	0			1	1	1		1						1
945	2019-07-18	Bruker LT microflex	AGES Graz (AGES)	Bacteria	Actinomycetota	Actinomycetes	Corynebacteriales	Corynebacteriaceae	Corynebacterium	silvaticum		AGES WS 147	Sus scrofa scrofa wild boar, shot, lymph node AUT, Eastern Austria 2011/ 12 [0103]	isolate AGES > CVUAS	[0117]; formerly Corynebacterium ulcerans NTTB wbc [0127]	no	2	0	0	0	0	WS 147						HCCA		2019-02-27	0	0	0			1	1	1		1						1
946	2019-07-18	Bruker LT microflex	AGES Graz (AGES)	Bacteria	Actinomycetota	Actinomycetes	Corynebacteriales	Corynebacteriaceae	Corynebacterium	silvaticum		AGES WS 149	Sus scrofa scrofa wild boar, shot, lymph node AUT, Eastern Austria 2011/ 12 [0103]	isolate AGES > CVUAS	[0117]; formerly Corynebacterium ulcerans NTTB wbc [0127]	no	2	0	0	0	0	WS 149						HCCA		2019-02-27	0	0	0			1	1	1		1						1
958	2019-07-18	Bruker LT microflex	AGES Graz (AGES)	Bacteria	Actinomycetota	Actinomycetes	Corynebacteriales	Corynebacteriaceae	Corynebacterium	silvaticum		AGES WS 156	Sus scrofa scrofa wild boar, shot, lymph node AUT, Eastern Austria 2011/ 12 [0103]	isolate AGES > CVUAS	[0117]; formerly Corynebacterium ulcerans NTTB wbc [0127]	no	2	0	0	0	0	WS156						HCCA		2019-02-27	0	0	0			1	1	1		1						1
947	2019-07-18	Bruker LT microflex	AGES Graz (AGES)	Bacteria	Actinomycetota	Actinomycetes	Corynebacteriales	Corynebacteriaceae	Corynebacterium	silvaticum		AGES WS 166	Sus scrofa scrofa wild boar, shot, lymph node AUT, Eastern Austria 2011/ 12 [0103]	isolate AGES > CVUAS	[0117]; formerly Corynebacterium ulcerans NTTB wbc [0127]	no	2	0	0	0	0	WS 166						HCCA		2019-02-27	0	0	0			1	1	1		1						1
948	2019-07-18	Bruker LT microflex	AGES Graz (AGES)	Bacteria	Actinomycetota	Actinomycetes	Corynebacteriales	Corynebacteriaceae	Corynebacterium	silvaticum		AGES WS 168	Sus scrofa scrofa wild boar, shot, lymph node AUT, Eastern Austria 2011/ 12 [0103]	isolate AGES > CVUAS	[0117]; formerly Corynebacterium ulcerans NTTB wbc [0127]	no	2	0	0	0	0	WS 168						HCCA		2019-02-27	0	0	0			1	1	1		1						1
949	2019-07-18	Bruker LT microflex	AGES Graz (AGES)	Bacteria	Actinomycetota	Actinomycetes	Corynebacteriales	Corynebacteriaceae	Corynebacterium	silvaticum		AGES WS 182	Sus scrofa scrofa wild boar, shot, lymph node AUT, Eastern Austria 2011/ 12 [0103]	isolate AGES > CVUAS	[0117]; formerly Corynebacterium ulcerans NTTB wbc [0127]	no	2	0	0	0	0	WS 182						HCCA		2019-02-27	0	0	0			1	1	1		1						1
950	2019-07-18	Bruker LT microflex	AGES Graz (AGES)	Bacteria	Actinomycetota	Actinomycetes	Corynebacteriales	Corynebacteriaceae	Corynebacterium	silvaticum		AGES WS 183	Sus scrofa scrofa wild boar, shot, lymph node AUT, Eastern Austria 2011/ 12 [0103]	isolate AGES > CVUAS	[0117]; formerly Corynebacterium ulcerans NTTB wbc [0127]	no	2	0	0	0	0	WS 183						HCCA		2019-02-27	0	0	0			1	1	1		1						1
951	2019-07-18	Bruker LT microflex	AGES Graz (AGES)	Bacteria	Actinomycetota	Actinomycetes	Corynebacteriales	Corynebacteriaceae	Corynebacterium	silvaticum		AGES WS 188	Sus scrofa scrofa wild boar, shot, lymph node AUT, Eastern Austria 2011/ 12 [0103]	isolate AGES > CVUAS	[0117]; formerly Corynebacterium ulcerans NTTB wbc [0127]	no	2	0	0	0	0	WS 188						HCCA		2019-02-27	0	0	0			1	1	1		1						1
952	2019-07-18	Bruker LT microflex	AGES Graz (AGES)	Bacteria	Actinomycetota	Actinomycetes	Corynebacteriales	Corynebacteriaceae	Corynebacterium	silvaticum		AGES WS 233	Sus scrofa scrofa wild boar, shot, lymph node AUT, Eastern Austria 2011/ 12 [0103]	isolate AGES > CVUAS	[0117]; formerly Corynebacterium ulcerans NTTB wbc [0127]	no	2	0	0	0	0	WS 233						HCCA		2019-02-27	0	0	0			1	1	1		1						1
953	2019-07-18	Bruker LT microflex	AGES Graz (AGES)	Bacteria	Actinomycetota	Actinomycetes	Corynebacteriales	Corynebacteriaceae	Corynebacterium	silvaticum		AGES WS 257	Sus scrofa scrofa wild boar, shot, lymph node AUT, Eastern Austria 2011/ 12 [0103]	isolate AGES > CVUAS	[0117]; formerly Corynebacterium ulcerans NTTB wbc [0127]	no	2	0	0	0	0	WS 257						HCCA		2019-02-27	0	0	0			1	1	1		1						1
954	2019-02-07	Bruker LT microflex	CVUA Stuttgart (CVUAS)	Bacteria	Actinomycetota	Actinomycetes	Corynebacteriales	Corynebacteriaceae	Corynebacterium	silvaticum		AGES WS 332	Sus scrofa scrofa wild boar Sus scrofa scrofa; shot AUT, BL, Oberpullendorf 2012 [0103]	isolate AGES > CVUAS	tox positive, Elek negative (LGL); [0117]; formerly Corynebacterium ulcerans NTTB wbc [0127]	no	3	FT-IR [see 0015]; sequenced	rpoB	0	CVUAS 31515	WS 332	SBA	solid	37 °C	24 h	aerobe	HCCA	EFEx	2019-01-30	0	0	0			1	1	1		1						1
955	2019-07-18	Bruker LT microflex	AGES Graz (AGES)	Bacteria	Actinomycetota	Actinomycetes	Corynebacteriales	Corynebacteriaceae	Corynebacterium	silvaticum		AGES WS 344	Sus scrofa scrofa wild boar, shot, lymph node AUT, Eastern Austria 2012 [0103]	isolate AGES > CVUAS	[0117]; formerly Corynebacterium ulcerans NTTB wbc [0127]	no	2	0	0	0	0	WS 344						HCCA		2019-02-27	0	0	0			1	1	1		1						1
956	2019-07-18	Bruker LT microflex	AGES Graz (AGES)	Bacteria	Actinomycetota	Actinomycetes	Corynebacteriales	Corynebacteriaceae	Corynebacterium	silvaticum		AGES WS 351	Sus scrofa scrofa wild boar, shot, lymph node AUT, Eastern Austria 2012 [0103]	isolate AGES > CVUAS	[0117]; formerly Corynebacterium ulcerans NTTB wbc [0127]	no	2	0	0	0	0	WS 351						HCCA		2019-02-27	0	0	0			1	1	1		1						1
957	2019-07-18	Bruker LT microflex	AGES Graz (AGES)	Bacteria	Actinomycetota	Actinomycetes	Corynebacteriales	Corynebacteriaceae	Corynebacterium	silvaticum		AGES WS 353	Sus scrofa scrofa wild boar, shot, lymph node AUT, Eastern Austria 2012 [0103]	isolate AGES > CVUAS	[0117]; formerly Corynebacterium ulcerans NTTB wbc [0127]	no	2	0	0	0	0	WS 353						HCCA		2019-02-27	0	0	0			1	1	1		1						1
891	2018-04-09	Bruker LT microflex	CVUA Stuttgart (CVUAS)	Bacteria	Actinomycetota	Actinomycetes	Corynebacteriales	Corynebacteriaceae	Corynebacterium	silvaticum		Bu125-97	Sus scrofa scrofa wild boar, lammellar node abcess DEU, NW, Siegen-Wittgenstein 1997 [0015; 0163]	isolate CVUA Westfalen, Arnsberg > CVUAS	tox positive; Elek-negative [0015]; [0105]; [0117]; formerly Corynebacterium ulcerans NTTB wbc [0127]	no	3	sequenced	rpoB: 100% identical with Genbank accession number: GU818735 (CVUAS 4292); tox: identical with Genbank accession number: GU818742	0	KL0382	CVUAS 1310	SBA	solid	37 °C	24 h	aerobe	HCCA	DT	2012-10-19	0	0	0			1	1	1		1						1
892	2018-05-04	Bruker LT microflex	CVUA Stuttgart (CVUAS)	Bacteria	Actinomycetota	Actinomycetes	Corynebacteriales	Corynebacteriaceae	Corynebacterium	silvaticum		CVUAS 10179,3	Sus scrofa scrofa wild boar, lung abscess DEU, BW 2015	isolate CVUAS	tox positive, Elek negative (LGL); [0117]; formerly Corynebacterium ulcerans NTTB wbc [0127]	no	3	FT-IR (NTTB-D)	0	KL Diphtheria (LGL)	0	CVUAS 10179,3	SBA	solid	37 °C	24 h	aerobe	HCCA	eDT	2016-11-23	0	0	0			1	1	1		1						1
893	2018-08-01	Bruker LT microflex	CVUA Stuttgart (CVUAS)	Bacteria	Actinomycetota	Actinomycetes	Corynebacteriales	Corynebacteriaceae	Corynebacterium	silvaticum		CVUAS 10701	Sus scrofa scrofa wild boar juvenil, abscess DEU, BW 2015	isolate CVUAS	tox positive, Elek negative (LGL); [0117]; formerly Corynebacterium ulcerans NTTB wbc [0127]	no	3	FT-IR (NTTB-D)	0	KL Diphtheria (LGL)	0	CVUAS 10701	SBA	solid	37 °C	24 h	aerobe	HCCA	eDT	2015-12-02	0	0	0			1	1	1		1						1
894	2018-05-04	Bruker LT microflex	CVUA Stuttgart (CVUAS)	Bacteria	Actinomycetota	Actinomycetes	Corynebacteriales	Corynebacteriaceae	Corynebacterium	silvaticum		CVUAS 11363	Sus scrofa scrofa wild boar found death, abscess DEU, BW 2016	isolate CVUAS	tox positive, Elek negative (LGL); [0117];formerly Corynebacterium ulcerans NTTB wbc [0127]	no	3	FT-IR (NTTB-D)	0	KL Diphtheria (LGL)	0	CVUAS 11363	SBA	solid	37 °C	24 h	aerobe	HCCA	eDT	2016-11-23	0	0	0			1	1	1		1						1
895	2018-05-04	Bruker LT microflex	CVUA Stuttgart (CVUAS)	Bacteria	Actinomycetota	Actinomycetes	Corynebacteriales	Corynebacteriaceae	Corynebacterium	silvaticum		CVUAS 11488	Sus scrofa scrofa wild boar, abscess DEU, BW 2016	isolate CVUA W > CVUAS	tox positive, Elek negative (LGL); [0117]; formerly Corynebacterium ulcerans NTTB wbc [0127]	no	3	FT-IR (NTTB-D)	0	KL Diphtheria (LGL)	0	CVUAS 11488	SBA	solid	37 °C	24 h	aerobe	HCCA	eDT	2017-01-11	0	0	0			1	1	1		1						1
896	2018-05-04	Bruker LT microflex	CVUA Stuttgart (CVUAS)	Bacteria	Actinomycetota	Actinomycetes	Corynebacteriales	Corynebacteriaceae	Corynebacterium	silvaticum		CVUAS 1400,3	Sus scrofa scrofa wild boar, abscess DEU, BW 2018	isolate CVUAS	tox positive, Elek negative (LGL); [0117]; formerly Corynebacterium ulcerans NTTB wbc [0127]	no	3	FT-IR (NTTB-D)	0	KL Diphtheria (LGL)	0	CVUAS 1400,3	SBA	solid	37 °C	24 h	aerobe	HCCA	eDT	2018-03-02	0	0	0			1	1	1		1						1
897	2018-05-04	Bruker LT microflex	CVUA Stuttgart (CVUAS)	Bacteria	Actinomycetota	Actinomycetes	Corynebacteriales	Corynebacteriaceae	Corynebacterium	silvaticum		CVUAS 1717,3	Sus scrofa scrofa wild boar found death DEU, BW 2016	isolate CVUAS	tox positive, Elek negative (LGL); [0117]; formerly Corynebacterium ulcerans NTTB wbc [0127]	no	3	FT-IR (NTTB-D)	0	KL Diphtheria (LGL)	0	CVUAS 1717,3	SBA	solid	37 °C	24 h	aerobe	HCCA	eDT	2016-11-23	0	0	0			1	1	1		1						1
898	2018-08-01	Bruker LT microflex	CVUA Stuttgart (CVUAS)	Bacteria	Actinomycetota	Actinomycetes	Corynebacteriales	Corynebacteriaceae	Corynebacterium	silvaticum		CVUAS 2040,2	Sus scrofa scrofa wild boar, abscess lymph node DEU, BW 2018	isolate CVUAS	tox positive, Elek negative (LGL); [0117]; formerly Corynebacterium ulcerans NTTB wbc [0127]	no	3	FT-IR (NTTB-D)	0	KL Diphtheria (LGL)	0	CVUAS 2040,2	SBA	solid	37 °C	24 h	aerobe	HCCA	eDT	2018-07-04	0	0	0			1	1	1		1						1
899	2018-08-01	Bruker LT microflex	CVUA Stuttgart (CVUAS)	Bacteria	Actinomycetota	Actinomycetes	Corynebacteriales	Corynebacteriaceae	Corynebacterium	silvaticum		CVUAS 2738,2	Sus scrofa scrofa wild boar, abscess teats DEU, BW 2015	isolate CVUAS	tox positive, Elek negative (LGL); [0117]; formerly Corynebacterium ulcerans NTTB wbc [0127]	no	3	FT-IR (NTTB-D)	0	KL Diphtheria (LGL)	0	CVUAS 2738,2	SBA	solid	37 °C	24 h	aerobe	HCCA	eDT	2015-12-02	0	0	0			1	1	1		1						1
296	2017-05-19	Bruker LT microflex	CVUA Stuttgart (CVUAS)	Bacteria	Actinomycetota	Actinomycetes	Corynebacteriales	Corynebacteriaceae	Corynebacterium	silvaticum		CVUAS 4292	Sus scrofa scrofa wild boar, abscess, caseous lymphadenitis DEU, BW 2009 [0014; 0015; 0163]	isolate CVUAS	tox-gene positive; Elek-negative [0015]; [0105]; [0117]; formerly Corynebacterium ulcerans NTTB wbc [0127]	no	3	type strain [0127]	rpoB: Genbank accession numbers: GU818734.1	KL Diphtheria (LGL)	KL0182; DSM 109166; LMG 31313; CIP 111672	CVUAS 4292	SBA	solid	37 °C	24 h	aerobe	HCCA	DT	2012-12-08	0	0	0			1	1	1		1						1
900	2018-04-09	Bruker LT microflex	CVUA Stuttgart (CVUAS)	Bacteria	Actinomycetota	Actinomycetes	Corynebacteriales	Corynebacteriaceae	Corynebacterium	silvaticum		CVUAS 5160	Sus scrofa scrofa Wild boar; shot; superficial cervical lymph nodes greatly enlarged; abscess of Ln. Mandibularis DEU, BW, MTK 2009 [0014][0015]	isolate CVUAS	tox positive; Elek-negative [0015]; [0105]; [0117]; formerly Corynebacterium ulcerans NTTB wbc [0127]	no	3	sequenced	rpoB: Identical with Genbank accession numbers: GU818734.1; Corynebacterium ulcerans CVUAS 4292	KL Diphtheria (LGL)	KL0183	CVUAS 5160	SBA	solid	37 °C	24 h	aerobe	HCCA	DT	2012-10-08	0	0	0			1	1	1		1						1
901	2018-08-01	Bruker LT microflex	CVUA Stuttgart (CVUAS)	Bacteria	Actinomycetota	Actinomycetes	Corynebacteriales	Corynebacteriaceae	Corynebacterium	silvaticum		CVUAS 5243,2	Sus scrofa scrofa wild boar, abscess lymph node DEU, BW 2013	isolate CVUAS	tox positive, Elek negative (LGL); [0117]; formerly Corynebacterium ulcerans NTTB wbc [0127]	no	3	FT-IR (NTTB-D)	0	KL Diphtheria (LGL)	0	CVUAS 5243,2	SBA	solid	37 °C	24 h	aerobe	HCCA	DT	2013-11-18	0	0	0			1	1	1		1						1
297	2018-04-09	Bruker LT microflex	CVUA Stuttgart (CVUAS)	Bacteria	Actinomycetota	Actinomycetes	Corynebacteriales	Corynebacteriaceae	Corynebacterium	silvaticum		CVUAS 6455	Capreolus capreolus roe deer, abscess DEU, BW 2010 [0077; 0163]	isolate CVUAS	tox-gene positive; Elek-negative [0015]; [0117]; formerly Corynebacterium ulcerans NTTB wbc [0127]	no	3	sequenced, strain of the species desciption [0127]	WGS: SDVD00000000.1; rpoB: Identical with Genbank accession numbers: GU818734.1; Corynebacterium silvaticum CVUAS 4292	KL Diphtheria (LGL)	KL1196	CVUAS 6455	SBA	solid	37 °C	24 h	aerobe	HCCA	DT	2013-01-08	0	0	0			1	1	1		1						1
902	2018-05-04	Bruker LT microflex	CVUA Stuttgart (CVUAS)	Bacteria	Actinomycetota	Actinomycetes	Corynebacteriales	Corynebacteriaceae	Corynebacterium	silvaticum		CVUAS 6678,3	Sus scrofa scrofa wild boar, abscess DEU, BW 2016	isolate CVUAS	tox positive, Elek negative (LGL); [0117]; formerly Corynebacterium ulcerans NTTB wbc [0127]	no	3	FT-IR (NTTB-D)	0	KL Diphtheria (LGL)	0	CVUAS 6678,3	SBA	solid	37 °C	24 h	aerobe	HCCA	eDT	2016-11-23	0	0	0			1	1	1		1						1
903	2019-01-14	Bruker LT microflex	CVUA Stuttgart (CVUAS)	Bacteria	Actinomycetota	Actinomycetes	Corynebacteriales	Corynebacteriaceae	Corynebacterium	silvaticum		CVUAS 704,2	Sus scrofa scrofa wild boar, abscess skin DEU, BW 2013	isolate CVUAS	[0117]; formerly Corynebacterium ulcerans NTTB wbc [0127]	no	2	FT-IR (NTTB-D)	0	0	0	CVUAS 704,2	SBA	solid	37 °C	24 h	aerobe	HCCA	eDT	2013-12-09	0	0	0			1	1	1		1						1
904	2018-08-01	Bruker LT microflex	CVUA Stuttgart (CVUAS)	Bacteria	Actinomycetota	Actinomycetes	Corynebacteriales	Corynebacteriaceae	Corynebacterium	silvaticum		CVUAS 8972,3	Sus scrofa scrofa wild boar juvenil, abscess DEU, BW 2015	isolate CVUAS	tox positive, Elek negative (LGL); [0117]; formerly Corynebacterium ulcerans NTTB wbc [0127]	no	3	FT-IR (NTTB-D)	0	KL Diphtheria (LGL)	0	CVUAS 8972,3	SBA	solid	37 °C	24 h	aerobe	HCCA	eDT	2015-12-02	0	0	0			1	1	1		1						1
905	2019-01-14	Bruker LT microflex	CVUA Stuttgart (CVUAS)	Bacteria	Actinomycetota	Actinomycetes	Corynebacteriales	Corynebacteriaceae	Corynebacterium	silvaticum		CVUAS 97,2	Sus scrofa scrofa wild boar DEU, BW 2013	isolate CVUAS	[0117]; formerly Corynebacterium ulcerans NTTB wbc [0127]	no	2	FT-IR (NTTB-D)	0	0	0	CVUAS 97,2	SBA	solid	37 °C	24 h	aerobe	HCCA	eDT	2013-11-27	0	0	0			1	1	1		1						1
13900	2025-01-20	Bruker LT microflex	LGL Oberschleißheim	Bacteria	Actinomycetota	Actinomycetes	Corynebacteriales	Corynebacteriaceae	Corynebacterium	silvaticum	NTTB	KL1281	human lymph node DEU 2018 Berger et al 2025	LGL KL Diphteria	tox positive, Elek negative (LGL)	no	4	WGS sequenced (LGL)	0	0	0	KL1281	SBA	solid	37 °C	24 h	aerobe	HCCA		2018-12-27	0	0	0			1	1	1	1							1
13901	2025-01-20	Bruker LT microflex	LGL Oberschleißheim	Bacteria	Actinomycetota	Actinomycetes	Corynebacteriales	Corynebacteriaceae	Corynebacterium	silvaticum	NTTB	KL1848	human lymph node DEU 2021 Berger et al 2025	LGL KL Diphteria	tox positive, Elek negative (LGL)	no	4	WGS sequenced (LGL)	0	0	0	KL1848	SBA	solid	37 °C	24 h	aerobe	HCCA		2011-05-09	0	0	0			1	1	1	1							1
906	2018-05-04	Bruker LT microflex	CVUA Stuttgart (CVUAS)	Bacteria	Actinomycetota	Actinomycetes	Corynebacteriales	Corynebacteriaceae	Corynebacterium	silvaticum		S-1014-16	Sus scrofa scrofa wild boar, lymph node DEU, NW 2016	isolate CVUA W > CVUAS	tox positive, Elek negative (LGL); [0117]; formerly Corynebacterium ulcerans NTTB wbc [0127]	no	3	FT-IR (NTTB-D)	0	KL Diphtheria (LGL)	0	CVUAS 11109	SBA	solid	37 °C	24 h	aerobe	HCCA	eDT	2017-01-11	0	0	0			1	1	1		1						1
907	2018-08-01	Bruker LT microflex	CVUA Stuttgart (CVUAS)	Bacteria	Actinomycetota	Actinomycetes	Corynebacteriales	Corynebacteriaceae	Corynebacterium	silvaticum		S-1111-3-17	Sus scrofa scrofa wild boar juvenil, abscess DEU, NW 2017	isolate CVUA W > CVUAS	tox positive, Elek negative (LGL); [0117]; formerly Corynebacterium ulcerans NTTB wbc [0127]	no	3	FT-IR (NTTB-D)	0	KL Diphtheria (LGL)	0	CVUAS 30358	SBA	solid	37 °C	24 h	aerobe	HCCA	eDT	2017-09-27	0	0	0			1	1	1		1						1
908	2018-05-04	Bruker LT microflex	CVUA Stuttgart (CVUAS)	Bacteria	Actinomycetota	Actinomycetes	Corynebacteriales	Corynebacteriaceae	Corynebacterium	silvaticum		S-1408-1-17	Sus scrofa scrofa wild boar, lymph node DEU, NW 2017	isolate CVUA W > CVUAS	tox positive, Elek negative (LGL); [0117]; formerly Corynebacterium ulcerans NTTB wbc [0127]	no	3	FT-IR (NTTB-D)	0	KL Diphtheria (LGL)	0	CVUAS 30485	SBA	solid	37 °C	24 h	aerobe	HCCA	eDT	2018-03-15	0	0	0			1	1	1		1						1
909	2018-05-04	Bruker LT microflex	CVUA Stuttgart (CVUAS)	Bacteria	Actinomycetota	Actinomycetes	Corynebacteriales	Corynebacteriaceae	Corynebacterium	silvaticum		S-1449-2-17	Sus scrofa scrofa wild boar, ascess lymph node DEU, NW 2017	isolate CVUA W > CVUAS	tox positive, Elek negative (LGL); [0117]; formerly Corynebacterium ulcerans NTTB wbc [0127]	no	3	FT-IR (NTTB-D)	0	KL Diphtheria (LGL)	0	CVUAS 30502	SBA	solid	37 °C	24 h	aerobe	HCCA	eDT	2018-03-15	0	0	0			1	1	1		1						1
910	2018-08-01	Bruker LT microflex	CVUA Stuttgart (CVUAS)	Bacteria	Actinomycetota	Actinomycetes	Corynebacteriales	Corynebacteriaceae	Corynebacterium	silvaticum		S-1514-17	Sus scrofa scrofa wild boar juvenil, abscess DEU, NW 2017	isolate CVUA W > CVUAS	tox positive, Elek negative (LGL); [0117]; formerly Corynebacterium ulcerans NTTB wbc [0127]	no	3	FT-IR (NTTB-D)	0	KL Diphtheria (LGL)	0	CVUAS 5320,2	SBA	solid	37 °C	24 h	aerobe	HCCA	eDT	2017-09-27	0	0	0			1	1	1		1						1
911	2018-05-04	Bruker LT microflex	CVUA Stuttgart (CVUAS)	Bacteria	Actinomycetota	Actinomycetes	Corynebacteriales	Corynebacteriaceae	Corynebacterium	silvaticum		S-1591-2-17	Sus scrofa scrofa wild boar, abscess lymph node DEU, NW 2017	isolate CVUA W > CVUAS	tox positive, Elek negative (LGL); [0117]; formerly Corynebacterium ulcerans NTTB wbc [0127]	no	3	FT-IR (NTTB-D)	0	KL Diphtheria (LGL)	0	CVUAS 30633	SBA	solid	37 °C	24 h	aerobe	HCCA	eDT	2018-03-15	0	0	0			1	1	1		1						1
912	2018-04-09	Bruker LT microflex	CVUA Stuttgart (CVUAS)	Bacteria	Actinomycetota	Actinomycetes	Corynebacteriales	Corynebacteriaceae	Corynebacterium	silvaticum		S-1627-5-12	Sus scrofa scrofa Wild boar; Shot; 1 y old; multiple lamellar lymph node abcesses DEU, NW, Siegen-Wittgenstein 2012 [0015]	isolate CVUA Westfalen, Arnsberg > CVUAS	tox-gene positive; Elek-negative [0015]; [0105]; [0117]; formerly Corynebacterium ulcerans NTTB wbc [0127]	no	3	sequenced	rpoB: Identical with Genbank accession numbers: GU818734.1; Corynebacterium ulcerans CVUAS 4292	0	KL0374	CVUAS 9783	SBA	solid	37 °C	24 h	aerobe	HCCA	DT	2012-10-08	0	0	0			1	1	1		1						1
913	2018-05-04	Bruker LT microflex	CVUA Stuttgart (CVUAS)	Bacteria	Actinomycetota	Actinomycetes	Corynebacteriales	Corynebacteriaceae	Corynebacterium	silvaticum		S-241-6-18	Sus scrofa scrofa wild boar, lymph node DEU, NW 2018	isolate CVUA W > CVUAS	tox positive, Elek negative (LGL); [0117]; formerly Corynebacterium ulcerans NTTB wbc [0127]	no	3	FT-IR (NTTB-D)	0	KL Diphtheria (LGL)	0	CVUAS 5377,2	SBA	solid	37 °C	24 h	aerobe	HCCA	eDT	2018-03-15	0	0	0			1	1	1		1						1
914	2018-05-04	Bruker LT microflex	CVUA Stuttgart (CVUAS)	Bacteria	Actinomycetota	Actinomycetes	Corynebacteriales	Corynebacteriaceae	Corynebacterium	silvaticum		S-241-7-18	Sus scrofa scrofa wild boar, spleen DEU, NW 2018	isolate CVUA W > CVUAS	tox positive, Elek negative (LGL); [0117]; formerly Corynebacterium ulcerans NTTB wbc [0127]	no	3	FT-IR (NTTB-D)	0	KL Diphtheria (LGL)	0	CVUAS 5378,2	SBA	solid	37 °C	24 h	aerobe	HCCA	eDT	2018-03-15	0	0	0			1	1	1		1						1
915	2018-04-09	Bruker LT microflex	CVUA Stuttgart (CVUAS)	Bacteria	Actinomycetota	Actinomycetes	Corynebacteriales	Corynebacteriaceae	Corynebacterium	silvaticum		S-28-3-13	Sus scrofa scrofa Wild boar; shot, 2 y old; isolate from teat abscess; multiple lamellar abscesses in cervical lymph nodes DEU, HE, Bad Hersfeld 2013 [0015]	isolate CVUA Westfalen, Arnsberg > CVUAS	tox-gene positive; Elek-negative [0015]; [0105]; [0117]; formerly Corynebacterium ulcerans NTTB wbc [0127]	no	3	sequenced	rpoB: Identical with Genbank accession numbers: GU818734.1; Corynebacterium ulcerans CVUAS 4292	0	KL0401	CVUAS 9980	SBA	solid	37 °C	24 h	aerobe	HCCA	DT	2013-01-18	0	0	0			1	1	1		1						1
916	2018-05-29	Bruker LT microflex	CVUA Stuttgart (CVUAS)	Bacteria	Actinomycetota	Actinomycetes	Corynebacteriales	Corynebacteriaceae	Corynebacterium	silvaticum		S-308-2-18	Sus scrofa scrofa wild boar, lymph node DEU, NW 2018	isolate CVUA W > CVUAS	tox positive, Elek negative (LGL); [0117]; formerly Corynebacterium ulcerans NTTB wbc [0127]	no	3	FT-IR (NTTB-D)	0	KL Diphtheria (LGL)	0	CVUAS 2980,4	SBA	solid	37 °C	24 h	aerobe	HCCA	EFEx	2018-03-27	0	0	0			1	1	1		1						1
917	2018-05-29	Bruker LT microflex	CVUA Stuttgart (CVUAS)	Bacteria	Actinomycetota	Actinomycetes	Corynebacteriales	Corynebacteriaceae	Corynebacterium	silvaticum		S-309-1-18	Sus scrofa scrofa wild boar, lymph node DEU, NW 2018	isolate CVUA W > CVUAS	tox positive, Elek negative (LGL); [0117]; formerly Corynebacterium ulcerans NTTB wbc [0127]	no	3	FT-IR (NTTB-D)	0	KL Diphtheria (LGL)	0	CVUAS 2983,4	SBA	solid	37 °C	24 h	aerobe	HCCA	EFEx	2018-03-27	0	0	0			1	1	1		1						1
918	2018-05-29	Bruker LT microflex	CVUA Stuttgart (CVUAS)	Bacteria	Actinomycetota	Actinomycetes	Corynebacteriales	Corynebacteriaceae	Corynebacterium	silvaticum		S-310-2-18	Sus scrofa scrofa wild boar, lymph node DEU, NW 2018	isolate CVUA W > CVUAS	tox positive, Elek negative (LGL); [0117]; formerly Corynebacterium ulcerans NTTB wbc [0127]	no	3	FT-IR (NTTB-D)	0	KL Diphtheria (LGL)	0	CVUAS 2988,4	SBA	solid	37 °C	24 h	aerobe	HCCA	EFEx	2018-03-27	0	0	0			1	1	1		1						1
919	2018-05-29	Bruker LT microflex	CVUA Stuttgart (CVUAS)	Bacteria	Actinomycetota	Actinomycetes	Corynebacteriales	Corynebacteriaceae	Corynebacterium	silvaticum		S-349-18	Sus scrofa scrofa wild boar, lymph node DEU, NW 2014	isolate CVUA W > CVUAS	tox positive, Elek negative (LGL); [0117]; formerly Corynebacterium ulcerans NTTB wbc [0127]	no	3	FT-IR (NTTB-D)	0	KL Diphtheria (LGL)	0	CVUAS 4605.5	SBA	solid	37 °C	24 h	aerobe	HCCA	eDT	2018-04-05	0	0	0			1	1	1		1						1
920	2018-08-01	Bruker LT microflex	CVUA Stuttgart (CVUAS)	Bacteria	Actinomycetota	Actinomycetes	Corynebacteriales	Corynebacteriaceae	Corynebacterium	silvaticum		S-349-3-17	Sus scrofa scrofa wild boar juvenil, abscess DEU, NW 2017	isolate CVUA W > CVUAS	tox positive, Elek negative (LGL); [0117]; formerly Corynebacterium ulcerans NTTB wbc [0127]	no	3	FT-IR (NTTB-D)	0	KL Diphtheria (LGL)	0	CVUAS 5383,3	SBA	solid	37 °C	24 h	aerobe	HCCA	eDT	2017-09-27	0	0	0			1	1	1		1						1
921	2018-05-04	Bruker LT microflex	CVUA Stuttgart (CVUAS)	Bacteria	Actinomycetota	Actinomycetes	Corynebacteriales	Corynebacteriaceae	Corynebacterium	silvaticum		S-427-3-15	Sus scrofa scrofa wild boar, found dead, lymph node DEU, NW 2015	isolate CVUA W > CVUAS	tox positive, Elek negative (LGL); [0117]; formerly Corynebacterium ulcerans NTTB wbc [0127]	no	3	FT-IR (NTTB-D)	0	KL Diphtheria (LGL)	0	CVUAS 3202,3	SBA	solid	37 °C	24 h	aerobe	HCCA	eDT	2015-03-27	0	0	0			1	1	1		1						1
922	2018-08-01	Bruker LT microflex	CVUA Stuttgart (CVUAS)	Bacteria	Actinomycetota	Actinomycetes	Corynebacteriales	Corynebacteriaceae	Corynebacterium	silvaticum		S-434-1-18	Sus scrofa scrofa wild boar, abscess lymph node DEU, NW 2018	isolate CVUA W > CVUAS	tox positive, Elek negative (LGL); [0117]; formerly Corynebacterium ulcerans NTTB wbc [0127]	no	3	FT-IR (NTTB-D)	0	KL Diphtheria (LGL)	0	CVUAS 11553,3	SBA	solid	37 °C	24 h	aerobe	HCCA	eDT	2018-07-04	0	0	0			1	1	1		1						1
923	2018-08-01	Bruker LT microflex	CVUA Stuttgart (CVUAS)	Bacteria	Actinomycetota	Actinomycetes	Corynebacteriales	Corynebacteriaceae	Corynebacterium	silvaticum		S-443-17	Sus scrofa scrofa wild boar juvenil, abscess DEU, NW 2017	isolate CVUA W > CVUAS	tox positive, Elek negative (LGL); [0117]; formerly Corynebacterium ulcerans NTTB wbc [0127]	no	3	FT-IR (NTTB-D)	0	KL Diphtheria (LGL)	0	CVUAS 11862	SBA	solid	37 °C	24 h	aerobe	HCCA	eDT	2017-09-27	0	0	0			1	1	1		1						1
924	2018-08-01	Bruker LT microflex	CVUA Stuttgart (CVUAS)	Bacteria	Actinomycetota	Actinomycetes	Corynebacteriales	Corynebacteriaceae	Corynebacterium	silvaticum		S-450-1-18	Sus scrofa scrofa wild boar, abscess lymph node DEU, NW 2018	isolate CVUA W > CVUAS	tox positive, Elek negative (LGL); [0117]; formerly Corynebacterium ulcerans NTTB wbc [0127]	no	3	FT-IR (NTTB-D)	0	KL Diphtheria (LGL)	0	CVUAS 11557,3	SBA	solid	37 °C	24 h	aerobe	HCCA	eDT	2018-07-04	0	0	0			1	1	1		1						1
925	2018-08-01	Bruker LT microflex	CVUA Stuttgart (CVUAS)	Bacteria	Actinomycetota	Actinomycetes	Corynebacteriales	Corynebacteriaceae	Corynebacterium	silvaticum		S-468-1-18	Sus scrofa scrofa wild boar, abscess lymph node DEU, NW 2018	isolate CVUA W > CVUAS	tox positive, Elek negative (LGL); [0117]; formerly Corynebacterium ulcerans NTTB wbc [0127]	no	3	FT-IR (NTTB-D)	0	KL Diphtheria (LGL)	0	CVUAS 11559,3	SBA	solid	37 °C	24 h	aerobe	HCCA	eDT	2018-07-04	0	0	0			1	1	1		1						1
926	2018-08-01	Bruker LT microflex	CVUA Stuttgart (CVUAS)	Bacteria	Actinomycetota	Actinomycetes	Corynebacteriales	Corynebacteriaceae	Corynebacterium	silvaticum		S-619-1-14	Sus scrofa scrofa wild boar, lymph node DEU, NW 2014	isolate CVUA W > CVUAS	tox positive, Elek negative (LGL); [0117]; formerly Corynebacterium ulcerans NTTB wbc [0127]	no	3	FT-IR (NTTB-D)	0	KL Diphtheria (LGL)	0	CVUAS 2593,3	SBA	solid	37 °C	24 h	aerobe	HCCA	eDT	2018-07-09	0	0	0			1	1	1		1						1
927	2018-08-01	Bruker LT microflex	CVUA Stuttgart (CVUAS)	Bacteria	Actinomycetota	Actinomycetes	Corynebacteriales	Corynebacteriaceae	Corynebacterium	silvaticum		S-793-3-14	Sus scrofa scrofa wild boar, lymph node DEU, NW 2014	isolate CVUA W > CVUAS	tox positive, Elek negative (LGL); [0117]; formerly Corynebacterium ulcerans NTTB wbc [0127]	no	3	FT-IR (NTTB-D)	0	KL Diphtheria (LGL)	0	CVUAS 2908,2	SBA	solid	37 °C	24 h	aerobe	HCCA	eDT	2018-07-09	0	0	0			1	1	1		1						1
928	2018-08-01	Bruker LT microflex	CVUA Stuttgart (CVUAS)	Bacteria	Actinomycetota	Actinomycetes	Corynebacteriales	Corynebacteriaceae	Corynebacterium	silvaticum		S-803-14	Sus scrofa scrofa wild boar, lymph node DEU, NW 2014	isolate CVUA W > CVUAS	tox positive, Elek negative (LGL); [0117]; formerly Corynebacterium ulcerans NTTB wbc [0127]	no	3	FT-IR (NTTB-D)	0	KL Diphtheria (LGL)	0	CVUAS 45,3	SBA	solid	37 °C	24 h	aerobe	HCCA	eDT	2018-07-09	0	0	0			1	1	1		1						1
929	2019-01-14	Bruker LT microflex	CVUA Stuttgart (CVUAS)	Bacteria	Actinomycetota	Actinomycetes	Corynebacteriales	Corynebacteriaceae	Corynebacterium	silvaticum		S-884-18	Sus scrofa scrofa wild boar, abscess lymph node DEU, NW, HSK 2018	isolate CVUA W > CVUAS	tox positive, Elek negative (LGL); [0117]; formerly Corynebacterium ulcerans NTTB wbc [0127]	no	3	FT-IR (NTTB-D)	0	KL Diphtheria (LGL)	0	CVUAS 31098	SBA	solid	37 °C	24 h	aerobe	HCCA	eDT	2018-08-21	0	0	0			1	1	1		1						1
930	2019-07-26	Bruker LT microflex	CVUA Stuttgart (CVUAS)	Bacteria	Actinomycetota	Actinomycetes	Corynebacteriales	Corynebacteriaceae	Corynebacterium	silvaticum		W30-B05227	Sus scrofa scrofa wild boar, found dead DEU, TH, Eichsfeld 2007	FLI > CVUAS	tox positive, Elek negative (LGL); [0117]; formerly Corynebacterium ulcerans NTTB wbc [0127]	no	3	FT-IR (NTTB-D)	0	KL Diphtheria (LGL)	0	CVUAS 31590	SBA	solid	37 °C	24 h	aerobe	HCCA	eDT	2018-07-09	0	0	0			1	1	1		1						1
931	2019-07-26	Bruker LT microflex	CVUA Stuttgart (CVUAS)	Bacteria	Actinomycetota	Actinomycetes	Corynebacteriales	Corynebacteriaceae	Corynebacterium	silvaticum		W67-B16966	Sus scrofa scrofa wild boar, dead DEU, TH, Saale-Orla 2006	FLI > CVUAS	tox positive, Elek negative (LGL); [0117]; formerly Corynebacterium ulcerans NTTB wbc [0127]	no	3	FT-IR (NTTB-D)	0	KL Diphtheria (LGL)	0	CVUAS 31596	SBA	solid	37 °C	24 h	aerobe	HCCA	eDT	2018-07-09	0	0	0			1	1	1		1						1
4173	2021-02-22	Bruker LT microflex	CVUA Stuttgart (CVUAS)	Bacteria	Actinomycetota	Actinomycetes	Corynebacteriales	Corynebacteriaceae	Corynebacterium	sp-208-U2-6		208-U2-6	Bos taurus bovine milk	University Bonn ITW > CVUAS	0	no	3	sequenced (CVUAS)	16S rDNA: 1380bp (98.4% of ref-sequence) > 40/1385= 97% similarity with Corynebacterium humireducens DSM 45392 [CP005286.1 (26.01.2021; NCBI); rpoB: 406bp (100% of ref-sequence > 369/406; 91% similarity with Corynebacterium humireducens DSM 45392 [CP005286.1] (26.01.2021; NCBI)	0	41	CVUAS 30284	SBA	solid	37°C	24 h	aerobe	HCCA	EFEx	2017-06-28	0	1	1			1	1
4149	2020-08-04	Bruker LT microflex	CVUA Stuttgart (CVUAS)	Bacteria	Actinomycetota	Actinomycetes	Corynebacteriales	Corynebacteriaceae	Corynebacterium	sp-2300500		CVUAS 32165.2	Bos taurus cattle, tail tip necrosis, swab DEU, BW 2020	isolate CVUAS	0	no	3	sequenced	16S rDNA: 802bp (55.7% of ref-sequence) > 16/794= 97.98% similarity with Corynebacterium sp-ATCC-43833 (10.07.2020; EzBioCloud); rpoB: 433bp > 6/399; 98% similarity with Corynebacterium sp. NML93-0612; 4/388; 98% similarity with Corynebacterium sp. 2300500 (10.07.2020; NCBI)	0	0	CVUAS 32165.2	SBA	solid	37 °C	24 h	aerobe	HCCA	eDT	2020-05-29	0	1	1			1	1
1836	2019-01-14	Bruker LT microflex	CVUA Stuttgart (CVUAS)	Bacteria	Actinomycetota	Actinomycetes	Corynebacteriales	Corynebacteriaceae	Corynebacterium	sp-2300500		CVUAS 5775,2	Bos taurus cattle, Holstein Schwarzbunt calf DEU, BW 2013	isolate CVUAS	0	no	3	sequenced	rpoB: 419bp (99% of ref-sequence) > 0/417(100%)= 100% similarity with Corynebacterium sp-2300500 (21.11.18; NCBI)	0	0	CVUAS 5775,2	SBA	solid	37 °C	24 h	aerobe	HCCA	DT	2013-07-24	0	0	0			1	1
1242	2018-05-04	Bruker LT microflex	CVUA Stuttgart (CVUAS)	Bacteria	Actinomycetota	Actinomycetes	Corynebacteriales	Corynebacteriaceae	Corynebacterium	sp-2396		CVUAS 2554,2	Melopsittacus undulatus budgerigar 2014	isolate CVUAS	[0117]	no	3	sequenced	rpoB: 409/412; 99% similarity with mit Corynebacterium sp. 2396 [FJ467329.1] (NCBI, 11.04.2018)	0	0	CVUAS 2554,2	SBA	solid	37 °C	24 h	aerobe	HCCA	eDT	2014-11-18	0	1	1			1	1
316	2017-05-19	Bruker LT microflex	CVUA Stuttgart (CVUAS)	Bacteria	Actinomycetota	Actinomycetes	Corynebacteriales	Corynebacteriaceae	Corynebacterium	sp-243-z-3		243-z-3	Bos taurus raw milk DEU, NW 2016	isolate University Bonn ITW > CVUAS	[0117]	no	3	sequenced, rpoB; 16S	rpoB: 412bp > 91% similarity with Corynebacterium resistens strain DSM 45100, CP002857.1 (23.03.2017, NCBI); 16S rDNA: 1387bp (97.5% of ref-sequence) > 9/1407; 99,36% similarity with Corynebacterium resistens strain DSM 45100(T) (11.04.17; EzBioCloud)	0	0	CVUAS 11826	SBA	solid	37 °C	24 h	aerobe	HCCA	EFEx	2017-03-15	0	1	1			1	1
2170	2020-12-21	Bruker LT microflex	CVUA Stuttgart (CVUAS)	Bacteria	Actinomycetota	Actinomycetes	Corynebacteriales	Corynebacteriaceae	Corynebacterium	sp-257-y-4		257-y-4	Bos taurus raw milk DEU, NW	isolate University Bonn ITW > CVUAS	0	no	3	sequenced (CVUAS)	16S rDNA: 1457bp (47.6% of ref-sequence) > 27/672= 95.98% similarity with Corynebacterium lubricantis KSS-3Se(T)(23.11.2020; EzBioCloud)	0	0	CVUAS 30539	SBA	solid	37°C	24 h	aerobe	HCCA	eDT	2020-10-20	0	1	1			1	1
763	2022-02-25	Bruker LT microflex	CVUA Stuttgart (CVUAS)	Bacteria	Actinomycetota	Actinomycetes	Corynebacteriales	Corynebacteriaceae	Corynebacterium	sp-284z-2		284z-2	Bos taurus raw milk DEU, NW 2016	isolate University Bonn ITW > CVUAS	0	no	2	sequenced	16S: 688bp (45% of ref-sequence [CP019705.1]) > 20/688; 97% similarity with Corynebacterium ammoniagenes strain KCCM 40472 (19.10.2021; NCBI)	0	49	CVUAS 11630	SBA	solid	37°C	24 h	aerobe	HCCA	eDT	2016-12-28	0	1	1			1	1
1738	2018-12-13	Bruker LT microflex	CVUA Stuttgart (CVUAS)	Bacteria	Actinomycetota	Actinomycetes	Corynebacteriales	Corynebacteriaceae	Corynebacterium	sp-CVUAS-11664		CVUAS 11664	Columbidae pigeon, Straßentaube DEU, BW 2017	isolate CVUAS	[0117]	no	3	sequenced	rpoB: 416bp (99% of ref-sequence) > 46/414; 84% similarity with Corynebacterium bovis strain 65BR (22.10.2018; NCBI)	0	0	CVUAS 11664	SBA	solid	37 °C	48 h	aerobe	HCCA	EFEx	2017-01-18	0	1	1			1	1
1739	2018-12-13	Bruker LT microflex	CVUA Stuttgart (CVUAS)	Bacteria	Actinomycetota	Actinomycetes	Corynebacteriales	Corynebacteriaceae	Corynebacterium	sp-CVUAS-1888		CVUAS 1888	Amazona farinosa Müller-Amazone DEU, BW 2012	isolate CVUAS	ApiCor 24h37° 0000004 [0117]	no	3	sequenced	rpoB: 406bp (100% of ref-sequence [JQ776644.1]) > 21/406; 95% similarity with Corynebacterium sp. 1337 [prop. Corynebacterium psittaci, JX120610.1] (07.11.2018; NCBI)	0	0	CVUAS 1888	SBA	solid	37 °C	48 h	aerobe	HCCA	DT	2012-10-18	0	1	1			1	1
3616	2021-07-26	Bruker LT microflex	CVUA Stuttgart (CVUAS)	Bacteria	Actinomycetota	Actinomycetes	Corynebacteriales	Corynebacteriaceae	Corynebacterium	sp-CVUAS-2484,4		CVUAS 1721,3	Vicugna pacos alpaca, abzess, Mandibular fistula DEU, BW 2021	isolate CVUAS	0	no	3	sequenced rpoB	rpoB: 395bp > 2/395; 99,49% similarity with Corynebacterium sp-2484,4 [KX555526.1](14.07.2021; NCBI)	0	0	CVUAS 1721,3	SBA	solid	37°C	24 h	aerobe	HCCA	eDT	2021-06-08	0	1	1			1	1
317	2017-05-19	Bruker LT microflex	CVUA Stuttgart (CVUAS)	Bacteria	Actinomycetota	Actinomycetes	Corynebacteriales	Corynebacteriaceae	Corynebacterium	sp-CVUAS-2484,4		CVUAS 2484.4	Sus scrofa scrofa wild boar, abscess DEU, BW	isolate CVUAS	[0117]	no	3	16S rDNA: 1393bp (96.7% of ref-sequence) > 33/1388; 97,62% similarity with Corynebacterium lactis RW2-5(T) 100% completeness (15.04.2016; EzBioCloud); Genbank accession number: rpoB:	0	rpoB Genbank accession number [KX555526]	0	CVUAS 2484.4	SBA	solid	37 °C	24 h	aerobe	HCCA	EFEx	2016-04-26	0	0	0			1	1
1566	2017-10-05	Bruker LT microflex	CVUA Stuttgart (CVUAS)	Bacteria	Actinomycetota	Actinomycetes	Corynebacteriales	Corynebacteriaceae	Corynebacterium	sp-CVUAS-30404		CVUAS 30404	Meleagris gallopavo turkey, Pute DEU, BW	isolate CVUAS	[0117]	no	3	sequenced	16S rDNA: 1388bp (96,% of ref-sequence) > 23/1385; 98,34% similarity with Corynebacterium falsenii DSM 44353(T) (11.09.17; EzBioCloud); rpoB: 412bp (100% of ref-sequence [FJ467329.1]) > 37/411; 91% similarity with Corynebacterium sp. 2396 (24.11.2022; NCBI)	0	0	CVUAS 30404	SBA	solid	37 °C	24 h	aerobe	HCCA	EFEx	2017-09-05	0	1	1			1	1
9041	2022-09-22	Bruker LT microflex	CVUA Stuttgart (CVUAS)	Bacteria	Actinomycetota	Actinomycetes	Corynebacteriales	Corynebacteriaceae	Corynebacterium	sp-CVUAS-30404		LALLF 20TRD0812	Merops apriaster, bee-eater gut/heart/liver, enteritis 2020	isolate LALLF MV > CVUAS	0	no	3	sequenced	rpoB: 412bp (100% of ref-sequence > 38/411; 91% similarity with Corynebacterium sp. 2396 [FJ467329.1])(31.08.2022; NCBI)	very close to CVUAS 30404 from 2017	CVUAS 33830	CVUAS 33830	SBA	solid	37°C	24 h	aerobe	HCCA	eDT	2022-05-09	0	0	0			1	1
9043	2022-09-22	Bruker LT microflex	CVUA Stuttgart (CVUAS)	Bacteria	Actinomycetota	Actinomycetes	Corynebacteriales	Corynebacteriaceae	Corynebacterium	sp-CVUAS-30404		LALLF 22TRD0272	Gallus gallus, chicken rhinitis 2021	isolate LALLF MV > CVUAS	0	no	3	sequenced	rpoB: 411bp (100% of ref-sequence > 37/411; 91% similarity with Corynebacterium sp. 2396 [FJ467329.1])(31.08.2022; NCBI)	very close to CVUAS 30404 from 2017	CVUAS 33832	CVUAS 33832	SBA	solid	37°C	24 h	aerobe	HCCA	eDT	2022-05-09	0	0	0			1	1
2585	2019-04-25	Bruker LT microflex	CVUA Stuttgart (CVUAS)	Bacteria	Actinomycetota	Actinomycetes	Corynebacteriales	Corynebacteriaceae	Corynebacterium	sp-CVUAS-31533		CVUAS 31533	Rhinoceros unicornis Panzernashorn; zoo animal DEU, Baden-Württenberg 2019	isolate CVUAS	0	no	3	sequenced; 16S, rpoB	rpoB: 406bp (98% of ref-sequence) > 365/408; 89% identities / 4 gaps with Corynebacterium halotolerans YIM 70093; DSM 44683, CP003697.1 (18.04.2019; NCBI)	0	0	CVUAS 31533	SBA	solid	37°C	24 h	aerobe	HCCA	EFex	2019-02-01	0	1	1			1	1
4162	2020-10-07	Bruker LT microflex	CVUA Stuttgart (CVUAS)	Bacteria	Actinomycetota	Actinomycetes	Corynebacteriales	Corynebacteriaceae	Corynebacterium	sp-CVUAS-32278.2		CVUAS 32278.2	Nymphicus hollandicus Cockatiel / Nymphensittich DEU, BW 2020	isolate STUA-Aulendorf > CVUAS	[0117]	no	3	sequenced	16S rDNA: 802bp (55.5% of ref-sequence) > 13/800; 98,39% similarity with Corynebacterium vitaeruminis DSM 20294(T)(02.09.2020; EzBioCloud)	0	20A 125601 008	CVUAS 32278.2	SBA	solid	37 °C	24 h	aerobe	HCCA	EFEx	2020-07-21	0	1	1			1	1
697	2017-09-01	Bruker LT microflex	CVUA Stuttgart (CVUAS)	Bacteria	Actinomycetota	Actinomycetes	Corynebacteriales	Corynebacteriaceae	Corynebacterium	sp-CVUAS-874,4		285-y-1	Bos taurus milk DEU, NW 2016	isolate University Bonn ITW > CVUAS	[0117]	no	3	sequenced	rpoB: 439bp (99% of ref-sequence) > 1/419; 99% similarity with Corynebacterium sp-CVUAS-874,4 (13.07.2017, NCBI)	0	0	CVUAS 30276	SBA	solid	37 °C	24 h	aerobe	HCCA	eDT	2017-06-23	0	1	1			1	1
1058	2017-11-30	Bruker LT microflex	CVUA Stuttgart (CVUAS)	Bacteria	Actinomycetota	Actinomycetes	Corynebacteriales	Corynebacteriaceae	Corynebacterium	sp-CVUAS-874,4		CVUAS 874,4	Anserinae goose	isolate CVUAS	[0117]	no	3	sequenced, rpoB	rpoB: 419bp > 90% similarity with Corynebacterium testudinoris strain DSM 44614, CP011545.1 (06.06.2017, NCBI)	0	0	CVUAS 874.4	SBA	solid	37 °C	24 h	aerobe	HCCA	EFEx	2017-06-22	0	0	0			1	1
9042	2022-09-22	Bruker LT microflex	CVUA Stuttgart (CVUAS)	Bacteria	Actinomycetota	Actinomycetes	Corynebacteriales	Corynebacteriaceae	Corynebacterium	sp-LALLF-21TRD0553		LALLF 21TRD0553	Stigmochelys pardalis, turtle conjunctivitis 2021	isolate LALLF MV > CVUAS	0	no	3	sequenced	rpoB: 407bp (100% of ref-sequence > 68/407; 83% similarity with Corynebacterium pseudodiphthericum PC1145 [CP091863.1])(31.08.2022; NCBI)	0	CVUAS 33831	CVUAS 33831	SBA	solid	37°C	24 h	aerobe	HCCA	eDT	2022-05-09	0	1	1			1	1
1059	2017-11-30	Bruker LT microflex	CVUA Stuttgart (CVUAS)	Bacteria	Actinomycetota	Actinomycetes	Corynebacteriales	Corynebacteriaceae	Corynebacterium	sp-LHL-0497		LHL 0497	Arctocephalus pusillus Südafrikanischer Seebär, swab mouth	isolate LHL > CVUAS	[0117]	no	3	sequenced	rpoB: 406bp > 62/404; 85% Corynebacterium freiburgense 1045 (14.11.2017; NCBI); 16S rDNA (LHL): 858bp (59,3% of ref-sequence) > 46/791; 94,18% similarity with Corynebacterium atrinae PSPT56(T) (14.11.17; EzBioCloud)	0	0	CVUAS 8003	SBA	solid	37 °C	24 h	aerobe	HCCA	DT	2013-07-16	0	1	1			1	1
1243	2018-05-04	Bruker LT microflex	CVUA Stuttgart (CVUAS)	Bacteria	Actinomycetota	Actinomycetes	Corynebacteriales	Corynebacteriaceae	Corynebacterium	sp-LHL-0558		LHL 0558	Testudo hermanii boettgerie	isolate LHL > CVUAS	[0117]	no	3	sequenced	rpoB: 366/393; 93% similarity with mit Corynebacterium xerosis N1 [KU298443.1] (NCBI, 11.04.2018)	0	0	CVUAS 8005	SBA	solid	37 °C	24 h	aerobe	HCCA	DT	2012-12-18	0	1	1			1	1
1244	2018-05-04	Bruker LT microflex	CVUA Stuttgart (CVUAS)	Bacteria	Actinomycetota	Actinomycetes	Corynebacteriales	Corynebacteriaceae	Corynebacterium	sp-LHL-1322		LHL 1322	Ovis gmelini musimon mufflon	isolate LHL > CVUAS	[0117]	no	3	sequenced	rpoB: 386/426; 91% similarity with Corynebacterium epidermidicanis strain DSM 45586 (NCBI, 18.04.2018)	0	0	CVUAS 8045	SBA	solid	37 °C	24 h	aerobe	HCCA	DT	2013-03-14	0	1	1			1	1
2586	2019-04-25	Bruker LT microflex	CVUA Stuttgart (CVUAS)	Bacteria	Actinomycetota	Actinomycetes	Corynebacteriales	Corynebacteriaceae	Corynebacterium	stationis		CVUAS 4315	Bos taurus mastitis, milk DEU, Baden-Württenberg	isolate CVUAS	[0117]	no	3	sequenced	rpoB: 416bp; 2/416; 99,52% similarity with Corynebacterium stationis ATCC 21170(22.03.2019; NCBI)	0	0	CVUAS 4315	SBA	solid	37 °C	24 h	aerobe	HCCA	DT	2013-02-13	0	1	1			1	1
535	2017-07-17	Bruker LT microflex	CVUA Stuttgart (CVUAS)	Bacteria	Actinomycetota	Actinomycetes	Corynebacteriales	Corynebacteriaceae	Corynebacterium	testudinoris		LHL 7774	Testudo graeca organ	Isolate LHL > CVUAS	[0117]	no	3	sequenced, rpoB	rpoB (CVUAS): 406bp > 98% similarity with Corynebacterium testudinoris strain DSM 44614. CP011545 (30.06.2017, NCBI)	0	0	CVUAS 2102,2	SBA	solid	37 °C	24 h	aerobe	HCCA	DT	2013-06-26	0	1	1			1	1
959	2018-05-04	Bruker LT microflex	CVUA Stuttgart (CVUAS)	Bacteria	Actinomycetota	Actinomycetes	Corynebacteriales	Corynebacteriaceae	Corynebacterium	ulcerans	NT	131011719	Hydromys chrysogaster water rat, rakali, Goldbauchschwimmratte, animal II, skin DEU, HE 2013 [0086]	LHL > CVUAS	tox negative [0086]; [0117]	no	3	sequenced	rpoB [0086]	[0086]	0	CVUAS 9333,2	SBA	solid	37 °C	24 h	aerobe	HCCA	eDT	2018-03-29	0	1	1	1		1	1	1		1							1
960	2018-08-01	Bruker LT microflex	CVUA Stuttgart (CVUAS)	Bacteria	Actinomycetota	Actinomycetes	Corynebacteriales	Corynebacteriaceae	Corynebacterium	ulcerans	NT	141001018	Hydromys chrysogaster water rat, rakali, Goldbauchschwimmratte, animal VII, skin, Cutaneous ulcer on caudal dorsum DEU, HE 2014 [0086]	LHL > CVUAS	tox negative [0086]; [0117]	no	3	sequenced	rpoB [0086]	[0086]	0	CVUAS 9498,2	SBA	solid	37 °C	24 h	aerobe	HCCA	eDT	2018-07-04	0	0	0			1	1	1		1							1
961	2018-05-04	Bruker LT microflex	CVUA Stuttgart (CVUAS)	Bacteria	Actinomycetota	Actinomycetes	Corynebacteriales	Corynebacteriaceae	Corynebacterium	ulcerans	NT	141001548	Hydromys chrysogaster water rat, rakali, Goldbauchschwimmratte, animal VIII, skin DEU, HE 2014 [0086]	LHL > CVUAS	tox negative [0086]; [0117]	no	3	sequenced	rpoB [0086]	[0086]	0	CVUAS 9499,2	SBA	solid	37 °C	24 h	aerobe	HCCA	eDT	2018-03-29	0	0	0			1	1	1		1							1
963	2018-08-01	Bruker LT microflex	CVUA Stuttgart (CVUAS)	Bacteria	Actinomycetota	Actinomycetes	Corynebacteriales	Corynebacteriaceae	Corynebacterium	ulcerans	NT	131010012-1	Hydromys chrysogaster water rat, rakali, Goldbauchschwimmratte, animal I, intestine DEU, HE 2013 [0086]	LHL > CVUAS	tox negative [0086]; [0117]	no	3	sequenced	rpoB [0086]	[0086]	0	CVUAS 9331,2	SBA	solid	37 °C	24 h	aerobe	HCCA	eDT	2018-07-04	0	0	0			1	1	1		1							1
964	2018-08-01	Bruker LT microflex	CVUA Stuttgart (CVUAS)	Bacteria	Actinomycetota	Actinomycetes	Corynebacteriales	Corynebacteriaceae	Corynebacterium	ulcerans	NT	131010012-2	Hydromys chrysogaster water rat, rakali, Goldbauchschwimmratte, animal I, skin DEU, HE 2013 [0086]	LHL > CVUAS	tox negative [0086]; [0117]; [0163]	no	3	sequenced	rpoB [0086]	[0086]	0	CVUAS 9332,2	SBA	solid	37 °C	24 h	aerobe	HCCA	eDT	2018-07-04	0	0	0			1	1	1		1							1
965	2018-08-01	Bruker LT microflex	CVUA Stuttgart (CVUAS)	Bacteria	Actinomycetota	Actinomycetes	Corynebacteriales	Corynebacteriaceae	Corynebacterium	ulcerans	NT	131013415-1	Hydromys chrysogaster water rat, rakali, Goldbauchschwimmratte, animal III, skin DEU, HE 2013 [0086]	LHL > CVUAS	tox negative [0086]; [0117]	no	3	sequenced	rpoB [0086]	[0086]	0	CVUAS 9337,2	SBA	solid	37 °C	24 h	aerobe	HCCA	eDT	2018-07-04	0	0	0			1	1	1		1							1
966	2018-08-01	Bruker LT microflex	CVUA Stuttgart (CVUAS)	Bacteria	Actinomycetota	Actinomycetes	Corynebacteriales	Corynebacteriaceae	Corynebacterium	ulcerans	NT	131013415-2	Hydromys chrysogaster water rat, rakali, Goldbauchschwimmratte, animal IV, skin, Cutaneous ulcer on caudal dorsum DEU, HE 2013 [0086]	LHL > CVUAS	tox negative [0086]; [0117]	no	3	sequenced	rpoB [0086]	[0086]	0	CVUAS 9336,2	SBA	solid	37 °C	24 h	aerobe	HCCA	eDT	2018-07-04	0	0	0			1	1	1		1							1
967	2018-08-01	Bruker LT microflex	CVUA Stuttgart (CVUAS)	Bacteria	Actinomycetota	Actinomycetes	Corynebacteriales	Corynebacteriaceae	Corynebacterium	ulcerans	NT	131015432-10	Hydromys chrysogaster water rat, rakali, Goldbauchschwimmratte, animal V, skin, Cutaneous ulcer on caudal dorsum DEU, HE 2013 [0086]	LHL > CVUAS	tox negative [0086]; [0117]	no	3	sequenced	rpoB [0086]	[0086]	0	CVUAS 9342,2	SBA	solid	37 °C	24 h	aerobe	HCCA	eDT	2018-07-04	0	0	0			1	1	1		1							1
968	2018-08-01	Bruker LT microflex	CVUA Stuttgart (CVUAS)	Bacteria	Actinomycetota	Actinomycetes	Corynebacteriales	Corynebacteriaceae	Corynebacterium	ulcerans	NT	131015432-13	Hydromys chrysogaster water rat, rakali, Goldbauchschwimmratte, animal VI, skin, Cutaneous ulcer on caudal dorsum DEU, HE 2013 [0086]	LHL > CVUAS	tox negative [0086]; [0117]	no	3	sequenced	rpoB [0086]	[0086]	0	CVUAS 9399,2	SBA	solid	37 °C	24 h	aerobe	HCCA	eDT	2018-07-04	0	0	0			1	1	1		1							1
969	2018-08-01	Bruker LT microflex	CVUA Stuttgart (CVUAS)	Bacteria	Actinomycetota	Actinomycetes	Corynebacteriales	Corynebacteriaceae	Corynebacterium	ulcerans	NT	131015432-14	Hydromys chrysogaster water rat, rakali, Goldbauchschwimmratte, animal VI, skin, Cutaneous ulcer on caudal dorsum DEU, HE 2013 [0086]	LHL > CVUAS	tox negative [0086]; [0117]	no	3	sequenced	rpoB [0086]	[0086]	0	CVUAS 9400,2	SBA	solid	37 °C	24 h	aerobe	HCCA	eDT	2018-07-04	0	0	0			1	1	1		1							1
1512	2020-07-06	Bruker LT microflex	CVUA Stuttgart (CVUAS)	Bacteria	Actinomycetota	Actinomycetes	Corynebacteriales	Corynebacteriaceae	Corynebacterium	ulcerans	NT	C133	Erinaceus europaeus hedgehog Belgium, region: Opglabbeek 2020	isolate UGent > CVUAS	[0133; 0163]	no	3	sequenced (rpoB) UGent; confirmed NGS (CVUAS)	0	tox-positive; ELEK positive	KL1606, CVUAS 32447	CVUAS 32447	SBA	solid	37 °C	24 h	aerobe	HCCA	DT	2020-06-18	0	0	0			1	1	1		1							1
970	2020-07-06	Bruker LT microflex	CVUA Stuttgart (CVUAS)	Bacteria	Actinomycetota	Actinomycetes	Corynebacteriales	Corynebacteriaceae	Corynebacterium	ulcerans	NT	C15	Erinaceus europaeus hedgehog Belgium, region: Geraardsbergen 2020	isolate UGent > CVUAS	[0133]	no	3	sequenced (rpoB) UGent	0	tox-negative	KL1563	CVUAS 32404	SBA	solid	37 °C	24 h	aerobe	HCCA	eDT	2020-06-18	0	0	0			1	1	1		1							1
971	2020-07-06	Bruker LT microflex	CVUA Stuttgart (CVUAS)	Bacteria	Actinomycetota	Actinomycetes	Corynebacteriales	Corynebacteriaceae	Corynebacterium	ulcerans	NT	C44	Erinaceus europaeus hedgehog Belgium, region: Geraardsbergen 2020	isolate UGent > CVUAS	[0133]	no	3	sequenced (rpoB) UGent	0	tox-negative	KL1574	CVUAS 32415	SBA	solid	37 °C	24 h	aerobe	HCCA	eDT	2020-06-18	0	0	0			1	1	1		1							1
972	2020-07-06	Bruker LT microflex	CVUA Stuttgart (CVUAS)	Bacteria	Actinomycetota	Actinomycetes	Corynebacteriales	Corynebacteriaceae	Corynebacterium	ulcerans	NT	C55	Erinaceus europaeus hedgehog Belgium, region: Geraardsbergen 2020	isolate UGent > CVUAS	[0133]	no	3	sequenced (rpoB) UGent	0	tox-negative	KL1578	CVUAS 32419	SBA	solid	37 °C	24 h	aerobe	HCCA	eDT	2020-06-18	0	0	0			1	1	1		1							1
973	2020-07-06	Bruker LT microflex	CVUA Stuttgart (CVUAS)	Bacteria	Actinomycetota	Actinomycetes	Corynebacteriales	Corynebacteriaceae	Corynebacterium	ulcerans	NT	C64	Erinaceus europaeus hedgehog Belgium, region: Geraardsbergen 2020	isolate UGent > CVUAS	[0133]	no	3	sequenced (rpoB) UGent	0	tox-negative	KL1583	CVUAS 32424	SBA	solid	37 °C	24 h	aerobe	HCCA	eDT	2020-06-18	0	0	0			1	1	1		1							1
974	2020-07-06	Bruker LT microflex	CVUA Stuttgart (CVUAS)	Bacteria	Actinomycetota	Actinomycetes	Corynebacteriales	Corynebacteriaceae	Corynebacterium	ulcerans	NT	C78	Erinaceus europaeus hedgehog Belgium, region: Geraardsbergen 2020	isolate UGent > CVUAS	[0133]	no	3	sequenced (rpoB) UGent	0	tox-negative	KL1591	CVUAS 32432	SBA	solid	37 °C	24 h	aerobe	HCCA	eDT	2020-06-18	0	0	0			1	1	1		1							1
977	2020-11-30	Bruker LT microflex	CVUA Stuttgart (CVUAS)	Bacteria	Actinomycetota	Actinomycetes	Corynebacteriales	Corynebacteriaceae	Corynebacterium	ulcerans	NT	CVUAS 32709	Bos taurus cattle skin DEU, BW 2009	isolate CVUAS	DT-negative	no	3	sequenced	rpoB: 406bp (99% of ref-sequence) > 0/406; 100% similarity with Corynebacterium ulcerans NCTC 7910(T) gi|1231678592|LT906443.1 (03.11.20; NCBI)	0	0	CVUAS 32709	SBA	solid	37 °C	24 h	aerobe	HCCA	eDT	2020-10-21	0	0	0			1	1	1		1							1
978	2018-04-09	Bruker LT microflex	CVUA Stuttgart (CVUAS)	Bacteria	Actinomycetota	Actinomycetes	Corynebacteriales	Corynebacteriaceae	Corynebacterium	ulcerans	NT	DSM 46325 CVUAS	human throat GBR 1948	DSMZ	[0117]; lineage 1 [0212]	no	3	type strain	0	https://bacdive.dsmz.de/strain/3147	CCUG 2708, IMET 11148, NCTC 7910, PCM 554	CVUAS 4403	SBA	solid	37 °C	24 h	aerobe	HCCA	DT	2013-01-09	0	0	0			1	1	1	1								1
978	2023-07-04	Bruker Autoflex I	RKI Berlin (RKI)	Bacteria	Actinomycetota	Actinomycetes	Corynebacteriales	Corynebacteriaceae	Corynebacterium	ulcerans	NT	DSM 46325 RKI	human throat GBR 1948	DSMZ	[0117]; lineage 1 [0212]	no	3	type strain	0	https://bacdive.dsmz.de/strain/3147	CCUG 2708, IMET 11148, NCTC 7910, PCM 554	CVUAS 4403	Caso agar	solid	37°C	24h	aerob	HCCA	#CON=approx. 3 loops in Epp. tube#TRT=plus 50-100 mkL 100 pct. TFA| 30 Min treatment|1:10 diluted, inactivation date: 13.05.2022| 1:1 HCCA| Andy 3.0#EXT=Corynebacterium ulcerans DSM 46325, Preparation & measurement: A. Gries#LAS=LL30 pct. 1000, "LL60 pct." 10-20 sh. | Laser attenuator offset: 52 pct.|Range: 20 pct. (Autoflex 2019 04 04(PeterSetup).isset) defocussed 5xunter Strichueberlappung und …	2022-05-27	0	0	0			0	0	0	0								0
979	2018-04-09	Bruker LT microflex	CVUA Stuttgart (CVUAS)	Bacteria	Actinomycetota	Actinomycetes	Corynebacteriales	Corynebacteriaceae	Corynebacterium	ulcerans	NT	KL0199	human wound infection DEU 2010	LGL > CVUAS	tox negative [0105]; [0117]	no	3	Strain for comparison, send from the KL Diphtheria LGL	0	0	0	CVUAS 7325	SBA	solid	37 °C	24 h	aerobe	HCCA	DT	2012-12-12	0	0	0			1	1	1	1								1
980	2018-12-13	Bruker LT microflex	LGL Oberschleissheim	Bacteria	Actinomycetota	Actinomycetes	Corynebacteriales	Corynebacteriaceae	Corynebacterium	ulcerans	NT	KL0853	human post dog bite wound infection	LGL > CVUAS	tox negative [0105]; [0117]	no	3	MLST	0	MLST 339	0	KL0853	SBA	solid	37 °C	24 h	aerobe	HCCA	eDT	2016-10-27	0	0	0			1	1	1	1								1
981	2018-12-13	Bruker LT microflex	LGL Oberschleissheim	Bacteria	Actinomycetota	Actinomycetes	Corynebacteriales	Corynebacteriaceae	Corynebacterium	ulcerans	NT	KL0941	human wound infection DEU 2017	LGL > CVUAS	tox negative [0105]; [0117]	no	3	MLST	0	MLST 339	0	KL0941	SBA	solid	37 °C	24 h	aerobe	HCCA	eDT		0	0	0			1	1	1	1								1
982	2018-12-13	Bruker LT microflex	LGL Oberschleissheim	Bacteria	Actinomycetota	Actinomycetes	Corynebacteriales	Corynebacteriaceae	Corynebacterium	ulcerans	NT	KL1017	Bos taurus raw milk	LHL > LGL	tox negative [0105]; [0117]	no	3	MLST	0	MLST 349	171013899/51	KL1017	SBA	solid	37 °C	24 h	aerobe	HCCA	eDT		0	0	0			1	1	1		1							1
305	2018-05-04	Bruker LT microflex	CVUA Stuttgart (CVUAS)	Bacteria	Actinomycetota	Actinomycetes	Corynebacteriales	Corynebacteriaceae	Corynebacterium	ulcerans	NT	VB 921348	Oryctolagus cuniculus female, nose DEU 2006	IDEXX Ludwigsburg (IDX) > CVUAS	tox negative; [0117]	no	2	0	0	ApiCor 0111326; Cul 99,7%; sehr gute ID	0	CVUAS 3275,2	SBA	solid	37 °C	24 h	aerobe	HCCA	eDT	2015-01-30	0	0	0			1	1	1		1							1
962	2019-07-17	Bruker LT microflex	CVUA Stuttgart (CVUAS)	Bacteria	Actinomycetota	Actinomycetes	Corynebacteriales	Corynebacteriaceae	Corynebacterium	ulcerans	NTTB	171008197	Erinaceus europaeus hedgehog, lung, pneumonia; hedgehog #2 DEU, BE 2017 [0099; 0163]	isolate IZW > LHL > CVUAS	tox positive, Elek negative (LGL) [0099]; [0117]	no	3	0	0	KL Diphtheria (LGL)	KL955	CVUAS 6150,2	SBA	solid	37 °C	24 h	aerobe	HCCA	EFEx	2018-08-01	0	0	0			1	1	1		1							1
983	2020-07-06	Bruker LT microflex	CVUA Stuttgart (CVUAS)	Bacteria	Actinomycetota	Actinomycetes	Corynebacteriales	Corynebacteriaceae	Corynebacterium	ulcerans	NTTB	C156	Erinaceus europaeus hedgehog Belgium, region: Merelbeke; 2020 2020	isolate UGent > CVUAS	[0133]	no	3	sequenced (rpoB) UGent	0	tox-positive; ELEK negative (LGL)	KL1611	CVUAS 32452	SBA	solid	37 °C	24 h	aerobe	HCCA	eDT	2020-06-18	0	0	0			1	1	1		1							1
984	2020-07-06	Bruker LT microflex	CVUA Stuttgart (CVUAS)	Bacteria	Actinomycetota	Actinomycetes	Corynebacteriales	Corynebacteriaceae	Corynebacterium	ulcerans	NTTB	C164	Erinaceus europaeus hedgehog; Belgium, region: Merelbeke; 2020 Belgium, region: Merelbeke; 2020 2020	isolate UGent > CVUAS	[0133]	no	3	sequenced (rpoB) UGent	0	tox-positive; ELEK negative (LGL)	KL1613	CVUAS 32454	SBA	solid	37 °C	24 h	aerobe	HCCA	eDT	2020-06-18	0	0	0			1	1	1		1							1
985	2020-07-06	Bruker LT microflex	CVUA Stuttgart (CVUAS)	Bacteria	Actinomycetota	Actinomycetes	Corynebacteriales	Corynebacteriaceae	Corynebacterium	ulcerans	NTTB	C166	Erinaceus europaeus hedgehog; Belgium, region: Merelbeke; 2020 Belgium, region: Merelbeke; 2020 2020	isolate UGent > CVUAS	[0133]	no	3	sequenced (rpoB) UGent	0	tox-positive; ELEK negative (LGL)	KL1614	CVUAS 32455	SBA	solid	37 °C	24 h	aerobe	HCCA	eDT	2020-06-18	0	0	0			1	1	1		1							1
986	2020-07-06	Bruker LT microflex	CVUA Stuttgart (CVUAS)	Bacteria	Actinomycetota	Actinomycetes	Corynebacteriales	Corynebacteriaceae	Corynebacterium	ulcerans	NTTB	C169	Erinaceus europaeus hedgehog; Belgium, region: Merelbeke; 2020 Belgium, region: Merelbeke; 2020 2020	isolate UGent > CVUAS	[0133]	no	3	sequenced (rpoB) UGent	0	tox-positive; ELEK negative (LGL)	KL1616	CVUAS 32457	SBA	solid	37 °C	24 h	aerobe	HCCA	eDT	2020-06-18	0	0	0			1	1	1		1							1
987	2020-07-06	Bruker LT microflex	CVUA Stuttgart (CVUAS)	Bacteria	Actinomycetota	Actinomycetes	Corynebacteriales	Corynebacteriaceae	Corynebacterium	ulcerans	NTTB	C174	Erinaceus europaeus hedgehog; Belgium, region: Merelbeke; 2020 Belgium, region: Merelbeke; 2020 2020	isolate UGent > CVUAS	[0133; 0163]	no	3	sequenced (rpoB) UGent	0	tox-positive; ELEK negative (LGL)	KL1617	CVUAS 32458	SBA	solid	37 °C	24 h	aerobe	HCCA	eDT	2020-06-18	0	0	0			1	1	1		1							1
988	2020-07-06	Bruker LT microflex	CVUA Stuttgart (CVUAS)	Bacteria	Actinomycetota	Actinomycetes	Corynebacteriales	Corynebacteriaceae	Corynebacterium	ulcerans	NTTB	C25	Erinaceus europaeus hedgehog Belgium, region: Geraardsbergen 2020	isolate UGent > CVUAS	[0133]	no	3	sequenced (rpoB) UGent	0	tox-positive; ELEK negative (LGL)	KL1568	CVUAS 32409	SBA	solid	37 °C	24 h	aerobe	HCCA	eDT	2020-06-18	0	0	0			1	1	1		1							1
989	2020-07-06	Bruker LT microflex	CVUA Stuttgart (CVUAS)	Bacteria	Actinomycetota	Actinomycetes	Corynebacteriales	Corynebacteriaceae	Corynebacterium	ulcerans	NTTB	C92	Erinaceus europaeus hedgehog Belgium, region: Geraardsbergen 2020	isolate UGent > CVUAS	[0133]	no	3	sequenced (rpoB) UGent	0	tox-positive; ELEK negative (LGL)	KL1598	CVUAS 32439	SBA	solid	37 °C	24 h	aerobe	HCCA	eDT	2020-06-18	0	0	0			1	1	1		1							1
990	2020-07-06	Bruker LT microflex	CVUA Stuttgart (CVUAS)	Bacteria	Actinomycetota	Actinomycetes	Corynebacteriales	Corynebacteriaceae	Corynebacterium	ulcerans	NTTB	C95	Erinaceus europaeus hedgehog; Belgium, region: Merelbeke; 2020 Belgium, region: Merelbeke; 2020 2020	isolate UGent > CVUAS	[0133]	no	3	sequenced (rpoB) UGent	0	tox-positive; ELEK negative (LGL)	KL1600	CVUAS 32441	SBA	solid	37 °C	24 h	aerobe	HCCA	eDT	2020-06-18	0	0	0			1	1	1		1							1
991	2018-05-04	Bruker LT microflex	CVUA Stuttgart (CVUAS)	Bacteria	Actinomycetota	Actinomycetes	Corynebacteriales	Corynebacteriaceae	Corynebacterium	ulcerans	NTTB	CVUAS 11452	Babyrusa babyrusa Babirusa, male, crust of the skin DEU, BW 2016	isolate CVUAS	tox positive, Elek negative (LGL); [0117]	no	3	FT-IR no NTTB-D, MLST	0	MLST 565	KL0885, CVUAS 11452	CVUAS 11452	SBA	solid	37 °C	24 h	aerobe	HCCA	eDT	2016-11-23	0	0	0			1	1	1		1							1
992	2018-05-04	Bruker LT microflex	CVUA Stuttgart (CVUAS)	Bacteria	Actinomycetota	Actinomycetes	Corynebacteriales	Corynebacteriaceae	Corynebacterium	ulcerans	NTTB	JB 362081	Felis silvestris cat, female, Siamese, nose Republic South Africa	isolate IDX > CVUAS	tox positive, Elek negative (LGL); [0117]	no	3	0	0	KL Diphtheria (LGL); ApiCor 0111326; Cul 99,7%; sehr gute ID	KL0272	CVUAS 3271,2	SBA	solid	37 °C	24 h	aerobe	HCCA	eDT	2013-01-31	0	0	0			1	1	1		1							1
993	2018-04-09	Bruker LT microflex	CVUA Stuttgart (CVUAS)	Bacteria	Actinomycetota	Actinomycetes	Corynebacteriales	Corynebacteriaceae	Corynebacterium	ulcerans	NTTB	KL0188	human human, wound infection DEU, BY 2010 [0104]	LGL > CVUAS	tox positive, Elek negative (LGL); [0117]	no	3	Strain for comparison, send from the KL Diphtheria LGL	0	0	0	CVUAS 7322	SBA	solid	37 °C	24 h	aerobe	HCCA	DT	2012-12-12	0	0	0			1	1	1	1								1
994	2018-04-09	Bruker LT microflex	CVUA Stuttgart (CVUAS)	Bacteria	Actinomycetota	Actinomycetes	Corynebacteriales	Corynebacteriaceae	Corynebacterium	ulcerans	NTTB	KL0195	human 2010	LGL > CVUAS	tox positive, Elek negative (LGL); [0117]	no	3	Strain for comparison, send from the KL Diphtheria LGL	0	0	0	CVUAS 7324	SBA	solid	37 °C	24 h	aerobe	HCCA	DT	2012-12-12	0	0	0			1	1	1	1								1
995	2018-12-13	Bruker LT microflex	LGL Oberschleissheim	Bacteria	Actinomycetota	Actinomycetes	Corynebacteriales	Corynebacteriaceae	Corynebacterium	ulcerans	NTTB	KL0818	human wound infection DEU 2016	LGL > CVUAS	tox positive, Elek negative [0105]; [0117]	no	3	MLST	0	MLST 514	0	KL0818	SBA	solid	37 °C	24 h	aerobe	HCCA	eDT		0	0	0			1	1	1	1								1
996	2018-12-13	Bruker LT microflex	LGL Oberschleissheim	Bacteria	Actinomycetota	Actinomycetes	Corynebacteriales	Corynebacteriaceae	Corynebacterium	ulcerans	NTTB	KL0867	human wound infection DEU 2016	LGL > CVUAS	tox positive, Elek negative [0105]; [0117]	no	3	MLST	0	MLST 332	0	KL0867	SBA	solid	37 °C	24 h	aerobe	HCCA	eDT		0	0	0			1	1	1	1								1
997	2018-12-13	Bruker LT microflex	LGL Oberschleissheim	Bacteria	Actinomycetota	Actinomycetes	Corynebacteriales	Corynebacteriaceae	Corynebacterium	ulcerans	NTTB	KL0870	human human, Eczema, DEU 2016	LGL > CVUAS	tox positive, Elek negative [0105]; [0117]	no	3	0	0	0	0	KL0870	SBA	solid	37 °C	24 h	aerobe	HCCA	eDT		0	0	0			1	1	1	1								1
991	2018-12-13	Bruker LT microflex	LGL Oberschleissheim	Bacteria	Actinomycetota	Actinomycetes	Corynebacteriales	Corynebacteriaceae	Corynebacterium	ulcerans	NTTB	KL0885	Babyrusa babyrusa Babirusa, male, crust of the skin DEU, BW 2016	isolate CVUAS	tox positive, Elek negative (LGL); [0117]	no	3	FT-IR no NTTB-D, MLST	0	MLST 565	KL0885, CVUAS 11452	KL0885	SBA	solid	37 °C	24 h	aerobe	HCCA	eDT		0	0	0			0	0	0		0							0
998	2018-12-13	Bruker LT microflex	LGL Oberschleissheim	Bacteria	Actinomycetota	Actinomycetes	Corynebacteriales	Corynebacteriaceae	Corynebacterium	ulcerans	NTTB	KL1015	human	LGL > CVUAS	tox positive, Elek negative [0105]; [0117]	no	3	MLST	0	MLST 325	0	KL1015	SBA	solid	37 °C	24 h	aerobe	HCCA	eDT		0	0	0			1	1	1	1								1
999	2018-12-13	Bruker LT microflex	LGL Oberschleissheim	Bacteria	Actinomycetota	Actinomycetes	Corynebacteriales	Corynebacteriaceae	Corynebacterium	ulcerans	NTTB	KL1025	Bos taurus cattle skin	LGL > CVUAS	tox positive, Elek negetive [0105]; [0117]	no	3	MLST	0	MLST 325	0	KL1025	SBA	solid	37 °C	24 h	aerobe	HCCA	eDT		0	0	0			1	1	1		1							1
1500	2020-07-06	Bruker LT microflex	Ghent University (UGent)	Bacteria	Actinomycetota	Actinomycetes	Corynebacteriales	Corynebacteriaceae	Corynebacterium	ulcerans	tox-pos	C57 UGhent	Erinaceus europaeus hedgehog Belgium, region: Merelbeke 2020	isolate UGent > CVUAS	[0133]	no	3	sequenced (rpoB) UGent	0	tox-positive	0	C57	SBA	solid	37 °C	24 h	aerobe	HCCA	DT	2020-06-12	0	0	0			1	1	1		1							1
1501	2021-07-26	Bruker LT microflex	CVUA Stuttgart (CVUAS)	Bacteria	Actinomycetota	Actinomycetes	Corynebacteriales	Corynebacteriaceae	Corynebacterium	ulcerans	TTB	151012433-2	Castor fiber beaver #1 [0163], Biber; lung DEU, BY 2015	isolate LHL Giessen > CVUAS	tox-positive; ELEK pos (LGL) [0163]	no	3	KL Diphtheria	0	0	KL 689	CVUAS 1312,2	SBA	solid	37°C	24 h	aerobe	HCCA	eDT	2021-06-22	0	0	0			1	1	1		1							1
1504	2019-07-17	Bruker LT microflex	CVUA Stuttgart (CVUAS)	Bacteria	Actinomycetota	Actinomycetes	Corynebacteriales	Corynebacteriaceae	Corynebacterium	ulcerans	TTB	181011209 001	Erinaceus europaeus hedgehog #3 DEU, NI, Hannover 2018 [0099; 0163]	LAVES > LHL > CVUAS	tox positive, Elek positive (LGL) [0099]; [0117]	no	3	0	0	KL Diphtheria (LGL)	KL203	CVUAS 6158,2	SBA	solid	37 °C	24 h	aerobe	HCCA	EFEx	2018-08-01	0	0	0			0	0	0		0							0
1505	2019-07-17	Bruker LT microflex	CVUA Stuttgart (CVUAS)	Bacteria	Actinomycetota	Actinomycetes	Corynebacteriales	Corynebacteriaceae	Corynebacterium	ulcerans	TTB	181011209 002	Erinaceus europaeus hedgehog #4 DEU, NI, Hannover 2018 [0099; 0163]	LAVES > LHL > CVUAS	tox positive, Elek positive (LGL) [0099]; [0117]	no	3	0	0	KL Diphtheria (LGL)	KL1204	CVUAS 6160,2	SBA	solid	37 °C	24 h	aerobe	HCCA	EFEx	2018-08-01	0	0	0			1	1	1		1							1
1506	2020-07-06	Bruker LT microflex	CVUA Stuttgart (CVUAS)	Bacteria	Actinomycetota	Actinomycetes	Corynebacteriales	Corynebacteriaceae	Corynebacterium	ulcerans	TTB	C1	Erinaceus europaeus hedgehog Belgium, region: Geraardsbergen 2020	isolate UGent > CVUAS	[0133]	no	3	sequenced (rpoB) UGent	0	tox-positive; ELEK positive	KL1560	CVUAS 32401	SBA	solid	37 °C	24 h	aerobe	HCCA	DT	2020-06-18	0	0	0			1	1	1		1							1
1508	2020-07-06	Bruker LT microflex	CVUA Stuttgart (CVUAS)	Bacteria	Actinomycetota	Actinomycetes	Corynebacteriales	Corynebacteriaceae	Corynebacterium	ulcerans	TTB	C11	Erinaceus europaeus hedgehog Belgium, region: Geraardsbergen 2020	isolate UGent > CVUAS	[0133]	no	3	sequenced (rpoB) UGent	0	tox-positive; ELEK positive	KL1561	CVUAS 32402	SBA	solid	37 °C	24 h	aerobe	HCCA	DT	2020-06-18	0	0	0			1	1	1		1							1
1509	2020-07-06	Bruker LT microflex	CVUA Stuttgart (CVUAS)	Bacteria	Actinomycetota	Actinomycetes	Corynebacteriales	Corynebacteriaceae	Corynebacterium	ulcerans	TTB	C112	Erinaceus europaeus hedgehog Belgium, region: Opglabbeek 2020	isolate UGent > CVUAS	[0133]	no	3	sequenced (rpoB) UGent	0	tox-positive; ELEK positive	KL1603	CVUAS 32444	SBA	solid	37 °C	24 h	aerobe	HCCA	DT	2020-06-18	0	0	0			1	1	1		1							1
1510	2020-07-06	Bruker LT microflex	CVUA Stuttgart (CVUAS)	Bacteria	Actinomycetota	Actinomycetes	Corynebacteriales	Corynebacteriaceae	Corynebacterium	ulcerans	TTB	C12	Erinaceus europaeus hedgehog Belgium, region: Merelbeke 2020	isolate UGent > CVUAS	[0133]	no	3	sequenced (rpoB) UGent	0	tox-positive; ELEK positive	KL1562	CVUAS 32403	SBA	solid	37 °C	24 h	aerobe	HCCA	DT	2020-06-18	0	0	0			1	1	1		1							1
1511	2020-07-06	Bruker LT microflex	CVUA Stuttgart (CVUAS)	Bacteria	Actinomycetota	Actinomycetes	Corynebacteriales	Corynebacteriaceae	Corynebacterium	ulcerans	TTB	C123	Erinaceus europaeus hedgehog Belgium, region: Opglabbeek 2020	isolate UGent > CVUAS	[0133]	no	3	sequenced (rpoB) UGent	0	tox-positive; ELEK positive	KL1605	CVUAS 32446	SBA	solid	37 °C	24 h	aerobe	HCCA	DT	2020-06-18	0	0	0			1	1	1		1							1
1515	2020-07-06	Bruker LT microflex	CVUA Stuttgart (CVUAS)	Bacteria	Actinomycetota	Actinomycetes	Corynebacteriales	Corynebacteriaceae	Corynebacterium	ulcerans	TTB	C152	Erinaceus europaeus hedgehog Belgium, region: Opglabbeek 2020	isolate UGent > CVUAS	[0133]	no	3	sequenced (rpoB) UGent	0	tox-positive; ELEK positive	KL1610	CVUAS 32451	SBA	solid	37 °C	24 h	aerobe	HCCA	eDT	2020-06-18	0	0	0			1	1	1		1							1
1517	2020-07-06	Bruker LT microflex	CVUA Stuttgart (CVUAS)	Bacteria	Actinomycetota	Actinomycetes	Corynebacteriales	Corynebacteriaceae	Corynebacterium	ulcerans	TTB	C17	Erinaceus europaeus hedgehog Belgium, region: Geraardsbergen 2020	isolate UGent > CVUAS	[0133]	no	3	sequenced (rpoB) UGent	0	tox-positive; ELEK positive	KL1564	CVUAS 32405	SBA	solid	37 °C	24 h	aerobe	HCCA	DT	2020-06-18	0	0	0			1	1	1		1							1
1518	2020-07-06	Bruker LT microflex	CVUA Stuttgart (CVUAS)	Bacteria	Actinomycetota	Actinomycetes	Corynebacteriales	Corynebacteriaceae	Corynebacterium	ulcerans	TTB	C60	Erinaceus europaeus hedgehog Belgium, region: Geraardsbergen 2020	isolate UGent > CVUAS	[0133]	no	3	sequenced (rpoB) UGent	0	tox-positive; ELEK positive	KL1580	CVUAS 32421	SBA	solid	37 °C	24 h	aerobe	HCCA	DT	2020-06-18	0	0	0			1	1	1		1							1
1519	2020-07-06	Bruker LT microflex	CVUA Stuttgart (CVUAS)	Bacteria	Actinomycetota	Actinomycetes	Corynebacteriales	Corynebacteriaceae	Corynebacterium	ulcerans	TTB	C61	Erinaceus europaeus hedgehog Belgium, region: Geraardsbergen 2020	isolate UGent > CVUAS	[0133]	no	3	sequenced (rpoB) UGent	0	tox-positive; ELEK positive	KL1581	CVUAS 32422	SBA	solid	37 °C	24 h	aerobe	HCCA	DT	2020-06-18	0	0	0			1	1	1		1							1
1520	2020-07-06	Bruker LT microflex	CVUA Stuttgart (CVUAS)	Bacteria	Actinomycetota	Actinomycetes	Corynebacteriales	Corynebacteriaceae	Corynebacterium	ulcerans	TTB	C63	Erinaceus europaeus hedgehog Belgium, region: Geraardsbergen 2020	isolate UGent > CVUAS	[0133]	no	3	sequenced (rpoB) UGent	0	tox-positive; ELEK positive	KL1582	CVUAS 32423	SBA	solid	37 °C	24 h	aerobe	HCCA	DT	2020-06-18	0	0	0			1	1	1		1							1
1521	2020-07-06	Bruker LT microflex	CVUA Stuttgart (CVUAS)	Bacteria	Actinomycetota	Actinomycetes	Corynebacteriales	Corynebacteriaceae	Corynebacterium	ulcerans	TTB	C65	Erinaceus europaeus hedgehog Belgium, region: Geraardsbergen 2020	isolate UGent > CVUAS	[0133]	no	3	sequenced (rpoB) UGent	0	tox-positive; ELEK positive	KL1584	CVUAS 32425	SBA	solid	37 °C	24 h	aerobe	HCCA	DT	2020-06-18	0	0	0			1	1	1		1							1
1522	2020-07-06	Bruker LT microflex	CVUA Stuttgart (CVUAS)	Bacteria	Actinomycetota	Actinomycetes	Corynebacteriales	Corynebacteriaceae	Corynebacterium	ulcerans	TTB	C70	Erinaceus europaeus hedgehog Belgium, region: Geraardsbergen 2020	isolate UGent > CVUAS	[0133]	no	3	sequenced (rpoB) UGent	0	tox-positive; ELEK positive	KL1586	CVUAS 32427	SBA	solid	37 °C	24 h	aerobe	HCCA	DT	2020-06-18	0	0	0			1	1	1		1							1
1523	2020-07-06	Bruker LT microflex	CVUA Stuttgart (CVUAS)	Bacteria	Actinomycetota	Actinomycetes	Corynebacteriales	Corynebacteriaceae	Corynebacterium	ulcerans	TTB	C71	Erinaceus europaeus hedgehog Belgium, region: Geraardsbergen 2020	isolate UGent > CVUAS	[0133]	no	3	sequenced (rpoB) UGent	0	tox-positive; ELEK positive	KL1587	CVUAS 32428	SBA	solid	37 °C	24 h	aerobe	HCCA	DT	2020-06-18	0	0	0			0	0	0		0							0
1524	2020-07-06	Bruker LT microflex	CVUA Stuttgart (CVUAS)	Bacteria	Actinomycetota	Actinomycetes	Corynebacteriales	Corynebacteriaceae	Corynebacterium	ulcerans	TTB	C72	Erinaceus europaeus hedgehog Belgium, region: Geraardsbergen 2020	isolate UGent > CVUAS	[0133]	no	3	sequenced (rpoB) UGent	0	tox-positive; ELEK positive	KL1588	CVUAS 32429	SBA	solid	37 °C	24 h	aerobe	HCCA	DT	2020-06-18	0	0	0			1	1	1		1							1
1525	2020-07-06	Bruker LT microflex	CVUA Stuttgart (CVUAS)	Bacteria	Actinomycetota	Actinomycetes	Corynebacteriales	Corynebacteriaceae	Corynebacterium	ulcerans	TTB	C73	Erinaceus europaeus hedgehog Belgium, region: Geraardsbergen 2020	isolate UGent > CVUAS	[0133]	no	3	sequenced (rpoB) UGent	0	tox-positive; ELEK positive	KL1589	CVUAS 32430	SBA	solid	37 °C	24 h	aerobe	HCCA	DT	2020-06-18	0	0	0			1	1	1		1							1
1526	2020-07-06	Bruker LT microflex	CVUA Stuttgart (CVUAS)	Bacteria	Actinomycetota	Actinomycetes	Corynebacteriales	Corynebacteriaceae	Corynebacterium	ulcerans	TTB	C76	Erinaceus europaeus hedgehog Belgium, region: Geraardsbergen 2020	isolate UGent > CVUAS	[0133]	no	3	sequenced (rpoB) UGent	0	tox-positive; ELEK positive	KL1590	CVUAS 32431	SBA	solid	37 °C	24 h	aerobe	HCCA	DT	2020-06-18	0	0	0			1	1	1		1							1
1527	2020-07-06	Bruker LT microflex	CVUA Stuttgart (CVUAS)	Bacteria	Actinomycetota	Actinomycetes	Corynebacteriales	Corynebacteriaceae	Corynebacterium	ulcerans	TTB	C80	Erinaceus europaeus hedgehog Belgium, region: Geraardsbergen 2020	isolate UGent > CVUAS	[0133]	no	3	sequenced (rpoB) UGent	0	tox-positive; ELEK positive	KL1592	CVUAS 32433	SBA	solid	37 °C	24 h	aerobe	HCCA	DT	2020-06-18	0	0	0			1	1	1		1							1
1528	2020-07-06	Bruker LT microflex	CVUA Stuttgart (CVUAS)	Bacteria	Actinomycetota	Actinomycetes	Corynebacteriales	Corynebacteriaceae	Corynebacterium	ulcerans	TTB	C81	Erinaceus europaeus hedgehog Belgium, region: Geraardsbergen 2020	isolate UGent > CVUAS	[0133]	no	3	sequenced (rpoB) UGent	0	tox-positive; ELEK positive	KL1593	CVUAS 32434	SBA	solid	37 °C	24 h	aerobe	HCCA	DT	2020-06-18	0	0	0			1	1	1		1							1
1529	2020-07-06	Bruker LT microflex	CVUA Stuttgart (CVUAS)	Bacteria	Actinomycetota	Actinomycetes	Corynebacteriales	Corynebacteriaceae	Corynebacterium	ulcerans	TTB	C82	Erinaceus europaeus hedgehog Belgium, region: Geraardsbergen 2020	isolate UGent > CVUAS	[0133]	no	3	sequenced (rpoB) UGent	0	tox-positive; ELEK positive	KL1594	CVUAS 32435	SBA	solid	37 °C	24 h	aerobe	HCCA	DT	2020-06-18	0	0	0			1	1	1		1							1
1530	2020-07-06	Bruker LT microflex	CVUA Stuttgart (CVUAS)	Bacteria	Actinomycetota	Actinomycetes	Corynebacteriales	Corynebacteriaceae	Corynebacterium	ulcerans	TTB	C83	Erinaceus europaeus hedgehog Belgium, region: Geraardsbergen 2020	isolate UGent > CVUAS	[0133]	no	3	sequenced (rpoB) UGent	0	tox-positive; ELEK positive	KL1595	CVUAS 32436	SBA	solid	37 °C	24 h	aerobe	HCCA	DT	2020-06-18	0	0	0			1	1	1		1							1
1531	2020-07-06	Bruker LT microflex	CVUA Stuttgart (CVUAS)	Bacteria	Actinomycetota	Actinomycetes	Corynebacteriales	Corynebacteriaceae	Corynebacterium	ulcerans	TTB	C90	Erinaceus europaeus hedgehog Belgium, region: Geraardsbergen 2020	isolate UGent > CVUAS	[0133]	no	3	sequenced (rpoB) UGent	0	tox-positive; ELEK positive	KL1597	CVUAS 32438	SBA	solid	37 °C	24 h	aerobe	HCCA	DT	2020-06-18	0	0	0			1	1	1		1							1
1532	2020-07-06	Bruker LT microflex	CVUA Stuttgart (CVUAS)	Bacteria	Actinomycetota	Actinomycetes	Corynebacteriales	Corynebacteriaceae	Corynebacterium	ulcerans	TTB	C93	Erinaceus europaeus hedgehog Belgium, region: Geraardsbergen 2020	isolate UGent > CVUAS	[0133]	no	3	sequenced (rpoB) UGent	0	tox-positive; ELEK positive	KL1599	CVUAS 32440	SBA	solid	37 °C	24 h	aerobe	HCCA	DT	2020-06-18	0	0	0			1	1	1		1							1
1533	2018-04-09	Bruker LT microflex	CVUA Stuttgart (CVUAS)	Bacteria	Actinomycetota	Actinomycetes	Corynebacteriales	Corynebacteriaceae	Corynebacterium	ulcerans	TTB	CCM 1750	human throat 1966	CCM > CVUAS	tox positive, Elek negative [0014]; [0117]	no	3	public strain collection	rpoB: Genbank accession number: GU818737; tox: GU818744 [0014]	API Coryne: 0001724	0	CVUAS 5338	SBA	solid	37 °C	24 h	aerobe	HCCA	DT	2012-10-18	0	0	0			1	1	1	1								1
1534	2018-04-09	Bruker LT microflex	CVUA Stuttgart (CVUAS)	Bacteria	Actinomycetota	Actinomycetes	Corynebacteriales	Corynebacteriaceae	Corynebacterium	ulcerans	TTB	CIP 102462	human throat 1986	CIP > CVUAS	tox positive, Elek positive (LGL) [0014]; [0117]	no	3	public strain collection	rpoB: Genbank accession number: GU818739; tox: GU818745 [0014]	0	0	CVUAS 5306	SBA	solid	37 °C	24 h	aerobe	HCCA	DT	2012-10-18	0	0	0			1	1	1	1								1
1535	2018-04-09	Bruker LT microflex	CVUA Stuttgart (CVUAS)	Bacteria	Actinomycetota	Actinomycetes	Corynebacteriales	Corynebacteriaceae	Corynebacterium	ulcerans	TTB	CVUAS 10306	Vulpes vulpes red fox DEU, BW 2013 [0083]	isolate CVUAS	[0083]; [0117]	no	3	sequenced	rpoB: Genbank accession number: KJ608055; 100%; tox: KJ608056 [0083]	tox positive; positive Elek-test [0083]; [0117]	KL0492	CVUAS 10306	SBA	solid	37 °C	24 h	aerobe	HCCA	EFex	2018-04-24	0	0	0			1	1	1		1							1
9792	2022-11-23	Bruker LT microflex	CVUA Stuttgart (CVUAS)	Bacteria	Actinomycetota	Actinomycetes	Corynebacteriales	Corynebacteriaceae	Corynebacterium	ulcerans	TTB	CVUAS 33950	Castor fiber beaver #3 [0163], Biber; abscess DEU, BW 2022	isolate CVUAS	tox positive, Elek positive (LGL); [0163]	no	3	KL Diphteria	0	0	0	CVUAS 33950	SBA	solid	37°C	24h	aerobe	HCCA	eDT	2022-06-13	0	0	0			1	1	1		1							1
9793	2022-11-23	Bruker LT microflex	CVUA Stuttgart (CVUAS)	Bacteria	Actinomycetota	Actinomycetes	Corynebacteriales	Corynebacteriaceae	Corynebacterium	ulcerans	TTB	CVUAS 34094	Erinaceus europaeus hedgehog, lung DEU, BW 2022	isolate CVUAS	0	no	3	KL Diphteria	0	tox positive, Elek positive (LGL)	0	CVUAS 34094	SBA	solid	37°C	24h	aerobe	HCCA	eDT	2022-08-01	0	0	0			1	1	1		1							1
1536	2018-08-01	Bruker LT microflex	CVUA Stuttgart (CVUAS)	Bacteria	Actinomycetota	Actinomycetes	Corynebacteriales	Corynebacteriaceae	Corynebacterium	ulcerans	TTB	CVUAS 6522,4	Sus scrofa domestica pig, vaginal effluent DEU, BW 2018	isolate CVUAS	tox positive, Elek positive (LGL); [0117]	no	3	FT-IR (NTTB-D), tox sequence	0	KL Diphtheria (LGL)	KL 1190	CVUAS 6522,4	SBA	solid	37 °C	24 h	aerobe	HCCA	eDT	2018-07-04	0	0	0			1	1	1		1							1
1537	2018-05-04	Bruker LT microflex	CVUA Stuttgart (CVUAS)	Bacteria	Actinomycetota	Actinomycetes	Corynebacteriales	Corynebacteriaceae	Corynebacterium	ulcerans	TTB	JB 360523	Felis silvestris cat, male, Perser, nos Republic South Africa 2011	isolate IDX > CVUAS	tox positive, Elek (weak) positve (LGL); [0117]	no	3	0	0	ApiCor 0111326; Cul 99,7%; sehr gute ID	KL0273	CVUAS 3272,2	SBA	solid	37 °C	24 h	aerobe	HCCA	eDT	2013-01-30	0	0	0			1	1	1		1							1
1538	2018-04-09	Bruker LT microflex	CVUA Stuttgart (CVUAS)	Bacteria	Actinomycetota	Actinomycetes	Corynebacteriales	Corynebacteriaceae	Corynebacterium	ulcerans	TTB	KL0190	human cat bite wound infection DEU 2010 [0104]	LGL > CVUAS	tox positive, Elek positive (LGL) [0117]	no	3	Strain for comparison, send from the KL Diphtheria LGL	0	0	KL0190	CVUAS 7323	SBA	solid	37 °C	24 h	aerobe	HCCA	DT	2012-12-12	0	0	0			1	1	1	1								1
1539	2018-04-09	Bruker LT microflex	CVUA Stuttgart (CVUAS)	Bacteria	Actinomycetota	Actinomycetes	Corynebacteriales	Corynebacteriaceae	Corynebacterium	ulcerans	TTB	KL0246	human throat diphtheria-like disease DEU 2010 [0085]	LGL > CVUAS	tox positive, Elek positive [0105]; [0117]	no	3	WGS data LGL [0085]; Strain for comparison, send from the KL Diphtheria LGL	0	0	KL0246	CVUAS 7331	SBA	solid	37 °C	24 h	aerobe	HCCA	DT	2012-12-12	0	0	0			1	1	1	1								1
1540	2018-11-02	Bruker LT microflex	LGL Oberschleissheim	Bacteria	Actinomycetota	Actinomycetes	Corynebacteriales	Corynebacteriaceae	Corynebacterium	ulcerans	TTB	KL0796	human wound infection DEU 2016	LGL > CVUAS	tox positive, Elek weak positive [0105]; [0117]	no	3	MLST	0	MLST 331	KL0796	KL0796	SBA	solid	37 °C	24 h	aerobe	HCCA	eDT		0	0	0			1	1	1	1								1
1541	2018-12-13	Bruker LT microflex	LGL Oberschleissheim	Bacteria	Actinomycetota	Actinomycetes	Corynebacteriales	Corynebacteriaceae	Corynebacterium	ulcerans	TTB	KL0825	human wound infection DEU 2016	LGL > CVUAS	tox positive, Elek weak positive [0105]; [0117]	no	3	MLST	0	MLST 331	KL0825	KL0825	SBA	solid	37 °C	24 h	aerobe	HCCA	eDT		0	0	0			1	1	1	1								1
1542	2018-12-13	Bruker LT microflex	LGL Oberschleissheim	Bacteria	Actinomycetota	Actinomycetes	Corynebacteriales	Corynebacteriaceae	Corynebacterium	ulcerans	TTB	KL0832	human wound infection DEU 2016	LGL > CVUAS	tox positive, Elek weak positive [0105]; [0117]	no	3	MLST	0	MLST 331	KL0832	KL0832	SBA	solid	37 °C	24 h	aerobe	HCCA	eDT		0	0	0			1	1	1	1								1
1543	2018-12-13	Bruker LT microflex	LGL Oberschleissheim	Bacteria	Actinomycetota	Actinomycetes	Corynebacteriales	Corynebacteriaceae	Corynebacterium	ulcerans	TTB	KL0840	human wound infection Eczema, Erysipelas [0105]	LGL > CVUAS	tox positive, Elek weak positive [0105]; [0117]	no	3	MLST	0	MLST 331	KL0840	KL0840	SBA	solid	37 °C	24 h	aerobe	HCCA	eDT		0	0	0			1	1	1	1								1
1502	2021-05-20	Bruker LT microflex	CVUA Stuttgart (CVUAS)	Bacteria	Actinomycetota	Actinomycetes	Corynebacteriales	Corynebacteriaceae	Corynebacterium	ulcerans	TTB	S-477-6-21	Castor fiber beaver #2 [0163], Biber DEU, NW 2021	isolate CVUA Westfalen > CVUAS	tox-positive; [0163]	no	3	KL Diphtheria	0	0	0	CVUAS 33055	SBA	solid	37°C	24 h	aerobe	HCCA	eDT	2021-04-21	0	0	0			1	1	1		1							1
1544	2018-05-29	Bruker LT microflex	CVUA Stuttgart (CVUAS)	Bacteria	Actinomycetota	Actinomycetes	Corynebacteriales	Corynebacteriaceae	Corynebacterium	ulcerans	TTB	WFL-1217-18	Erinaceus europaeus hedgehog #1, wound DEU, NW 2018 [0099; 0163]	isolate CVUA W > CVUAS	tox positive, Elek positive (LGL) [0099]; [0117]	no	3	0	0	KL Diphtheria (LGL)	KL1151	CVUAS 5269,4	SBA	solid	37 °C	24 h	aerobe	HCCA	eDT	2018-04-17	0	0	0			1	1	1		1							1
1545	2020-07-06	Bruker LT microflex	CVUA Stuttgart (CVUAS)	Bacteria	Actinomycetota	Actinomycetes	Corynebacteriales	Corynebacteriaceae	Corynebacterium	ulcerans	TTB-w	C117	Erinaceus europaeus hedgehog Belgium, region: Opglabbeek 2020	isolate UGent > CVUAS	[0133]	no	3	sequenced (rpoB) UGent	0	tox-positive; ELEK weakly positive (LGL)	KL1604	CVUAS 32445	SBA	solid	37 °C	24 h	aerobe	HCCA	eDT	2020-06-18	0	0	0			1	1	1		1							1
1546	2020-07-06	Bruker LT microflex	CVUA Stuttgart (CVUAS)	Bacteria	Actinomycetota	Actinomycetes	Corynebacteriales	Corynebacteriaceae	Corynebacterium	ulcerans	TTB-w	C146	Erinaceus europaeus hedgehog Belgium, region: Opglabbeek 2020	isolate UGent > CVUAS	[0133]	no	3	sequenced (rpoB) UGent	0	tox-positive; ELEK weakly positive (LGL)	KL1609	CVUAS 32450	SBA	solid	37 °C	24 h	aerobe	HCCA	eDT	2020-06-18	0	0	0			1	1	1		1							1
1547	2020-07-06	Bruker LT microflex	CVUA Stuttgart (CVUAS)	Bacteria	Actinomycetota	Actinomycetes	Corynebacteriales	Corynebacteriaceae	Corynebacterium	ulcerans	TTB-w	C162	Erinaceus europaeus hedgehog Belgium, region: Merelbeke 2020	isolate UGent > CVUAS	[0133]	no	3	sequenced (rpoB) UGent	0	tox-positive; ELEK weakly positive (LGL)	KL1612	CVUAS 32453	SBA	solid	37 °C	24 h	aerobe	HCCA	eDT	2020-06-18	0	0	0			1	1	1		1							1
1548	2020-07-06	Bruker LT microflex	CVUA Stuttgart (CVUAS)	Bacteria	Actinomycetota	Actinomycetes	Corynebacteriales	Corynebacteriaceae	Corynebacterium	ulcerans	TTB-w	C18	Erinaceus europaeus hedgehog Belgium, region: Geraardsbergen 2020	isolate UGent > CVUAS	[0133]	no	3	sequenced (rpoB) UGent	0	tox-positive; ELEK weakly positive (LGL)	KL1565	CVUAS 32406	SBA	solid	37 °C	24 h	aerobe	HCCA	eDT	2020-06-18	0	0	0			1	1	1		1							1
1549	2020-07-06	Bruker LT microflex	CVUA Stuttgart (CVUAS)	Bacteria	Actinomycetota	Actinomycetes	Corynebacteriales	Corynebacteriaceae	Corynebacterium	ulcerans	TTB-w	C20	Erinaceus europaeus hedgehog Belgium, region: Geraardsbergen 2020	isolate UGent > CVUAS	[0133]	no	3	sequenced (rpoB) UGent	0	tox-positive; ELEK weakly positive (LGL)	KL1567	CVUAS 32408	SBA	solid	37 °C	24 h	aerobe	HCCA	eDT	2020-06-18	0	0	0			1	1	1		1							1
1550	2020-07-06	Bruker LT microflex	CVUA Stuttgart (CVUAS)	Bacteria	Actinomycetota	Actinomycetes	Corynebacteriales	Corynebacteriaceae	Corynebacterium	ulcerans	TTB-w	C28	Erinaceus europaeus hedgehog Belgium, region: Geraardsbergen 2020	isolate UGent > CVUAS	[0133]	no	3	sequenced (rpoB) UGent	0	tox-positive; ELEK weakly positive (LGL)	KL1569	CVUAS 32410	SBA	solid	37 °C	24 h	aerobe	HCCA	eDT	2020-06-18	0	0	0			1	1	1		1							1
1551	2020-07-06	Bruker LT microflex	CVUA Stuttgart (CVUAS)	Bacteria	Actinomycetota	Actinomycetes	Corynebacteriales	Corynebacteriaceae	Corynebacterium	ulcerans	TTB-w	C31	Erinaceus europaeus hedgehog Belgium, region: Geraardsbergen 2020	isolate UGent > CVUAS	[0133]	no	3	sequenced (rpoB) UGent	0	tox-positive; ELEK weakly positive (LGL)	KL1570	CVUAS 32411	SBA	solid	37 °C	24 h	aerobe	HCCA	eDT	2020-06-18	0	0	0			1	1	1		1							1
1552	2020-07-06	Bruker LT microflex	CVUA Stuttgart (CVUAS)	Bacteria	Actinomycetota	Actinomycetes	Corynebacteriales	Corynebacteriaceae	Corynebacterium	ulcerans	TTB-w	C32	Erinaceus europaeus hedgehog Belgium, region: Geraardsbergen 2020	isolate UGent > CVUAS	[0133]	no	3	sequenced (rpoB) UGent	0	tox-positive; ELEK weakly positive (LGL)	KL1571	CVUAS 32412	SBA	solid	37 °C	24 h	aerobe	HCCA	eDT	2020-06-18	0	0	0			1	1	1		1							1
1553	2020-07-06	Bruker LT microflex	CVUA Stuttgart (CVUAS)	Bacteria	Actinomycetota	Actinomycetes	Corynebacteriales	Corynebacteriaceae	Corynebacterium	ulcerans	TTB-w	C39	Erinaceus europaeus hedgehog Belgium, region: Geraardsbergen 2020	isolate UGent > CVUAS	[0133]	no	3	sequenced (rpoB) UGent	0	tox-positive; ELEK weakly positive (LGL)	KL1572	CVUAS 32413	SBA	solid	37 °C	24 h	aerobe	HCCA	eDT	2020-06-18	0	0	0			1	1	1		1							1
1554	2020-07-06	Bruker LT microflex	CVUA Stuttgart (CVUAS)	Bacteria	Actinomycetota	Actinomycetes	Corynebacteriales	Corynebacteriaceae	Corynebacterium	ulcerans	TTB-w	C41	Erinaceus europaeus hedgehog Belgium, region: Geraardsbergen 2020	isolate UGent > CVUAS	[0133]	no	3	sequenced (rpoB) UGent	0	tox-positive; ELEK weakly positive (LGL)	KL1573	CVUAS 32414	SBA	solid	37 °C	24 h	aerobe	HCCA	eDT	2020-06-18	0	0	0			1	1	1		1							1
1555	2020-07-06	Bruker LT microflex	CVUA Stuttgart (CVUAS)	Bacteria	Actinomycetota	Actinomycetes	Corynebacteriales	Corynebacteriaceae	Corynebacterium	ulcerans	TTB-w	C51	Erinaceus europaeus hedgehog Belgium, region: Geraardsbergen 2020	isolate UGent > CVUAS	[0133]	no	3	sequenced (rpoB) UGent	0	tox-positive; ELEK weakly positive (LGL)	KL1575	CVUAS 32416	SBA	solid	37 °C	24 h	aerobe	HCCA	eDT	2020-06-18	0	0	0			1	1	1		1							1
1556	2020-07-06	Bruker LT microflex	CVUA Stuttgart (CVUAS)	Bacteria	Actinomycetota	Actinomycetes	Corynebacteriales	Corynebacteriaceae	Corynebacterium	ulcerans	TTB-w	C52	Erinaceus europaeus hedgehog Belgium, region: Geraardsbergen 2020	isolate UGent > CVUAS	[0133]	no	3	sequenced (rpoB) UGent	0	tox-positive; ELEK weakly positive (LGL)	KL1576	CVUAS 32417	SBA	solid	37 °C	24 h	aerobe	HCCA	eDT	2020-06-18	0	0	0			1	1	1		1							1
1557	2020-07-06	Bruker LT microflex	CVUA Stuttgart (CVUAS)	Bacteria	Actinomycetota	Actinomycetes	Corynebacteriales	Corynebacteriaceae	Corynebacterium	ulcerans	TTB-w	C53	Erinaceus europaeus hedgehog Belgium, region: Geraardsbergen 2020	isolate UGent > CVUAS	[0133]	no	3	sequenced (rpoB) UGent	0	tox-positive; ELEK weakly positive (LGL)	KL1577	CVUAS 32418	SBA	solid	37 °C	24 h	aerobe	HCCA	eDT	2020-06-18	0	0	0			1	1	1		1							1
1558	2020-07-06	Bruker LT microflex	CVUA Stuttgart (CVUAS)	Bacteria	Actinomycetota	Actinomycetes	Corynebacteriales	Corynebacteriaceae	Corynebacterium	ulcerans	TTB-w	C57 CVUAS	Erinaceus europaeus hedgehog Belgium, region: Merelbeke 2020	isolate UGent > CVUAS	[0133]	no	3	sequenced (rpoB) UGent	0	tox-positive; ELEK weakly positive (LGL)	KL1579	CVUAS 32420	SBA	solid	37 °C	24 h	aerobe	HCCA	eDT	2020-06-18	0	0	0			1	1	1		1							1
1559	2020-07-06	Bruker LT microflex	CVUA Stuttgart (CVUAS)	Bacteria	Actinomycetota	Actinomycetes	Corynebacteriales	Corynebacteriaceae	Corynebacterium	ulcerans	TTB-w	C67	Erinaceus europaeus hedgehog Belgium, region: Merelbeke 2020	isolate UGent > CVUAS	[0133]	no	3	sequenced (rpoB) UGent	0	tox-positive; ELEK weakly positive (LGL)	KL1585	CVUAS 32426	SBA	solid	37 °C	24 h	aerobe	HCCA	eDT	2020-06-18	0	0	0			1	1	1		1							1
1560	2020-07-06	Bruker LT microflex	CVUA Stuttgart (CVUAS)	Bacteria	Actinomycetota	Actinomycetes	Corynebacteriales	Corynebacteriaceae	Corynebacterium	ulcerans	TTB-w	C98	Erinaceus europaeus hedgehog Belgium, region: Merelbeke 2020	isolate UGent > CVUAS	[0133]	no	3	sequenced (rpoB) UGent	0	tox-positive; ELEK weakly positive (LGL)	KL1601	CVUAS 32442	SBA	solid	37 °C	24 h	aerobe	HCCA	eDT	2020-06-18	0	0	0			1	1	1		1							1
1561	2018-12-13	Bruker LT microflex	LHL Giessen (LHL)	Bacteria	Actinomycetota	Actinomycetes	Corynebacteriales	Corynebacteriaceae	Corynebacterium	ulcerans		151004530	Canis lupus familiaris dog, nose swab 2015	0	[0117]	no	1	0	0	0	0	LHL 2238	SBA	solid	37 °C	24 h	aerobe	HCCA		2015-04-15	0	0	0			1	1	1		1							1
1562	2018-12-13	Bruker LT microflex	LHL Giessen (LHL)	Bacteria	Actinomycetota	Actinomycetes	Corynebacteriales	Corynebacteriaceae	Corynebacterium	ulcerans		161007221	Hydromys chrysogaster water rat, rakali, (Goldbauchschwimmratte) liver 2016	0	[0117]	no	1	0	0	0	0	LHL 3318	SBA	solid	37 °C	24 h	aerobe	HCCA		2016-06-13	0	0	0			1	1	1		1							1
1563	2018-12-13	Bruker LT microflex	LHL Giessen (LHL)	Bacteria	Actinomycetota	Actinomycetes	Corynebacteriales	Corynebacteriaceae	Corynebacterium	ulcerans		141005571-1	Hydromys chrysogaster water rat, rakali, (Goldbauchschwimmratte) liver 2014	0	[0117]	no	1	0	0	0	0	LHL 1160	SBA	solid	37 °C	24 h	aerobe	HCCA		2014-05-09	0	0	0			1	1	1		1							1
1564	2018-12-13	Bruker LT microflex	LHL Giessen (LHL)	Bacteria	Actinomycetota	Actinomycetes	Corynebacteriales	Corynebacteriaceae	Corynebacterium	ulcerans		141013039-2	Hydromys chrysogaster water rat, rakali, (Goldbauchschwimmratte) 2014	0	[0117]	no	1	0	0	0	0	LHL 1615	SBA	solid	37 °C	24 h	aerobe	HCCA		2014-05-09	0	0	0			1	1	1		1							1
1565	2018-12-13	Bruker LT microflex	LHL Giessen (LHL)	Bacteria	Actinomycetota	Actinomycetes	Corynebacteriales	Corynebacteriaceae	Corynebacterium	ulcerans		151012433-2-2	Castor fiber lung DEU, BY 2015	0	[0117]	no	1	0	0	0	0	LHL 2759	se	solid	37 °C	24 h	aerobe	HCCA		2015-09-28	0	0	0			1	1	1		1							1
698	2017-09-01	Bruker LT microflex	CVUA Stuttgart (CVUAS)	Bacteria	Actinomycetota	Actinomycetes	Corynebacteriales	Corynebacteriaceae	Corynebacterium	variabile		CVUAS 5437,3	food minced meat DEU, BW	isolate CVUAS	[0117]	no	3	sequenced	16S rDNA: 1069 bp (74.3% of ref-sequence) > 2/1064; 99.81 % similarity with Corynebacterium variabile DSM 44702(T) (07.07.17; EzBioCloud)	0	0	CVUAS 5437.3	SBA	solid	37 °C	24 h	aerobe	HCCA	EFEx	2017-07-19	0	1	1			1	1
1567	2019-11-05	Bruker LT microflex	CVUA Stuttgart (CVUAS)	Bacteria	Actinomycetota	Actinomycetes	Corynebacteriales	Corynebacteriaceae	Corynebacterium	xerosis		161z-3	Bos taurus raw milk DEU, NW	isolate University Bonn ITW > CVUAS	0	no	3	sequenced	16S rDNA: 1397bp (97,0% of ref-sequence) > 13/1396; 99,01% similarity with Corynebacterium xerosis DSM 20743(T);(20.09.2019; NCBI)	0	0	CVUAS 10615.2	SBA	solid	37°C	24 h	aerobe	HCCA	EFEx	2016-08-16	0	1	1			1	1
1568	2021-06-18	Bruker LT microflex	CVUA Stuttgart (CVUAS)	Bacteria	Actinomycetota	Actinomycetes	Corynebacteriales	Corynebacteriaceae	Corynebacterium	xerosis-group		272-U3-7	Bos taurus raw milk DEU, NW	isolate University Bonn ITW > CVUAS	0	no	2	sequenced	16S: 1400bp (90% of ref-sequence) > 16/1401; 98.86% similarity with Corynebacterium hansenii C-138(T)[NR_042703.1]; 18/1399; 98.71% similarity with Corynebacterium xerosis DSM 20743 [NR_119180.1]; 19/1360; 98.86% similarity with Corynebacterium freneyi ISPB 6695110 [NR_042025.1] (11.05.2021; NCBI)	0	0	CVUAS 11845	SBA	solid	37°C	24 h	aerobe	HCCA	EFEx	2017-03-15	0	1	1			1	1
1569	2021-05-20	Bruker LT microflex	CVUA Stuttgart (CVUAS)	Bacteria	Actinomycetota	Actinomycetes	Corynebacteriales	Gordoniaceae	Gordonia	paraffinivorans		CVUAS 2379,2	Bos taurus raw milk 2015	isolate CVUAS	0	no	3	sequenced	16S: 1415bp (100% of ref-sequence [NR_028832.1]) > 4/1410; 99% similarity with Gordonia paraffinivorans strain HD321(T)(28.04.2021; NCBI-type material)	0	0	CVUAS 2379,2	SBA	solid	37 °C	24 h	aerobe	HCCA	EFex	2021-04-08	1	1	1			1	1
1570	2021-04-25	Bruker LT microflex	CVUA Stuttgart (CVUAS)	Bacteria	Actinomycetota	Actinomycetes	Corynebacteriales	Gordoniaceae	Gordonia	paraffinivorans		CVUAS 32967	Bos taurus raw milk 2021	isolate CVUAS	0	no	3	sequenced	16S rDNA: 1415bp (100% of ref-sequence [NR_028832.1]) > 6/1418; 99,58% similarity with Gordonia paraffinivorans HD321T (09.03.2021; NCBI)	0	0	CVUAS 32967	SBA	solid	37°C	24 h	aerobe	HCCA	eDT	2021-02-26	0	0	0			1	1
1571	2021-04-25	Bruker LT microflex	CVUA Stuttgart (CVUAS)	Bacteria	Actinomycetota	Actinomycetes	Corynebacteriales	Gordoniaceae	Gordonia	paraffinivorans		CVUAS 6272	Bos taurus raw milk 2010	isolate CVUAS	0	no	2	API Coryne profile 0150006	0	0	0	CVUAS 6272	SBA	solid	37 °C	24 h	aerobe	HCCA	EFex	2021-03-25	0	0	0			1	1
699	2024-09-19	Bruker LT microflex	CVUA Stuttgart (CVUAS)	Bacteria	Actinomycetota	Actinomycetes	Corynebacteriales	Gordoniaceae	Gordonia	paraffinivorans		CVUAS 7903,3 eDT	Bos taurus milk DEU, BW 2017	isolate CVUAS	0	no	3	sequenced	16S rDNA: 1386bp (95.9% of ref-sequence) > 2/1386; 99.86% similarity with Gordonia paraffinivorans NBRC 108238(T) (18.07.17; EzBioCloud)	0	0	CVUAS 7903.3	SBA	solid	37 °C	24 h	aerobe	HCCA	eDT	2017-07-27	0	0	0			1	1
699	2017-09-01	Bruker LT microflex	CVUA Stuttgart (CVUAS)	Bacteria	Actinomycetota	Actinomycetes	Corynebacteriales	Gordoniaceae	Gordonia	paraffinivorans		CVUAS 7903,3 EFex	Bos taurus milk DEU, BW 2017	isolate CVUAS	0	no	3	sequenced	16S rDNA: 1386bp (95.9% of ref-sequence) > 2/1386; 99.86% similarity with Gordonia paraffinivorans NBRC 108238(T) (18.07.17; EzBioCloud)	0	0	CVUAS 7903.3	SBA	solid	37 °C	24 h	aerobe	HCCA	EFex	2017-07-27	0	0	0			0	0
1573	2021-04-25	Bruker LT microflex	CVUA Stuttgart (CVUAS)	Bacteria	Actinomycetota	Actinomycetes	Corynebacteriales	Gordoniaceae	Gordonia	rubripertincta		DSM 43248	soil	IMB S > CVUAS	close to other Gordonia sp.	no	3	public strain collection	0	https://bacdive.dsmz.de/strain/10561	ATCC 25593, CIP 100848, IMET 7372, NCTC 10668 [0003]	CVUAS 716	SBA	solid	37 °C	24 h	aerobe	HCCA	EFex	2021-03-25	0	1	1			1	1
1574	2020-07-06	Bruker LT microflex	CVUA Stuttgart (CVUAS)	Bacteria	Actinomycetota	Actinomycetes	Corynebacteriales	Mycobacteriaceae	Mycolicibacterium	smegmatis		CVUAS 10185.3	Bos taurus raw milk	isolate STUA Aulendorf > CVUAS	0	no	3	sequenced	16S rDNA: 790 bp (54.8% of ref-sequence) > 0/788; 100 % similarity with Mycolicibacterium smegmatis NCTC 8159(T) (17.03.2020; EzBioCloud)	0	0	CVUAS 10185.3	SBA	solid	37°C	24 h	aerobe, high humidity	HCCA	EFEx	2020-03-18	1	1	1			1	1
1575	2020-02-03	Bruker LT microflex	CVUA Stuttgart (CVUAS)	Bacteria	Actinomycetota	Actinomycetes	Corynebacteriales	Nocardiaceae	Nocardia	cyriacigeorgica		CVUAS 31296,3	Bos taurus raw milk 2018	isolate CVUAS	0	no	3	sequenced	16S rDNA: 1216bp (84.3% of ref-sequence) > 9/1212= 99.26% similarity with Nocardia cyriacigeorgica DSM 44484(T) (16.01.2020; EzBioCloud)	0	0	CVUAS 31296,3	SBA	solid	37 °C	24 h	aerobe	HCCA	EFEx	2019-01-03	1	1	1			1	1
1576	2018-12-13	Bruker LT microflex	CVUA Stuttgart (CVUAS)	Bacteria	Actinomycetota	Actinomycetes	Corynebacteriales	Nocardiaceae	Nocardia	farcinica		CVUAS 31377	Bos taurus raw milk	isolate CVUAS	0	no	3	sequenced	0	0	0	CVUAS 37377	SBA	solid	37 °C	24 h	aerobe	HCCA	EFEx	2018-12-04	0	1	1			1	1
1577	2019-06-24	Bruker LT microflex	CVUA Stuttgart (CVUAS)	Bacteria	Actinomycetota	Actinomycetes	Corynebacteriales	Nocardiaceae	Rhodococcus	equi		ATCC 33701	Equus caballus Horse lung Canada, Ontario, Guelph [0177]	isolate CVUAS	syn. Rhodococcus hoagii [0164]	yes	3	public strain collection	0	0	0	CVUAS 10220	SBA	solid	37° C	24 h	aerobe	HCCA	EFEx	2021-07-22	1	1	1			1	1
1578	2021-09-20	Bruker LT microflex	CVUA Stuttgart (CVUAS)	Bacteria	Actinomycetota	Actinomycetes	Corynebacteriales	Nocardiaceae	Rhodococcus	equi		CVUAS 2755,3	Vicugna pacos Alpaca, abscess, lung DEU, BW 2021 [0177]	isolate CVUAS	syn. Rhodococcus hoagii [0164]	yes	2	0	0	0	0	CVUAS 2755,3	SBA	solid	37° C	24 h	aerobe	HCCA	EFEx	2021-07-22	0	0	0			1	1
1579	2021-09-20	Bruker LT microflex	CVUA Stuttgart (CVUAS)	Bacteria	Actinomycetota	Actinomycetes	Corynebacteriales	Nocardiaceae	Rhodococcus	equi		CVUAS 2998	Equus caballus Horse, foal, lung DEU, BW 2006 [0177]	isolate CVUAS	syn. Rhodococcus hoagii [0164]	yes	2	0	0	0	0	CVUAS 2998	SBA	solid	37° C	24 h	aerobe	HCCA	EFEx	2021-07-22	0	0	0			1	1
3750	2022-06-17	Bruker LT microflex	CVUA Stuttgart (CVUAS)	Bacteria	Actinomycetota	Actinomycetes	Corynebacteriales	Nocardiaceae	Rhodococcus	equi		CVUAS 33761	Tragulus kanchil tooth, fistel DEU, BW 2022	isolate CVUAS	syn. Rhodococcus hoagii [0164]	yes	2	0	0	0	0	CVUAS 33761	SBA	solid	37°C	24h	aerobe	HCCA	EFEx	2022-04-27	0	0	0			1	1
3750	2022-06-17	Bruker Sirius	CVUA Stuttgart (CVUAS)	Bacteria	Actinomycetota	Actinomycetes	Corynebacteriales	Nocardiaceae	Rhodococcus	equi		CVUAS 33761 sir	Tragulus kanchil tooth, fistel DEU, BW 2022	isolate CVUAS	syn. Rhodococcus hoagii [0164]	yes	2	0	0	0	0	CVUAS 33761	SBA	solid	37°C	24h	aerobe	HCCA	EFEx	2022-04-27	0	0	0			0	0
1580	2021-09-20	Bruker LT microflex	CVUA Stuttgart (CVUAS)	Bacteria	Actinomycetota	Actinomycetes	Corynebacteriales	Nocardiaceae	Rhodococcus	equi		CVUAS 4057	Sus scrofa domestica pig, afterbirth DEU, BW 2009 [0177]	isolate CVUAS	syn. Rhodococcus hoagii [0164]	yes	2	0	0	0	0	CVUAS 4057	SBA	solid	37° C	24 h	aerobe	HCCA	EFEx	2021-07-22	0	0	0			1	1
1581	2021-09-20	Bruker LT microflex	CVUA Stuttgart (CVUAS)	Bacteria	Actinomycetota	Actinomycetes	Corynebacteriales	Nocardiaceae	Rhodococcus	equi		CVUAS 5384,2	Bos taurus lymphnode DEU, BW 2017 [0177]	isolate CVUAS	syn. Rhodococcus hoagii [0164]	yes	2	0	0	0	0	CVUAS 5384,2	SBA	solid	37° C	24 h	aerobe	HCCA	EFEx	2021-07-22	0	0	0			1	1
1582	2021-09-20	Bruker LT microflex	CVUA Stuttgart (CVUAS)	Bacteria	Actinomycetota	Actinomycetes	Corynebacteriales	Nocardiaceae	Rhodococcus	equi		CVUAS 952	Equus caballus Horse, foal, lung, Germany. 2012 DEU, BW 2012 [0177]	isolate CVUAS	syn. Rhodococcus hoagii [0164]	yes	2	0	0	0	0	CVUAS 952	SBA	solid	37° C	24 h	aerobe	HCCA	EFEx	2021-07-22	0	0	0			1	1
252	2017-04-13	Bruker LT microflex	CVUA Stuttgart (CVUAS)	Bacteria	Actinomycetota	Actinomycetes	Corynebacteriales	Tsukamurellaceae	Tsukamurella	sp		CVUAS 1447,3	Eristicophis macmahonii Macmahon Viper, lung 2011	isolate CVUAS	0	no	3	sequenced	16S rDNA: 323bp (96.5% of ref-sequence) > 0/302; 100% similarity with Tsukamurella sinensis HKU51(T) followed by several other Tsukamurella sp. (31.03.17; EzBioCloud)	regular mass series with 128 DA difference (possibly gamma-polyglutamic acid producing strain)	0	CVUAS 1447,3	SBA	solid	37°C	24h	aerobe	HCCA	DT	2015-04-14	1	1	1			1	1
1583	2017-10-05	Bruker LT microflex	CVUA Stuttgart (CVUAS)	Bacteria	Actinomycetota	Actinomycetes	Micrococcales	Brevibacteriaceae	Brevibacterium	luteolum		CVUAS 2895.3	DEU, BW	isolate CVUAS	0	no	3	sequenced	16S rDNA: 1356bp (92.9% of ref-sequence) > 3/1307; 99,77% similarity with Brevibacterium luteolum ATCC 29906(T) (30.08.17; EzBioCloud)	0	0	CVUAS 2895.3	SBA	solid	37 °C	24 h	aerobe	HCCA	eDT	2017-06-23	1	1	1			1	1
1584	2018-12-13	Bruker LT microflex	CVUA Stuttgart (CVUAS)	Bacteria	Actinomycetota	Actinomycetes	Micrococcales	Cellulomonadaceae	Cellulomonas	flavigena		CVUAS 31260	Equus caballus horse, blood DEU, BW 2018	isolate CVUAS	0	no	3	sequenced	16S rDNA: 1415bp (97,8% of ref-sequence) > 16/1409; 98,86% similarity with Cellulomonas flavigena DSM 20109(T) (23.10.2018; EzBioCloud)	0	0	CVUAS 31260	SBA	solid	37°C	24h	aerobe	HCCA	EFEx	2018-10-16	1	1	1			1	1
1585	2019-11-05	Bruker LT microflex	CVUA Stuttgart (CVUAS)	Bacteria	Actinomycetota	Actinomycetes	Micrococcales	Dermabacteraceae	Brachybacterium	sp-234z-2		234z-2	Bos taurus raw milk DEU, NW	isolate University Bonn ITW > CVUAS	0	no	3	sequenced	16S rDNA: 1410bp (98,1% of ref-sequence) > 33/1409; 97,66% similarity with Brachybacterium phenoliresistens phenol-A(T), and further B. sp.(20.09.2019; EzBioCloud)	0	0	CVUAS 11148	SBA	solid	37°C	24 h	aerobe	HCCA	EFEx	2016-08-16	1	1	1			1	1
1586	2018-03-05	Bruker LT microflex	CVUA Stuttgart (CVUAS)	Bacteria	Actinomycetota	Actinomycetes	Micrococcales	Dermabacteraceae	Brachybacterium	sp-CVUAS-30560		CVUAS 30560	Spheniscus demersus African penguin DEU, BW	isolate CVUAS	0	no	3	sequenced	16S rDNA: 1394bp (96,6% of ref-sequence) > 23/1394; 98,35% similarity with Brachybacterium huguangmaarense M1(T)(22.11.17; EzBioCloud)	0	0	CVUAS 30560	SBA	solid	37 °C	24 h	aerobe	HCCA	EFEx	2017-11-15	0	1	1			1	1
1572	2018-11-02	Bruker LT microflex	CVUA Stuttgart (CVUAS)	Bacteria	Actinomycetota	Actinomycetes	Micrococcales	Dermacoccaceae	Kytococcus	sedentarius		285-U5-2	Bos taurus raw milk DEU, NW	isolate University Bonn ITW > CVUAS	0	no	3	16S rDNA-sequencing	16S rDNA: 1395bp (96.5% of ref-sequence) > 4/1395; 99,71% similarity with Kytococcus sedentarius DSM 20547(T); … (23.03.17; EzBioCloud)	0	0	CVUAS 11835	SBA	solid	37 °C	24 h	aerobe	HCCA	eDT	2017-03-14	1	1	1			1	1
9827	2023-01-31	Bruker Sirius	CVUA Stuttgart (CVUAS)	Bacteria	Actinomycetota	Actinomycetes	Micrococcales	Dermatophylaceae	Dermatophilus	congolensis		LALLF 19TRD0226	Ovis gmelini musimon muflon; skin, dermatophilose MV, DEU 2019	isolate LALLF MV	0	no	3	sequenced	16S rDNA (1411bp): 99,1% (12/1410) similarity with Dermatophilus congolensis NCTC13039 [LT906453.1] (03.01.2023)	0	CVUAS 33833	LALLF 19TRD0226	SBA	solid	37°C	48h	aerobe	HCCA	EFex	2022-05-09	1	1	1			1	1
9828	2023-01-31	Bruker Sirius	CVUA Stuttgart (CVUAS)	Bacteria	Actinomycetota	Actinomycetes	Micrococcales	Dermatophylaceae	Dermatophilus	congolensis		LHL 141010120-1	HE, DEU 2014	isolate LHL > CVUAS	0	no	3	sequenced	16S rDNA (1113bp): 99,1% (15/1113) similarity with Dermatophilus congolensis NCTC13039 [LT906453.1] (03.01.2023)	0	CVUAS 33795	LHL 141010120-1	SBA	solid	37°C	48h	aerobe	HCCA	EFex	2022-05-11	0	0	0			1	1
1513	2018-12-13	Bruker LT microflex	CVUA Stuttgart (CVUAS)	Bacteria	Actinomycetota	Actinomycetes	Micrococcales	Microbacteriaceae	Curtobacterium	flaccumfaciens		CVUAS 31268	food Radischen DEU, BW 2018	isolate CVUAS	grow on PAL	no	3	sequenced	16S rDNA: 1385bp (96,1% of ref-sequence) > 1/1385; 99,93% similarity with Curtobacterium flaccumfaciens LMG 36454(T) (13.11.2018; EzBioCloud)	0	0	CVUAS 31268	SBA	solid	30°C	24 h	aerobe	HCCA	EFEx	2018-10-26	1	1	1			1	1
1640	2022-02-25	Bruker LT microflex	CVUA Stuttgart (CVUAS)	Bacteria	Actinomycetota	Actinomycetes	Micrococcales	Microbacteriaceae	Leifsonia	sp-MUVA-A-508948		MUVA-A-508948	2021	isolate MUVA > CVUAS	0	no	2	sequenced (Genus)	16S rDNA: 696 bp (98.6% of ref-sequence) > 0/696; 100% similarity with Leifsonia xyli ssp. cynodontis DSM 46306 [CP006734.1] > 0/696; 100% similarity with Leifsonia shinshuensis DB 102 [NR_043663.1] (26.01.2022; NCBI)	0	0	CVUAS 33254,2	SBA	solid	30°C	24h	aerobe	HCCA	EFex [BRU03]	2022-02-23	1	1	1			1	1
3349	2020-01-10	Bruker LT microflex	CVUA Stuttgart (CVUAS)	Bacteria	Actinomycetota	Actinomycetes	Micrococcales	Microbacteriaceae	Microbacterium	sp		284U2-2-2	Bos taurus milk DEU, NW 2016	isolate University Bonn ITW > CVUAS	0	no	2	sequenced	16S rDNA: 1410bp (97,7% of ref-sequence) > 5/1409; 99,65% similarity with Microbacterium foliorum DSM 12966(T), > 7/1407; 99,50% similarity with Microbacterium phyllosphaerae DSM 13468(T), (12.12.19; EzBioCloud)	0	55	CVUAS 11601	SBA	solid	37°C	24 h	aerobe	HCCA	EFEx	2016-12-29	1	1	1			1	1
10388	2023-04-04	Bruker LT microflex	CVUA Stuttgart (CVUAS)	Bacteria	Actinomycetota	Actinomycetes	Micrococcales	Microbacteriaceae	Microbacterium	sp-CVUAS-34837		CVUAS 34837	food Fettucine auf Bronze Gezo DEU, BW 2023 aus Halbfraser Listeria workflow P6	isolate CVUAS	0	no	3	sequenced	16S rDNA: 1422 bp (95% of ref-sequence) > 19/1356; 98,6% similarity with Microbacterium sp. L21_PYE-C26 [KJ188009.1] (20.02.2023; NCBI)	0	0	CVUAS 34837	SBA	solid	30°C	24 h	aerobe	HCCA	EFEx	2023-01-19	0	1	1			1	1
10389	2023-04-04	Bruker LT microflex	CVUA Stuttgart (CVUAS)	Bacteria	Actinomycetota	Actinomycetes	Micrococcales	Microbacteriaceae	Microbacterium	sp-G5-3		CVUAS 34838	food Fettucine auf Bronze Gezo DEU, BW 2023 aus Halbfraser Listeria workflow P9	isolate CVUAS	0	no	3	sequenced	16S rDNA: 1429 bp (95% of ref-sequence) > 2/1399; 99,5% similarity with Microbacterium sp. G5-3 [MG557679.1]; > 18/1429; 99% similarity with M. xinjiangensis YIM 90724 [DQ923131.1] (20.02.2023; NCBI)	0	0	CVUAS 34838	SBA	solid	30°C	24 h	aerobe	HCCA	EFEx	2023-01-19	0	1	1			1	1
3804	2021-09-20	Bruker Autoflex I	RKI Berlin (RKI)	Bacteria	Actinomycetota	Actinomycetes	Micrococcales	Micrococcaceae	Glutamicibacter	nicotianae		DSM 20123	air air of tobacco warehouses	DSMZ	former Arthrobacter nicotianae IMET 10353 DSM 20123 [0003]	yes	3	type strain	0	https://bacdive.dsmz.de/strain/7524	94, ATCC 15236, CCM 1648, NCBI 9458, IMET 10353	DSM 20123	Caso	solid	36 °C	48h	aerobe	HCCA	80% TFA/1:10 verdünnt/1:1 HCCA:TA2	2011-09-01	1	1	1			1	1
1060	2017-11-30	Bruker LT microflex	CVUA Stuttgart (CVUAS)	Bacteria	Actinomycetota	Actinomycetes	Micrococcales	Micrococcaceae	Glutamicibacter	protophormiae		CVUAS 9434	Sus scrofa domestica pig, brain	isolate CVUAS	0	no	3	sequenced	16S rDNA: 1420bp (97,9% of ref-sequence) > 3/1404; 99,79% similarity with Glutamicibacter protophormiae DSM 20168(T) (08.11.17; EzBioCloud)	0	0	CVUAS 9434	SBA	solid	37 °C	48 h	aerobe	HCCA	DT	2013-09-25	0	1	1			1	1
1031	2017-10-05	Bruker LT microflex	CVUA Stuttgart (CVUAS)	Bacteria	Actinomycetota	Actinomycetes	Micrococcales	Micrococcaceae	Kocuria	atrinae		161-U2-7	Bos taurus raw milk DEU, NW	isolate University Bonn ITW > CVUAS	0	no	3	sequenced	16S rDNA: 1409bp (97.1% of ref-sequence) > 5/1404; 99,64% similarity with Kocuria atrinae P30(T) (23.03.17; EzBioCloud)	0	0	CVUAS 11834	SBA	solid	37 °C	24 h	aerobe	HCCA	EFex	2017-03-14	1	1	1			1	1
1000	2020-07-06	Bruker LT microflex	CVUA Stuttgart (CVUAS)	Bacteria	Actinomycetota	Actinomycetes	Micrococcales	Micrococcaceae	Kocuria	gwangalliensis		56a-5	Bos taurus raw milk DEU, NW	isolate University Bonn ITW > CVUAS	0	no	3	sequenced	16S rDNA: 1337bp (91.9% of ref-sequence) > 2/1334= 99.85% similarity with Kocuria gwangallensis SJ2(T) (16.04.2020; EzBioCloud)	0	0	CVUAS 10652	SBA	solid	37°C	24 h	aerobe	HCCA	EFEx	2020-05-20	0	1	1			1	1
3843	2021-10-18	Bruker Autoflex I	RKI Berlin (RKI)	Bacteria	Actinomycetota	Actinomycetes	Micrococcales	Micrococcaceae	Kocuria	palustris		RRLK06_02	air	RKI	strain collection of the RKI	no	2	0	0	0	0	RRLK06_02	CASO	solid	37 °C	24h	aerobe	HCCA	80% TFA/1:10 verdünnt/1:1 HCCA:TA2	2014-04-14	0	1	1			1	1
10642	2024-12-18	Bruker Autoflex	RKI Berlin (RKI)	Bacteria	Actinomycetota	Actinomycetes	Micrococcales	Micrococcaceae	Micrococcus	luteus		DSM 20030		DSMZ	0	no	3	type strain	0	https://www.dsmz.de/collection/catalogue/details/culture/dsm-20030	CCUG 5858, ATCC 4698, CCM 169, NCIB 9278, NCTC 2665, WDCM 00111, JCM 1464, BCRC 11034, BCRC 80739, CECT 5053, CECT 51, CECT 5863, CGMCC 1.2299, CIP A270, HAMBI 1399, HAMBI 26, HUT 8101, IAM 1056, IEM M15/65, IFO 3333, IMSNU 20332, IMSNU 20354, KACC 10488, KCTC 1056, KCTC 3063, LMG 4050, NBIMCC 1439, NBRC 3333, NCCB 78001, NCFB 947, NCIMB 10474, NCIMB 9278, NRIC 1094, NRRL B-287, PCM 525, VKM Ac-2…	DSM 20030(T)	Caso agar	solid	36°C	48h	aerob	HCCA	#CON=3-5 loops in 100 mkL#TRT=in 80 pct. TFA| 30 Min treatment|1:10 diluted| 2:2 HCCA|TA2 (A)	2011-08-25	1	1	1			1	1
3806	2021-09-20	Bruker Autoflex I	RKI Berlin (RKI)	Bacteria	Actinomycetota	Actinomycetes	Micrococcales	Micrococcaceae	Micrococcus	luteus		RRLK07_03	Luftkeim	Isolat RKI	0	0	2	0	0	0	0	RRLK07_03	Caso	solid	37 °C	24h	aerobe	HCCA	80% TFA/1:10 verdünnt/1:1 HCCA:TA2	2015-04-17	0	0	0			1	1
536	2017-07-17	Bruker LT microflex	CVUA Stuttgart (CVUAS)	Bacteria	Actinomycetota	Actinomycetes	Micrococcales	Micrococcaceae	Rothia	kristinae		DSM 20032	human skin former Kocuria	DSMZ	0	no	3	type strain	0	https://bacdive.dsmz.de/strain/7637	ATCC 27570,CCM 2690, LM013; CVUAS 192,2	CVUAS 192,2	SBA	solid	37 °C	24 h	aerobe	HCCA	eDT	2015-07-09	1	1	1			1	1
1139	2021-06-18	Bruker Autoflex	RKI Berlin (RKI)	Bacteria	Actinomycetota	Actinomycetes	Micrococcales	Micrococcaceae	Sinomonas	atrocyanea		IMET 10432 DSM 20127	air	DSMZ	[0003]	no	3	type strain	0	https://bacdive.dsmz.de/strain/7790	ATCC 13752, CCM 1645, NCIB 9220, CGMCC 1.1891, JCM 1329	DSM 20127	CASO	solid	36 °C	48 h	aerobe	HCCA	unknown	2011-09-08	1	1	1			1	1
4015	2020-01-10	Bruker LT microflex	CVUA Stuttgart (CVUAS)	Bacteria	Actinomycetota	Actinomycetes	Micrococcales	Promicromonosporacaea	Cellulosimicrobium	cellulans		CVUAS 11689	food mixed minced meat DEU, BW 2017	isolate CVUAS	0	no	3	sequenced; GLC pos, XYL pos, MOT neg	16S rDNA: 707bp (48,7% of ref-sequence) > 3/699; 99,57% similarity with Cellulosimicrobium cellulans LMG 16124(T); 3/699; 99,57% similarity with Cellulosimicrobium aquatile 3bp(T); 4/699; 99,43% similarity with Cellulosimicrobium funkei ATCC BAA-886(T)(06.02.17; EzBioCloud)	MOT NEG; GLC POS; XYL POS (entspricht der Tabelle in Petkar et al., 2011 C. cellulans)	0	CVUAS 11698	SBA	solid	37 °C	24 h	aerobe	HCCA	eDT	2017-01-31	1	1	1			1	1
253	2017-04-13	Bruker LT microflex	CVUA Stuttgart (CVUAS)	Bacteria	Actinomycetota	Actinomycetes	Micrococcales	Sanguibacteraceae	Sanguibacter	inulinus		CVUAS 749,2	Bos taurus raw milk 2013	isolate CVUAS	0	no	3	sequenced	16S rDNA: 1416bp (97,9% of ref-sequence) > 4/1409; 99,72% similarity with Sanguibacter inulinus ST50T), 100% completeness (16.08.2016; EzBioCloud)	0	0	CVUAS 749,2	SBA	solid	37 °C	24 h	aerobe	HCCA	eDT	2016-08-19	1	1	1			1	1
11276	2024-06-10	Bruker Autoflex	RKI Berlin (RKI)	Bacteria	Actinomycetota	Actinomycetes	Propionibacteriales	Propionibacteriaceae	Cutibacterium	acnes		DSM 108415	human patient isolate from chronic process in distal humerus DEU	0	0	no	3	type strain	0	https://bacdive.dsmz.de/strain/157794	Z140, DSM 108415	DSM 108415	Caso agar	solid	37°C	48h	mikroaerophil |CO2	HCCA	#CON=approx. 3 loops in Epp. tube#TRT=100 pct. TFA, treatment 30 min, 1:10 diluted (water), spotted 1:3 with matrix matrix (12g|L HCCA in 70 pct. ACN, 3 pct. TFA, 17 pct. H2O v|v)#EXT=Cutibacterium acnes DSM 108415: Preparation & measurement: N. Fischer#LAS=#CAL=E. coli K12 (DSM 3871), linear calibration#CUS=RKI ZBS6#	2022-09-23	1	1	1			1	1
425	2021-12-22	Bruker LT microflex	CVUA Stuttgart (CVUAS)	Bacteria	Bacillota	Bacilli	Caryophanales	Bacillaceae	Alkalihalobacillus	clausii		CVUAS 31071,2	food sweet food, 2021 DEU, BW 2021	isolate CVUAS	0	yes	3	sequenced	16S: 1146bp > 97% similarity with Alkalihalobacillus clausii DSM 8716 [CP019985.1] (24.09.2021; NCBI)	0	0	CVUAS 31071,2	SBA	solid	37°C	24h	aerobe	HCCA	EFEx	2021-09-08	1	1	0			1	0
3878	2021-10-18	Bruker Autoflex I	RKI Berlin (RKI)	Bacteria	Bacillota	Bacilli	Caryophanales	Bacillaceae	Alkalihalobacillus	clausii		DSM 8716	soil garden soil Denmark, Slagelse,	DSMZ	[0102]; strain collection of the RKI; former Bacillus [0166] [0003]	yes	3	type strain	0	https://bacdive.dsmz.de/strain/1127	ATCC 700160, CIP 104718, NCIB 10309, PN 23; C 360	DSM 8716	LB	solid	37 °C	24h	aerobe	HCCA	80% TFA/1:10 verdünnt/1:1 HCCA:TA2	2015-02-20	0	0	0			1	0
10464	2023-04-04	Bruker Autoflex	RKI Berlin (RKI)	Bacteria	Bacillota	Bacilli	Caryophanales	Bacillaceae	Alkalihalobacillus	okuhidensis		DSM 13666	water water sample obtained from the Okuhida hot spa area Japan, Gifu, Okuhida Spa area	DSMZ	0	no	3	type strain	0	https://www.dsmz.de/collection/catalogue/details/culture/DSM-13666	CIP 107631, JCM 10945, GTC 854, KCTC 3795, No. 44	DSM 13666	LB agar	solid	30°C	24h	aerob	HCCA	#CON=approx. 3 loops in Epp. tube#TRT=100 pct. TFA, treatment 30 min, 1:10 diluted (water), spotted 1:3 with matrix matrix (12g|L HCCA in 70 pct. ACN, 3 pct. TFA, 17 pct. H2O v|v)#EXT=Alkalihalobacillus okuhidensis DSM 13666: preparation and measurement: N. Fischer#LAS=#CAL=E. coli K12 (DSM 3871), linear calibration#CUS=RKI ZBS6#	2022-08-19	0	1	0			1	0
10465	2023-04-04	Bruker Autoflex	RKI Berlin (RKI)	Bacteria	Bacillota	Bacilli	Caryophanales	Bacillaceae	Bacillus	albus		LMG 28875	water sediments China, South China Sea	LMG	0	no	3	type strain	0	https://bacdive.dsmz.de/strain/140963	MCCC 1A02146, KCTC 33710, NBRC 113917, N35-10-2	LMG 28875 (RKI)	LB agar	solid	30°C	24h	aerob	HCCA	#CON=3 loops in 100 mkL#TRT=in 80 pct. TFA|1:10 diluted|1:1 HCCA:TA2#EXT=Strain obtained from LMG strain collection#LAS=#CAL=E. coli K12 (DSM 3871), linear calibration#CUS=RKI ZBS6#	2022-01-25	1	1	0			1	0
10467	2023-04-04	Bruker Autoflex	RKI Berlin (RKI)	Bacteria	Bacillota	Bacilli	Caryophanales	Bacillaceae	Bacillus	altitudinis		DSM 21631	air cryogenic tubes used for collecting air samples from high altitudes Bacillus subtlis group	DSMZ	0	no	3	type strain	0	https://bacdive.dsmz.de/strain/1263	JCM 13350, MTCC 7306, BCRC 17879	DSM 21631	LB agar	solid	37°C	24h	aerob	HCCA	#CON=3 loops in 100 mkL#TRT=in 80 pct. TFA, 30 Min, 1:10 diluted, spotted 1:1 with matrix (12 g|L HCCA in TA2)#EXT=Strain obtained from DSMZ strain collection#LAS=#CAL=E. coli K12 (DSM 3871), linear calibration#CUS=RKI ZBS6#	2018-05-09	0	1	0			1	0
10468	2023-04-04	Bruker Autoflex	RKI Berlin (RKI)	Bacteria	Bacillota	Bacilli	Caryophanales	Bacillaceae	Bacillus	altitudinis		DSM 26896	environment contaminated health product Portugal 2005 Bacillus subtlis group	DSMZ	0	no	3	public strain collection	0	https://www.dsmz.de/collection/catalogue/details/culture/DSM-26896	CCUG 64113, Bi.FFUP1, BiFFUP1, BiFFUP1, Bi.FFUP1	DSM 26896	LB agar	solid	37°C	24h	aerob	HCCA	#CON=not specified#TRT=100 pct. TFA, 30 Min, 1:10 diluted in water, spotted 1:3 with matrix (12 g|L HCCA in 70 pct. ACN, 3 pct. FA, 17 pct. water)#EXT=not specified#LAS=#CAL=E. coli K12 (DSM 3871), linear calibration#CUS=RKI ZBS6#	2022-08-05	0	0	0			1	0
1015	2017-07-17	Bruker Autoflex	RKI Berlin (RKI)	Bacteria	Bacillota	Bacilli	Caryophanales	Bacillaceae	Bacillus	alveayuensis		DSM 19092	water deep sea sediment International waters Ayu Trough	DSMZ	[0003]	yes	3	type strain	0	https://bacdive.dsmz.de/strain/1260	JCM 12523,CIP 108784,KCTC 10634	DSM 19092						HCCA	80% TFA/1:10 verduennnt/1:1 HCCA:TA2	2015-02-13	0	1	0			1	0
1016	2019-04-25	Bruker LT microflex	CVUA Stuttgart (CVUAS)	Bacteria	Bacillota	Bacilli	Caryophanales	Bacillaceae	Bacillus	amyloliquefaciens	amyloliquefaciens	DSM 7 CVUAS	soil Bacillus subtlis group	DSMZ	[0003], [0102]	yes	3	type strain	0	https://bacdive.dsmz.de/search?search=ATCC+23350	ATCC 23350; B159	CVUAS 4576,2	SBA	solid	30 °C	24 h	aerob	HCCA	DT	2014-01-29	0	1	0			1	0
1016	2022-04-04	Bruker Autoflex	RKI Berlin (RKI)	Bacteria	Bacillota	Bacilli	Caryophanales	Bacillaceae	Bacillus	amyloliquefaciens	amyloliquefaciens	DSM 7 RKI	soil Bacillus subtlis group	DSMZ	[0003], [0102]	yes	3	type strain	0	https://bacdive.dsmz.de/search?search=ATCC+23350	ATCC 23350; B159	DSM 7	LB	solid	37 °C	24h	aerobe	HCCA	in 80% TFA/ 30 min. Einwirkzeit/1:10 verdünnt/ 1:1 HCCATA2 (A)	2016-03-01	0	0	0			0	0
9276	2022-10-21	Bruker Autoflex	RKI Berlin (RKI)	Bacteria	Bacillota	Bacilli	Caryophanales	Bacillaceae	Bacillus	anthracis		ATCC 11966 A117		Uni Hohenheim > RKI	0	no	3	public strain collection	0	0	A117; WIS1 [0102]	ATCC 11966	LB	solid	37°C	24h	aerobe	HCCA	80% TFA/1:10 verdünnt/1:1 HCCA:TA2	2015-11-09	0	1	0			1	0
9310	2022-10-21	Bruker Autoflex	RKI Berlin (RKI)	Bacteria	Bacillota	Bacilli	Caryophanales	Bacillaceae	Bacillus	anthracis		ATCC 4229		0	0	no	3	public strain collection	0	0	0	ATCC 4229	LB	solid	37°C	24h	aerobe	HCCA	80% TFA/1:10 verdünnt/1:1 HCCA:TA2	2016-05-26	0	0	0			1	0
1990	2019-03-01	Bruker LT microflex	CVUA Stuttgart (CVUAS)	Bacteria	Bacillota	Bacilli	Caryophanales	Bacillaceae	Bacillus	atrophaeus		B 004	unknown	University Hohenheim > CVUAS	ex B. globigii [0102]	yes	2	0	0	0	B 004	CVUAS 4591,2	SBA	solid	30 °C	24 h	aerob	HCCA	DT	2014-01-22	0	1	0			1	0
3869	2021-10-18	Bruker Autoflex I	RKI Berlin (RKI)	Bacteria	Bacillota	Bacilli	Caryophanales	Bacillaceae	Bacillus	atrophaeus		DSM 7264	soil USA, Colorado Bacillus subtilis group	DSMZ	0	yes	3	type strain	0	https://bacdive.dsmz.de/strain/1077	ATCC 49337, NRRL NRS-213, CCUG 28524, JCM 9070, CIP 107159, IFO 15539, KCTC 3701, LMG 16797, NBRC 15539, NCIMB 12899	DSM 7264	LB	solid	37 °C	24h	aerobe	HCCA	80% TFA/1:10 verdünnt/1:1 HCCA:TA2	2017-12-15	0	0	0			1	0
10481	2023-04-04	Bruker Autoflex	RKI Berlin (RKI)	Bacteria	Bacillota	Bacilli	Caryophanales	Bacillaceae	Bacillus	axarquiensis		DGL6	Bacillus subtlis group	strain collection of the RKI	0	yes	2	strain collection of the RKI	0	0	0	DGL6	LB agar	solid	37°C	24h	aerob	HCCA	#CON=3 loops in 100 mkL#TRT=in 80 pct. TFA, 30 Min, 1:10 diluted, spotted 1:1 with matrix (12 g|L HCCA in TA2)#EXT=Source: Prof. X.Gao via Prof. R.Borriss#LAS=Date of inactivation: 07.09.2017#CAL=E. coli K12 (DSM 3871), linear calibration#CUS=RKI ZBS6 |Prof. Gao (Nanjing, China)#	2018-02-19	0	1	0			1	0
10482	2023-04-04	Bruker Autoflex	RKI Berlin (RKI)	Bacteria	Bacillota	Bacilli	Caryophanales	Bacillaceae	Bacillus	axarquiensis		LNXM37	Bacillus subtlis group	strain collection of the RKI	0	yes	2	strain collection of the RKI	0	0	0	LNXM37	LB agar	solid	37°C	24h	aerob	HCCA	#CON=3 loops in 100 mkL#TRT=in 80 pct. TFA, 30 Min, 1:10 diluted, spotted 1:1 with matrix (12 g|L HCCA in TA2)#EXT=Source: Prof. X.Gao via Prof. R.Borriss#LAS=Date of inactivation: 08.02.2018#CAL=E. coli K12 (DSM 3871), linear calibration#CUS=RKI ZBS6 |Prof. Gao (Nanjing, China)#	2018-02-16	0	0	0			1	0
3351	2021-10-18	Bruker Autoflex I	RKI Berlin (RKI)	Bacteria	Bacillota	Bacilli	Caryophanales	Bacillaceae	Bacillus	badius		CCEB 623		University Hohenheim > RKI	[0102]	yes	2	type strain	0	https://bacdive.dsmz.de/strain/602	DSM 23, ATCC 14574, CCM 2113, NCIB 9364, NCTC 10333, CCEB 623, CIP 58.52, Smith 663, IAM 11059, CCUG 7412T, CECT 17, NBIMCC 2210, NBRC 15713, B 44	B 44	LB	solid	37 °C	24h	aerobe	HCCA	80% TFA/1:10 verdünnt/1:1 HCCA:TA2	2014-12-10	0	1	0			1	0
3829	2021-10-18	Bruker Autoflex I	RKI Berlin (RKI)	Bacteria	Bacillota	Bacilli	Caryophanales	Bacillaceae	Bacillus	badius		DSM 28241	environmental marine sediment India, Gujrath, Veraval Coast	ehem DSMZ	LPSN: According to Verma et al. (2017), this species is an earlier heterotypic synonym of Bacillus encimensis Dastager et al. 2015 [0003]	yes	3	public strain collection (not further listed, 22.09.2021 [0003])	0	https://bacdive.dsmz.de/strain/130199	V25, NCIM 5513	not found on DSMZ (14.06.2022)	LB	solid	37 °C	24h	aerobe	HCCA	80% TFA/1:10 verdünnt/1:1 HCCA:TA2	2017-01-06	0	0	0			1	0
3870	2023-04-04	Bruker Autoflex	RKI Berlin (RKI)	Bacteria	Bacillota	Bacilli	Caryophanales	Bacillaceae	Bacillus	bingmayongensis		DSM 25427	soil China, Shanxi province 2010	DSMZ	B. cereus group	yes	3	public strain collection	0	https://www.dsmz.de/collection/catalogue/details/culture/DSM-25427	CGMCC 1.12043, CIP 111020, FJAT 13831	DSM 25427	LB agar	solid	30°C	24h	aerob	HCCA	#CON=approx. 3 loops in Epp. tube#TRT=plus 50-100 mkL 100 pct. TFA| 30 Min treatment|1:10 diluted; inactivation date: 05.10.2021| 1:1 HCCA|Andy 3.0#EXT=Bacillus bingmayongensis DSM 25427, preparation and measurements: A. Gries#LAS=LL30 pct. 1000, "LL60 pct." 10-20 sh. | Laser attenuator offset: 52 pct.|Range: 20 pct. (Autoflex 2019 04 04(PeterSetup).isset) defocussed 5xunter Strichueberlappung un…	2021-11-05	0	1	0			1	0
1713	2019-11-05	Bruker LT microflex	CVUA Stuttgart (CVUAS)	Bacteria	Bacillota	Bacilli	Caryophanales	Bacillaceae	Bacillus	cereus	nem	CVUAS 1107	food Kindergläschen Karotten, Kartoffeln Lamm	isolate CVUAS	0	yes	2	0	0	0	0	CVUAS 1107	SBA	solid	30 °C	24 h	aerobe	HCCA	eDT	2016-01-27	0	1	0			1	0
256	2017-04-13	Bruker LT microflex	CVUA Stuttgart (CVUAS)	Bacteria	Bacillota	Bacilli	Caryophanales	Bacillaceae	Bacillus	cereus		ATCC 14893		TUM > CVUAS	ATCC catalogue: B. cereus; strainInfo: B. toyonensis	yes	3	public strain collection	0	https://bacdive.dsmz.de/strain/139039	ATCC 14893; CIP 58.32	CVUAS 10843	SBA	solid	30°C	24h	aerobe	HCCA	eDT (8h)	2016-01-13	0	0	0			1	0
227	2017-03-17	Bruker LT microflex	CVUA Stuttgart (CVUAS)	Bacteria	Bacillota	Bacilli	Caryophanales	Bacillaceae	Bacillus	cytotoxicus		CVUAS 2833	food potatoe puree DEU, BW 2008 sample collected in the context of food-bourne disease	isolate CVUAS	isolate of species description [0001]; [0035]; [0213]; [0180]	yes	4	16S, draft genome [0009]	draft genome JYPG01000000 [0009]	0	0	CVUAS 2833	SBA	solid	30 °C	24 h	aerobe	HCCA	eDT	2016-01-27	0	1	0			1	0
236	2017-03-17	Bruker LT microflex	CVUA Stuttgart (CVUAS)	Bacteria	Bacillota	Bacilli	Caryophanales	Bacillaceae	Bacillus	cytotoxicus		NVH 391-98	food vegetable puree France 1998 related to food poisoning	INRA > CVUAS > DSM	[0001]; [0035]; [0213] [0180]	yes	3	type strain		https://bacdive.dsmz.de/strain/1323	DSM 22905; CIP 110041	CVUAS 10202	SBA	solid	30 °C	24 h	aerobe	HCCA	eDT	2016-11-16	0	0	0			1	0
3864	2021-10-18	Bruker Autoflex I	RKI Berlin (RKI)	Bacteria	Bacillota	Bacilli	Caryophanales	Bacillaceae	Bacillus	ectoiniformans		DSM 28970	environmental, marine deep-sea sediment South China Sea (dpt 1788 m), China 2011	DSMZ	0	yes	3	type strain	0	https://bacdive.dsmz.de/strain/132385	JCM 30397; NE-14	DSM 28970	LB	solid	37 °C	24h	aerobe	HCCA	80% TFA/1:10 verdünnt/1:1 HCCA:TA2	2017-03-31	0	1	0			1	0
10524	2023-05-10	Bruker Autoflex	RKI Berlin (RKI)	Bacteria	Bacillota	Bacilli	Caryophanales	Bacillaceae	Bacillus	gobiensis		DSM 29500	soil weed rhizosphere soil China, Xinjiang region, Gobi desert 2007	DSMZ	0	yes	3	type strain	0	https://www.dsmz.de/collection/catalogue/details/culture/DSM-29500	CGMCC 1.12902, FJAT-4402	DSM 29500	LB agar	solid	37°C	24h	aerob	HCCA	#CON=3 loops in 100 mkL#TRT=in 80 pct. TFA, 30 Min, 1:10 diluted, spotted 1:1 with matrix (12 g|L HCCA in TA2)#EXT=Strain obtained from DSMZ strain collection#LAS=#CAL=E. coli K12 (DSM 3871), linear calibration#CUS=RKI ZBS6#	2018-09-05	0	1	0			1	0
3866	2021-10-18	Bruker Autoflex I	RKI Berlin (RKI)	Bacteria	Bacillota	Bacilli	Caryophanales	Bacillaceae	Bacillus	halotolerans		DSM 18911	brackish sediment of the river Velez in Malaga Malaga, Spain 2000 Bacillus subtilis group	DSMZ	[0169] [0003]	yes	3	public strain collection	0	https://bacdive.dsmz.de/strain/1095	CIP 108772,CECT 5688,BCRC 17501,NRRL B-41617,LMG 22476,BCRC 17653,Béjar CR-119,CCRC 17501,CCRC 17653	DSM 18911	LB	solid	37 °C	24h	aerobe	HCCA	80% TFA/1:10 verdünnt/1:1 HCCA:TA2	2017-11-30	0	1	0			1	0
3867	2021-10-18	Bruker Autoflex I	RKI Berlin (RKI)	Bacteria	Bacillota	Bacilli	Caryophanales	Bacillaceae	Bacillus	halotolerans		DSM 8802	soil Morocco Bacillus subtilis group	DSMZ	[0169] [0003]	yes	3	type strain	0	https://bacdive.dsmz.de/strain/1847	ATCC 25096; 6721, WS 1087	DSM 8802	LB	solid	37 °C	24h	aerobe	HCCA	80% TFA/1:10 verdünnt/1:1 HCCA:TA2	2017-12-12	0	0	0			1	0
10525	2023-05-10	Bruker Autoflex	RKI Berlin (RKI)	Bacteria	Bacillota	Bacilli	Caryophanales	Bacillaceae	Bacillus	inaquosorum		DSM 21200	Bacillus subtilis group	DSMZ	0	no	3	public strain collection	0	0	0	DSM 21200	LB agar	solid	37°C	24h	aerob	HCCA	#CON=not specified#TRT=100 pct. TFA, 30 Min, 1:10 diluted in water, spotted 1:3 with matrix (12 g|L HCCA in 70 pct. ACN, 3 pct. FA, 17 pct. water)#EXT=not specified#LAS=#CAL=E. coli K12 (DSM 3871), linear calibration#CUS=RKI ZBS6#	2022-07-28	0	1	0			1	0
3942	2021-07-12	Bruker Autoflex	RKI Berlin (RKI)	Bacteria	Bacillota	Bacilli	Caryophanales	Bacillaceae	Bacillus	inaquosorum		DSM 22148	soil arid soil USA, California, Death Valley Bacillus subtilis group	DSMZ	former: Bacillus subtilis inaquosorum [Dunlap et al. 2020] [0003]	yes	3	type strain	identified as B. subtilis with BRU 8468	https://bacdive.dsmz.de/strain/1289	NRRLB-23052, BGSC 3A28, KCTC 13429, DV7-B-4	DSM 22148	LB	solid	37 °C	24 h	aerobe	HCCA	80% TFA/ 30 min. Einwirkzeit/1:10 verdünnt/ 1:1 HC	2016-12-02	0	0	0			1	0
3884	2021-10-18	Bruker Autoflex I	RKI Berlin (RKI)	Bacteria	Bacillota	Bacilli	Caryophanales	Bacillaceae	Bacillus	infantis		DSM 19098	human blood of a newborn child with sepsis Republic of (south)Korea	RKI	strain collection of the RKI [0003]	yes	3	type strain	0	https://bacdive.dsmz.de/strain/1265	JCM 13438, KCCM 90025	DSM 19098	LB	solid	37 °C	24h	aerobe	HCCA	80% TFA/1:10 verdünnt/1:1 HCCA:TA2	2016-02-12	0	1	0			1	0
2005	2019-03-15	Bruker LT microflex	CVUA Stuttgart (CVUAS)	Bacteria	Bacillota	Bacilli	Caryophanales	Bacillaceae	Bacillus	licheniformis		B 084-b	Bacillus subtilis group	University Hohenheim > CVUAS	Confirmed isolate species not compatible with information from [0102]	yes	3	sequenced, biochemistry	16S rDNA: 1072bp (73.0% of ref-sequence) > 0/1072; 100% similarity with Bacillus licheniformis ATCC 14580(T) 100% completeness; nächste Bac sonorensis 2/1072; 99.,81% Bac aerius 2/1072; 99.81% (14.03.2018; EzBioCloud)	0	B 084-b	CVUAS 6412,2	SBA	solid	30 °C	8 h	aerob	HCCA	DT	2015-07-22	0	1	0			1	0
1246	2018-05-04	Bruker LT microflex	CVUA Stuttgart (CVUAS)	Bacteria	Bacillota	Bacilli	Caryophanales	Bacillaceae	Bacillus	licheniformis		DSM 13		DSMZ	0	yes	3	type strain	0	https://bacdive.dsmz.de/strain/689	ATCC 14580, CCM 2145 ,IFO 12200, NCIB 9375 ,NCTC 10341, NBRC 12200, WDCM 00068; B 178 [0102]	CVUAS 148	SBA	solid	30 °C	24 h	aerobe	HCCA	eDT	2016-01-27	0	0	0			1	0
10526	2023-05-10	Bruker Autoflex	RKI Berlin (RKI)	Bacteria	Bacillota	Bacilli	Caryophanales	Bacillaceae	Bacillus	luti		LMG 28872	water sediments Pacific Ocean	BCCM	0	yes	3	type strain	0	https://bacdive.dsmz.de/strain/140965	MCCC 1A00359, KCTC 33716, NBRC 113919, TD41	LMG 28872 (RKI)	LB agar	solid	30°C	24h	aerob	HCCA	#CON=3 loops in 100 mkL#TRT=in 80 pct. TFA|1:10 diluted|1:1 HCCA:TA2#EXT=Strain obtained from LMG strain collection#LAS=#CAL=E. coli K12 (DSM 3871), linear calibration#CUS=RKI ZBS6#	2019-12-04	0	1	0			1	0
10527	2023-05-10	Bruker Autoflex	RKI Berlin (RKI)	Bacteria	Bacillota	Bacilli	Caryophanales	Bacillaceae	Bacillus	manliponensis		DSM 26473	water Oil contaminated tidal flat sediment Republic of Korea, Tae-An region, Malipo beach, Yellow Sea	DSMZ	0	yes	3	type strain	0	https://www.dsmz.de/collection/catalogue/details/culture/DSM-26473	JCM 15802, KCTC 13319, CIP 111019, BL4-6	DSM 26473	LB agar	solid	30°C	24h	aerob	HCCA	#CON=3 loops in 100 mkL#TRT=in 80 pct. TFA|1:10 diluted|1:1 HCCA:TA2#EXT=Strain obtained from LMG strain collection#LAS=#CAL=E. coli K12 (DSM 3871), linear calibration#CUS=RKI ZBS6#	2018-07-25	0	1	0			1	0
10528	2023-05-10	Bruker Autoflex	RKI Berlin (RKI)	Bacteria	Bacillota	Bacilli	Caryophanales	Bacillaceae	Bacillus	mobilis		LMG 28877	water sediments Indian Ocean	BCCM	0	yes	3	type strain	0	https://bacdive.dsmz.de/strain/140964	MCCC 1A05942, KCTC 33717, NBRC 113918, 0711P9-1	LMG 28877 (RKI)	LB agar	solid	30°C	24h	aerob	HCCA	#CON=3 loops in 100 mkL#TRT=in 80 pct. TFA|1:10 diluted|1:1 HCCA:TA2#EXT=Strain obtained from LMG strain collection#LAS=#CAL=E. coli K12 (DSM 3871), linear calibration#CUS=RKI ZBS6#	2019-12-04	0	1	0			1	0
2471	2021-11-16	Bruker Autoflex I	RKI Berlin (RKI)	Bacteria	Bacillota	Bacilli	Caryophanales	Bacillaceae	Bacillus	mojavensis		DSM 9205	soil USA, California, Mojave Desert Bacillus subtilis group	DSMZ	0	yes	3	type strain	0	https://bacdive.dsmz.de/strain/1093	RO-H-1; ATCC 51516, NRRL B-14698	DSM 9205	LB	solid	37 °C	24h	aerobe	HCCA	80% TFA/1:10 verdünnt/1:1 HCCA:TA2	2015-03-10	0	1	0			1	0
2472	2021-11-16	Bruker Autoflex I	RKI Berlin (RKI)	Bacteria	Bacillota	Bacilli	Caryophanales	Bacillaceae	Bacillus	mojavensis		DSM 9206	soil TUN, Nefta, Sahara Desert Bacillus subtilis group	DSMZ	0	yes	3	public strain collection	0	https://bacdive.dsmz.de/strain/1094	NRRL B-14714; TU-A-8	DSM 9206	LB	solid	37 °C	24h	aerobe	HCCA	80% TFA/1:10 verdünnt/1:1 HCCA:TA2	2016-02-25	0	0	0			1	0
462	2017-06-16	Bruker LT microflex	CVUA Stuttgart (CVUAS)	Bacteria	Bacillota	Bacilli	Caryophanales	Bacillaceae	Bacillus	mycoides		DSM 2048	soil	DSMZ	0	yes	3	type strain	0	https://bacdive.dsmz.de/strain/745	ATCC 6462	CVUAS 2392.2	SBA	solid	30 °C	24 h	aerobe	HCCA	eDT	2015-12-09	0	1	0			1	0
2048	2019-04-25	Bruker LT microflex	CVUA Stuttgart (CVUAS)	Bacteria	Bacillota	Bacilli	Caryophanales	Bacillaceae	Bacillus	mycoides		DSM 309	corn leaf	DSMZ	0	yes	3	public strain collection	0	https://bacdive.dsmz.de/strain/743	0	CVUAS 1194	SBA	solid	30 °C	24 h	aerobe	HCCA	eDT	2016-01-27	0	0	0			1	0
10629	2023-07-04	Bruker Autoflex	RKI Berlin (RKI)	Bacteria	Bacillota	Bacilli	Caryophanales	Bacillaceae	Bacillus	nitratireducens		LMG 28871	water sediments Pacific Ocean	BCCM	0	no	3	type strain	0	https://bacdive.dsmz.de/strain/140967	MCCC 1A00732, KCTC 33713, NBRC 113921, 4049	LMG 28871	LB agar	solid	30°C	24h	aerob	HCCA	#CON=3 loops in 100 mkL#TRT=in 80 pct. TFA|1:10 diluted|1:1 HCCA:TA2#EXT=Strain obtained from LMG strain collection#LAS=#CAL=E. coli K12 (DSM 3871), linear calibration#CUS=RKI ZBS6#	2022-01-25	0	1	0			1	0
1056	2017-11-03	Bruker Autoflex	RKI Berlin (RKI)	Bacteria	Bacillota	Bacilli	Caryophanales	Bacillaceae	Bacillus	pacificus		ATCC 10987	[0101]	ATCC	former B. cereus	yes	3	public strain collection	Xylose positive variant	https://www.atcc.org/products/10987	NRS 248	RKI Berlin (RKI)	CBA	solid	37 °C	24 h	aerobe	HCCA	80% TFA, 30 Minuten, 1:10 verdünnt, gespottet 1:1 mit Matrix (12g/l HCCA in TA2)	2015-10-23	0	1	0			1	0
10529	2023-05-10	Bruker Autoflex	RKI Berlin (RKI)	Bacteria	Bacillota	Bacilli	Caryophanales	Bacillaceae	Bacillus	pacificus		SN4-1	B. cerus group	strain collection of the RKI	0	no	2	strain collection of the RKI	0	0	0	SN4-1	LB agar	solid	37°C	24h	aerob	HCCA	#CON=approx. 2-3 loops in 100 mkL#TRT=dissolved in 80 pct. TFA for 30 Min, diluted 1:10, mixed 1:1 by matrix (12 g|L HCCA in TA2) and spotted#EXT=Source: ENDOBICA (Dr. Thanh Tam, Vietnam II)#LAS=not specified#CAL=E. coli K12 (DSM 3871), linear calibration#CUS=RKI ZBS6 | Dr. Thanh Tam (IPPR, Hanoi, Vietnam)#	2020-04-11	0	0	0			1	0
3347	2021-10-18	Bruker Autoflex I	RKI Berlin (RKI)	Bacteria	Bacillota	Bacilli	Caryophanales	Bacillaceae	Bacillus	paralicheniformis		ATCC 12759	plant Cassava tuber plant	ATCC	0	yes	3	public strain collection	0	https://www.atcc.org/products/12759	ATCC 11560, Damodaron P-8, LMG 7560, NRS 1415, Vitek #200148	ATCC 12759	LB	solid	37 °C	24h	aerobe	HCCA	80% TFA/1:10 verdünnt/1:1 HCCA:TA2	2007-05-03	0	1	0			1	0
11056	2024-12-18	Bruker Autoflex	RKI Berlin (RKI)	Bacteria	Bacillota	Bacilli	Caryophanales	Bacillaceae	Bacillus	paralicheniformis		EZ01-02 (02)		RKI	0	yes	2	strain collection of the RKI	0	0	0	EZ01-02 (02)	LB agar	solid	37°C	24h	aerob	HCCA	#CON=3 loops in 100 mkL#TRT=in 80 pct. TFA, 30 Min, 1:10 diluted, spotted 1:1 with matrix (12 g|L HCCA in TA2)	2017-02-24	0	0	0			1	0
10630	2023-07-04	Bruker Autoflex	RKI Berlin (RKI)	Bacteria	Bacillota	Bacilli	Caryophanales	Bacillaceae	Bacillus	paramycoides		LMG 28876	water sediments South China Sea	BCCM	0	no	3	type strain	RKI	https://bacdive.dsmz.de/strain/140968	MCCC 1A04098, KCTC 33709, NBRC 113922, NH24A2	LMG 28876	LB agar	solid	37°C	24h	aerob	HCCA	#CON=approx. 3 loops in Epp. tube#TRT=plus 50-100 mkL 100 pct. TFA| 30 Min treatment|1:10 diluted, inactivation date: 3.2.2022| 1:1 HCCA| Andy 3.0#EXT=Bacillus paramycoides LMG 28876, Preparation & measurement: A. Gries#LAS=LL30 pct. 1000, "LL60 pct." 10-20 sh. | Laser attenuator offset: 52 pct.|Range: 20 pct. (Autoflex 2019 04 04(PeterSetup).isset) defocussed 5xunter Strichueberlappung und ToM 2…	2022-02-04	0	1	0			1	0
10631	2023-07-04	Bruker Autoflex	RKI Berlin (RKI)	Bacteria	Bacillota	Bacilli	Caryophanales	Bacillaceae	Bacillus	paranthracis		LMG 28873	water sediments Pacific Ocean	BCCM	0	no	3	type strain	RKI	https://bacdive.dsmz.de/strain/140960	MCCC 1A00395, KCTC 33714, NBRC 113914, Mn5	LMG 28873	LB agar	solid	30°C	24h	aerob	HCCA	#CON=3 loops in 100 mkL#TRT=in 80 pct. TFA|1:10 diluted|1:1 HCCA:TA2#EXT=Strain obtained from LMG strain collection#LAS=#CAL=E. coli K12 (DSM 3871), linear calibration#CUS=RKI ZBS6#	2019-12-11	0	1	0			1	0
10530	2023-05-10	Bruker Autoflex	RKI Berlin (RKI)	Bacteria	Bacillota	Bacilli	Caryophanales	Bacillaceae	Bacillus	proteolyticus		LMG 28870	water sediments Pacific Ocean	BCCM	0	no	3	type strain	0	https://bacdive.dsmz.de/strain/140966	MCCC 1A00365, KCTC 33715, NBRC 113920, TD42	LMG 28870	LB agar	solid	30°C	24h	aerob	HCCA	#CON=3 loops in 100 mkL#TRT=in 80 pct. TFA|1:10 diluted|1:1 HCCA:TA2#EXT=Strain obtained from LMG strain collection#LAS=#CAL=E. coli K12 (DSM 3871), linear calibration#CUS=RKI ZBS6#	2019-12-01	0	1	0			1	0
537	2017-07-17	Bruker LT microflex	CVUA Stuttgart (CVUAS)	Bacteria	Bacillota	Bacilli	Caryophanales	Bacillaceae	Bacillus	pseudomycoides		CVUAS 7789	Equus caballus horse DEU, BW	isolate CVUAS	filiform growth on SBA	yes	3	sequenced	16S rDNA: 702bp (47.4% of ref-sequence) > 1/693; 99.86% similarity with Bacillus pseudomycoides DSM 12442(T) or 1/692; 99.86% Bacillus bingmayongensis (not valid name) FJAT-13831(T) (07.02.17; EzBioCloud)	fatty acid profile	0	CVUAS 7789	SBA	solid	30 °C	24 h	aerobe	HCCA	eDT	2016-01-20	0	1	0			1	0
539	2017-07-17	Bruker LT microflex	CVUA Stuttgart (CVUAS)	Bacteria	Bacillota	Bacilli	Caryophanales	Bacillaceae	Bacillus	pseudomycoides		DSM 12443	soil USA 1936	DSMZ	0	yes	3	public strain collection	0	https://bacdive.dsmz.de/strain/1152	NRRL NRS-321	CVUAS 1197	SBA	solid	30 °C	24 h	aerobe	HCCA	eDT	2015-12-09	0	0	0			1	0
2008	2019-03-15	Bruker LT microflex	CVUA Stuttgart (CVUAS)	Bacteria	Bacillota	Bacilli	Caryophanales	Bacillaceae	Bacillus	pumilus		B017	unknown Bacillus subtilis group	University Hohenheim > CVUAS	Bacillus megaterium; lt. API 99,9% B. pumilus [0102]	yes	3	sequenced (CVUAS)	16S rDNA: 1414bp (96,1% of ref-sequence) > 2/1412; 99,86% similarity with Bacillus pumilus ATCC 7061(T) 100% completeness nächste Bac safensis 3/1412; 99,79%; Bac australimaris NH7I_1(T9) 3/1412; 99,79% (11.03.19; EzBioCloud)	0	B 017; NRS 272	CVUAS 4593,2	SBA	solid	30 °C	8 h	aerob	HCCA	DT	2015-07-22	0	1	0			1	0
1993	2019-03-01	Bruker LT microflex	CVUA Stuttgart (CVUAS)	Bacteria	Bacillota	Bacilli	Caryophanales	Bacillaceae	Bacillus	pumilus		CCM 340	Stomopsis calcitrans isolate from fly Bacillus subtilis group	University Hohenheim > CVUAS	[0102]	yes	3	reference strain collection	0	https://www.sci.muni.cz/ccm/bakterie/htmlb/340	IFO 12094, B 091, CCM 340; CVUAS 6415,2	CVUAS 6415,2	SBA	solid	30 °C	24 h	aerob	HCCA	DT	2014-01-22	0	0	0			1	0
11063	2024-12-18	Bruker Autoflex	RKI Berlin (RKI)	Bacteria	Bacillota	Bacilli	Caryophanales	Bacillaceae	Bacillus	safensis	safensis	DSM 103081	environmental Mars Exploration Rover - lander petal fabric	DSMZ	0	yes	3	public strain collection	0	https://bacdive.dsmz.de/strain/169573	DSM 103081; JPL-MERTA-8-2	DSM 103081	LB agar	solid	37°C	24h	aerob	HCCA	see [0185]	2023-03-02	0	1	0			1	0
11064	2024-12-18	Bruker Autoflex	RKI Berlin (RKI)	Bacteria	Bacillota	Bacilli	Caryophanales	Bacillaceae	Bacillus	safensis	safensis	DSM 19292	environmental clean room air particle, spacecraft assembly facility USA, California, Pasadena	DSMZ	0	yes	3	type strain	0	https://bacdive.dsmz.de/strain/1264	DSM 19292, ATCC BAA 1126, LMG 26769, NBRC 100820, FO-36b	DSM 19292	LB agar	solid	37°C	24h	aerob	HCCA	see [0185]	2023-03-02	0	0	0			1	0
3384	2021-07-26	Bruker Autoflex	RKI Berlin (RKI)	Bacteria	Bacillota	Bacilli	Caryophanales	Bacillaceae	Bacillus	siamensis		DSM 25261	food salted crab Thailand	DSMZ	[0103]	yes	3	type strain	0	https://bacdive.dsmz.de/strain/1302	PD-A10, KCTC 13613,BCC 22614,KACC 16244	DSM 25261	Marine Broth	solid	37 °C	24 h	aerob	HCCA	80% TFA/1:10 verdünnt/1:1 HCCA:TA2	2018-05-24	0	1	0			1	0
3394	2021-07-26	Bruker Autoflex	RKI Berlin (RKI)	Bacteria	Bacillota	Bacilli	Caryophanales	Bacillaceae	Bacillus	sonorensis		DSM 13779	soil desert soil Tumanoc Hill, Sonora Desert, Arizona, USA	DSMZ	0	yes	3	type strain	0	https://bacdive.dsmz.de/strain/1201	NRRL B-23154; L87-10	DSM 13779	LB	solid	37 °C	24 h	aerob	HCCA	80% TFA/1:10 verdünnt/1:1 HCCA:TA2	2016-12-15	0	1	0			1	0
11286	2024-01-29	Bruker Autoflex	RKI Berlin (RKI)	Bacteria	Bacillota	Bacilli	Caryophanales	Bacillaceae	Bacillus	sp-DSM-12369		DSM 12369	environmantal soil CHN, South-East region of Peking	0	Genomovar: II a thermophilic bacterium [0003]	yes	2	public strain collection	0	https://bacdive.dsmz.de/strain/697	DSM 12369; 1.1B	DSM 12369	LB agar	solid	37°C	24h	aerob	HCCA	80% TFA/1:10 verdünnt/1:1 HCCA:TA2	2007-04-18	0	1	0			1	0
705	2019-03-15	Bruker LT microflex	CVUA Stuttgart (CVUAS)	Bacteria	Bacillota	Bacilli	Caryophanales	Bacillaceae	Bacillus	spizizenii		ATCC 6633	[0102]	DSMZ	former Bacillus subtilis [Dunlap et al., 2020]	yes	3	public strain collection	0	https://bacdive.dsmz.de/strain/1187	B13 [0102]; NRS 231; ATCC 6633, CCM 1999, DSM 347, IAM 1069, NCIB 8054, NCTC 10400, WDCM 00003	ATCC 6633	SBA	solid	30 °C	8 h	aerob	HCCA	eDT	2015-07-22	0	1	0			1	0
1715	2019-11-05	Bruker LT microflex	CVUA Stuttgart (CVUAS)	Bacteria	Bacillota	Bacilli	Caryophanales	Bacillaceae	Bacillus	spizizenii		DSM 618	[0102]	DSMZ	former Bacillus subtilis [Dunlap et al., 2020]	yes	4	public strain collection	0	https://bacdive.dsmz.de/strain/1188	0	CVUAS 147	SBA	solid	30 °C	24 h	aerobe	HCCA	eDT	2016-01-27	0	0	0			1	0
2012	2019-03-15	Bruker LT microflex	CVUA Stuttgart (CVUAS)	Bacteria	Bacillota	Bacilli	Caryophanales	Bacillaceae	Bacillus	subtilis		CCM 110 B068		University Hohenheim > CVUAS	[0102]	yes	3	reference strain collection	0	https://www.nite.go.jp/nbrc/catalogue/NBRCCatalogueDetailServlet?ID=NBRC&CAT=00003108	B 068,NBRC 3108	CVUAS 4600,2	SBA	solid	30 °C	24 h	aerob	HCCA	DT	2014-01-22	0	1	0			1	0
2013	2019-03-15	Bruker LT microflex	CVUA Stuttgart (CVUAS)	Bacteria	Bacillota	Bacilli	Caryophanales	Bacillaceae	Bacillus	subtilis		DSM 1092	food natto Japan	DSMZ	[0003]	yes	3	reference strain collection	0	https://bacdive.dsmz.de/strain/964	B 154, IFO3009, OUT 8235, NBRC 3009	DSM 1092	SBA	solid	30 °C	24 h	aerob	HCCA	DT	2014-01-22	0	0	0			1	0
540	2017-07-17	Bruker LT microflex	CVUA Stuttgart (CVUAS)	Bacteria	Bacillota	Bacilli	Caryophanales	Bacillaceae	Bacillus	thuringiensis	aizawai	BBA 847	Re-isolate from commercial BT-product	JKI > LUFA Sachsen > CVUAS	0	yes	4	biochemistry; specific gen	0	cry Pos, crystalls Pos	0	CVUAS 2820	SBA	solid	30 °C	24 h	aerobe	HCCA	eDT	2016-01-27	0	1	0			1	0
541	2017-07-17	Bruker LT microflex	CVUA Stuttgart (CVUAS)	Bacteria	Bacillota	Bacilli	Caryophanales	Bacillaceae	Bacillus	thuringiensis	israelensis	BBA 846	Re-isolate from commercial BT-product	JKI > LUFA Sachsen > CVUAS	0	yes	4	biochemistry; specific gen	0	cry Pos, crystalls Pos	0	CVUAS 2821	SBA	solid	30 °C	24 h	aerobe	HCCA	eDT	2016-01-27	0	0	0			1	0
1281	2018-11-02	Bruker LT microflex	CVUA Stuttgart (CVUAS)	Bacteria	Bacillota	Bacilli	Caryophanales	Bacillaceae	Bacillus	thuringiensis	israelensis	CVUAS 9675	plant protection product Präparat "Biomükk" Biological Larvicide Pflanzenschutzmittel; Valent Bio Sciences Corporation 2012	isolate CVUAS	0	yes	4	biochemistry	0	0	0	CVUAS 9675	SBA	solid	30 °C	24 h	aerobe	HCCA	eDT	2017-07-04	0	0	0			1	0
542	2017-07-17	Bruker LT microflex	CVUA Stuttgart (CVUAS)	Bacteria	Bacillota	Bacilli	Caryophanales	Bacillaceae	Bacillus	thuringiensis	kurstaki	BBA 845	Re-isolate from commercial BT-product	JKI > LUFA Sachsen > CVUAS	0	yes	4	biochemistry; specific gen	0	cry Pos, crystalls Pos	0	CVUAS 2819	SBA	solid	30 °C	24 h	aerobe	HCCA	eDT	2016-01-27	0	0	0			1	0
543	2017-07-17	Bruker LT microflex	CVUA Stuttgart (CVUAS)	Bacteria	Bacillota	Bacilli	Caryophanales	Bacillaceae	Bacillus	thuringiensis	tenebrionis	BBA 848	Re-isolate from commercial BT-product	JKI > LUFA Sachsen > CVUAS	0	yes	4	biochemistry; specific gen	0	cry Pos, crystalls Pos	0	CVUAS 2818	SBA	solid	30 °C	24 h	aerobe	HCCA	eDT	2016-01-27	0	0	0			1	0
3185	2021-11-16	Bruker Autoflex I	RKI Berlin (RKI)	Bacteria	Bacillota	Bacilli	Caryophanales	Bacillaceae	Bacillus	thuringiensis		DSM 6890		DSMZ > RKI	0	yes	3	public strain collection	0	https://bacdive.dsmz.de/strain/1067	BGSC 4A8, Bt 131	DSM 6890	LB	solid	37 °C	24h	aerobe	HCCA	80% TFA/1:10 verdünnt/1:1 HCCA:TA2	2015-12-02	0	0	0			1	0
2316	2022-04-04	Bruker Autoflex	RKI Berlin (RKI)	Bacteria	Bacillota	Bacilli	Caryophanales	Bacillaceae	Bacillus	thuringiensis		WSBC 28001		WSBC > University Hohenheim > RKI	strain collection of the RKI	yes	3	well described strain	0	[0102]	0	WSBC 28001	LB	solid	37 °C	24h	aerobe	HCCA	in 80% TFA/ 30 min. Einwirkzeit/1:10 verdünnt/ 1:1 HCCATA2 (A)	2006-11-07	0	0	0			1	0
1253	2018-05-29	Bruker LT microflex	CVUA Stuttgart (CVUAS)	Bacteria	Bacillota	Bacilli	Caryophanales	Bacillaceae	Bacillus	timorensis		CVUAS 2786,2	food canned snail DEU, BW 2013	isolate CVUAS	0	yes	3	sequenced	16S rDNA: 1450bp (98,7% of ref-sequence) > 8/1444; 99,45% similarity with Bacillus timorensis 10403023(T) (09.05.2018; EzBioCloud)	0	0	CVUAS 2786,2	SBA	solid	30°C	24h	aerobe	HCCA	DT	2013-07-31	0	1	0			1	0
9437	2022-10-21	Bruker Autoflex	RKI Berlin (RKI)	Bacteria	Bacillota	Bacilli	Caryophanales	Bacillaceae	Bacillus	tropicus		ATCC 4342 B338	food milk	Uni Hohenheim > RKI	0	yes	3	public strain collection	[0102]	https://www.atcc.org/products/4342	B338; NRS 731	ATCC 4342	LB	solid	37°C	24h	aerobe	HCCA	80% TFA/1:10 verdünnt/1:1 HCCA:TA2	2015-05-08	0	1	0			1	0
3393	2021-07-26	Bruker Autoflex	RKI Berlin (RKI)	Bacteria	Bacillota	Bacilli	Caryophanales	Bacillaceae	Bacillus	vallismortis		DSM 11031	soil sand dune with mesquite tree Death Valley, USA	DSMZ	0	yes	3	type strain	0	https://bacdive.dsmz.de/strain/1150	NRRL B-14890; DV1-F-3	DSM 11031	LB	solid	37 °C	24 h	aerob	HCCA	80% TFA/1:10 verdünnt/1:1 HCCA:TA2	2017-07-20	0	1	0			1	0
10602	2023-07-04	Bruker Autoflex	RKI Berlin (RKI)	Bacteria	Bacillota	Bacilli	Caryophanales	Bacillaceae	Bacillus	wiedmannii		DSM 102050		0	0	yes	3	public strain collection	0	0	0	DSM 102050	LB agar	solid	37°C	24h	aerob	HCCA	see [0185]	2018-05-23	0	1	0			1	0
10575	2023-05-10	Bruker Autoflex	RKI Berlin (RKI)	Bacteria	Bacillota	Bacilli	Caryophanales	Bacillaceae	Bacillus	wiedmannii		GBSC29 (01)		0	0	no	2	strain collection of the RKI	0	0	0	GBSC29 (01)	LB agar	solid	37°C	24h	aerob	HCCA	see [0185]	2018-05-17	0	0	0			1	0
11326	2024-12-18	Bruker Autoflex	RKI Berlin (RKI)	Bacteria	Bacillota	Bacilli	Caryophanales	Bacillaceae	Bacillus	xiamenensis		DSM 29883	Mugil cephalus flathead mullet, intestinal tract CHN, sea off Xiamen Island 2006	DSMZ	0	yes	3	type strain	0	0	DSM 29883, CGMCC 1.12326, LMG 27143, MCCC 1A00008	DSM 29883	LB agar	solid	37°C	24h	aerob	HCCA	#CON=3 loops in 100 mkL#TRT=in 80 pct. TFA, 30 Min, 1:10 diluted, spotted 1:1 with matrix (12 g|L HCCA in TA2)	2018-05-24	0	1	0			1	0
11337	2024-12-18	Bruker Autoflex	RKI Berlin (RKI)	Bacteria	Bacillota	Bacilli	Caryophanales	Bacillaceae	Bacillus	zhangzhouensis		LLTC93		RKI	0	yes	2	strain collection of the RKI	0	0	0	LLTC93	LB agar	solid	37°C	24h	aerob	HCCA	#CON=3 loops in 100 mkL#TRT=in 80 pct. TFA, 30 Min, 1:10 diluted, spotted 1:1 with matrix (12 g|L HCCA in TA2)	2017-07-18	0	1	0			1	0
3874	2021-10-18	Bruker Autoflex I	RKI Berlin (RKI)	Bacteria	Bacillota	Bacilli	Caryophanales	Bacillaceae	Cytobacillus	firmus		ATCC 14575 B 30		ATCC	[0102]; former Bacillus firmus [0166]	yes	3	type strain	0	https://bacdive.dsmz.de/strain/675	B 30; B 48; DSM 12, 613, NRS 613; CCM 2213, JCM 2512, NCIB 9366, NCTC 10335; ATCC 14575, CVUAS 4598,2	ATCC 14575	LB	solid	37 °C	24h	aerobe	HCCA	80% TFA/1:10 verdünnt/1:1 HCCA:TA2	2016-02-25	1	1	0			1	0
3874	2019-03-01	Bruker LT microflex	CVUA Stuttgart (CVUAS)	Bacteria	Bacillota	Bacilli	Caryophanales	Bacillaceae	Cytobacillus	firmus		CCEB 627 DSM 12		ATCC	[0102]; former Bacillus firmus [0166]	yes	3	type strain	0	https://bacdive.dsmz.de/strain/675	B 30; B 48; DSM 12, 613, NRS 613; CCM 2213, JCM 2512, NCIB 9366, NCTC 10335; ATCC 14575, CVUAS 4598,2	ATCC 14575	SBA	solid	30 °C	24 h	aerob	HCCA	DT	2014-01-22	0	0	0			0	0
1992	2019-03-01	Bruker LT microflex	CVUA Stuttgart (CVUAS)	Bacteria	Bacillota	Bacilli	Caryophanales	Bacillaceae	Cytobacillus	firmus		CCM 37		University Hohenheim > CVUAS	[0102]; strain collection of the RKI; former Bacillus firmus [0166]	yes	3	reference strain collection	0	https://www.sci.muni.cz/ccm/bakterie/htmlb/T81.HTM	CN 1758,LMG 12350,NCDO 1147, B 88, CVUAS 6413,2	CCM 37	SBA	solid	30 °C	24 h	aerob	HCCA	DT	2014-01-22	0	0	0			1	0
1992	2024-08-26	Bruker Autoflex	RKI Berlin (RKI)	Bacteria	Bacillota	Bacilli	Caryophanales	Bacillaceae	Cytobacillus	firmus		CCM 37 B 88		University Hohenheim > CVUAS	[0102]; strain collection of the RKI; former Bacillus firmus [0166]	yes	3	reference strain collection	0	https://www.sci.muni.cz/ccm/bakterie/htmlb/T81.HTM	CN 1758,LMG 12350,NCDO 1147, B 88, CVUAS 6413,2	CCM 37						HCCA		2015-02-09	0	0	0			0	0
3865	2021-10-18	Bruker Autoflex I	RKI Berlin (RKI)	Bacteria	Bacillota	Bacilli	Caryophanales	Bacillaceae	Cytobacillus	horneckiae		DSM 23495	spacecraft-assembly clean room Kennedy Space Center, USA	DSMZ	strain collection of the RKI; former Bacillus horneckiae [0166] [0003]	yes	3	type strain	0	https://bacdive.dsmz.de/strain/1297	1P01SC; MTCC 9535, NRRL B-59162	DSM 23495	LB	solid	37 °C	24h	aerobe	HCCA	80% TFA/1:10 verdünnt/1:1 HCCA:TA2	2016-02-15	0	1	0			1	0
3873	2021-10-18	Bruker Autoflex I	RKI Berlin (RKI)	Bacteria	Bacillota	Bacilli	Caryophanales	Bacillaceae	Cytobacillus	horneckiae		RRLK02_01		RKI	strain collection of the RKI; former Bacillus horneckiae [0166]	yes	2	0	0	0	0	RRLK02_01	LB	solid	37 °C	24h	aerobe	HCCA	80% TFA/1:10 verdünnt/1:1 HCCA:TA2	2014-04-15	0	0	0			1	0
4092	2020-03-02	Bruker LT microflex	CVUA Stuttgart (CVUAS)	Bacteria	Bacillota	Bacilli	Caryophanales	Bacillaceae	Cytobacillus	kochii		CVUAS 11431	food Spätzle DEU, BW 2016	isolate CVUAS	former Bacillus kochii [0166]	yes	3	sequenced	16S rDNA: 1448bp (98.2% of ref-sequence) > 0/1438; 100% similarity with Bacillus kochii WCC 4582(T), 100% completeness; > 30/1442; 97,92% similarity with Bacillus horneckiae DSM 23495(T), 100% completeness (21.01.2020; EzBioCloud)	0	0	CVUAS 11431	SBA	solid	30 °C	24 h	aerobe	HCCA	eDT	2016-01-27	0	1	0			1	0
3385	2021-07-26	Bruker Autoflex	RKI Berlin (RKI)	Bacteria	Bacillota	Bacilli	Caryophanales	Bacillaceae	Domibacillus	aminovorans		DSM 1314	soil garden soil by enrichment with trimethylamine Netherlands	DSMZ	Syn. Bacillus aminovorans. This taxonomic name has been effectively published but not validly published under the rules of the International Code of Nomenclature of Bacteria (Bacteriological Code).	0	3	public strain collection	0	https://bacdive.dsmz.de/strain/577	ATCC 7046; CECT 151; CIP 103264; den Dooren de Jong 299; LMG 16796; NCIMB 8292; NCTC 2870; Smith 341; NRS 341	DSM 1314	LB	solid	37°C	24h	aerobe	HCCA	80% TFA/ 30 min. Einwirkzeit/1:10 verdünnt/ 1:1 HC	2015-02-19	1	1	0			1	0
3386	2021-07-26	Bruker Autoflex	RKI Berlin (RKI)	Bacteria	Bacillota	Bacilli	Caryophanales	Bacillaceae	Domibacillus	aminovorans		DSM 4337	soil field soil DEU	DSMZ	Syn. Bacillus aminovorans. This taxonomic name has been effectively published but not validly published under the rules of the International Code of Nomenclature of Bacteria (Bacteriological Code). [0003]	0	3	public strain collection	0	https://bacdive.dsmz.de/strain/582	0	DSM 4337	LB	solid	37°C	24h	aerobe	HCCA	80% TFA/ 30 min. Einwirkzeit/1:10 verdünnt/ 1:1 HC	2015-02-15	0	0	0			1	0
3352	2021-10-18	Bruker Autoflex I	RKI Berlin (RKI)	Bacteria	Bacillota	Bacilli	Caryophanales	Bacillaceae	Evansella	clarkii		DSM 8720	syn: Bacillus clarkii	DSMZ	strain collection of the RKI; former Bacillus clarkii [0165] [0003]	yes	3	type strain	0	https://bacdive.dsmz.de/strain/1132	VP 395; ATCC 700162, PN 102	DSM 8720	LB	solid	37 °C	24h	aerobe	HCCA	80% TFA/1:10 verdünnt/1:1 HCCA:TA2	2015-02-19	1	1	0			1	0
3353	2021-10-18	Bruker Autoflex I	RKI Berlin (RKI)	Bacteria	Bacillota	Bacilli	Caryophanales	Bacillaceae	Evansella	clarkii		DSM 9725	syn: Bacillus clarkii	DSMZ	strain collection of the RKI; former Bacillus clarkii [0165] [0003]	yes	3	public strain collection	0	https://bacdive.dsmz.de/strain/1133	AC 66; PN 103	DSM 9725	LB	solid	37 °C	24h	aerobe	HCCA	80% TFA/1:10 verdünnt/1:1 HCCA:TA2	2015-02-20	0	0	0			1	0
4106	2020-07-06	Bruker LT microflex	CVUA Stuttgart (CVUAS)	Bacteria	Bacillota	Bacilli	Caryophanales	Bacillaceae	Geobacillus	stearothermophilus		DSM 6790		DSMZ > CVUAS	[0003]	yes	3	public strain collection	0	https://bacdive.dsmz.de/strain/1421	ATCC 10149, WDCM 00069, T15	CVUAS 32361	SBA	solid	37 °C	24 h	aerobe	HCCA	eDT	2020-06-17	1	1	0			1	0
3830	2021-10-18	Bruker Autoflex I	RKI Berlin (RKI)	Bacteria	Bacillota	Bacilli	Caryophanales	Bacillaceae	Halalkalihalobacillus	halodurans		DSM 497	envoronmental dried sewage sludge syn Alcalibacillus	DSMZ	[0003]	yes	3	type strain	0	https://bacdive.dsmz.de/strain/1112	ATCC 27557, NRRL B-3881, PN 80	DSM 497	LB	solid	37 °C	24h	aerobe	HCCA	80% TFA/1:10 verdünnt/1:1 HCCA:TA2	2015-02-25	1	1	0			1	0
3832	2021-10-18	Bruker Autoflex I	RKI Berlin (RKI)	Bacteria	Bacillota	Bacilli	Caryophanales	Bacillaceae	Halalkalihalobacillus	halodurans		DSM 6940	Elephantidae dung, elephant syn Alcalibacillus	DSMZ	[0003]	yes	3	public strain collection	0	https://bacdive.dsmz.de/strain/1115	C 371, NCIB 10316, PN62	DSM 6940	LB	solid	37 °C	24h	aerobe	HCCA	80% TFA/1:10 verdünnt/1:1 HCCA:TA2	2015-03-06	0	0	0			1	0
3820	2021-10-18	Bruker Autoflex I	RKI Berlin (RKI)	Bacteria	Bacillota	Bacilli	Caryophanales	Bacillaceae	Heyndrickxia	coagulans		DSM 1	food evaporated milk	DSMZ	former Bacillus coagulans; Weizmannia coagulans [0165] [0003]	yes	3	type strain	0	https://bacdive.dsmz.de/strain/654	609, CCM 2013, NCIB 9365, NCTC 10334, NRS 609, WDCM 00002	DSM 1	LB	solid	37 °C	24h	aerobe	HCCA	80% TFA/1:10 verdünnt/1:1 HCCA:TA2	2017-01-06	1	1	0			1	0
12773	2024-11-18	Bruker Autoflex	RKI Berlin (RKI)	Bacteria	Bacillota	Bacilli	Caryophanales	Bacillaceae	Heyndrickxia	coagulans		DSM 30760	Herschel Space Observatory NLD	DSMZ	former Weizmannia coagulans, Bacillus coagulans	yes	2	public strain collection	0	0	DSM 30760	DSM 30760	LB agar	solid	30°C	24h	aerob	HCCA	#CON=approx. 3 loops in Epp. tube#TRT=100 pct. TFA, treatment 30 min, 1:10 diluted (water), spotted 1:3 with matrix matrix (12g|L HCCA in 70 pct. ACN, 3 pct. TFA, 17 pct. H2O v|v)#EXT=Weizmannia coagulans DSM 2308: Preparation & measurement: N. Fischer#LAS=not specified#CAL=E. coli K12 (DSM 3871), linear calibration#CUS=RKI ZBS6#	2022-09-02	0	0	0			1	0
1714	2019-11-05	Bruker LT microflex	CVUA Stuttgart (CVUAS)	Bacteria	Bacillota	Bacilli	Caryophanales	Bacillaceae	Heyndrickxia	sporothermodurans		B 041b		University Hohenheim > CVUAS	Syn. Bacillus sporothermodurans	yes	3	sequenced	16S rDNA: 1441bp (97,9% of ref-sequence) > 1/1441; 99,93% similarity with Bacillus sporothermodurans Gsoil 114(T) (04.03.2019; EzBioCloud)	0	B 041b	CVUAS 4595,2	SBA	solid	30 °C	8 h	aerob	HCCA	DT	2015-07-22	0	1	0			1	0
3387	2021-07-26	Bruker Autoflex	RKI Berlin (RKI)	Bacteria	Bacillota	Bacilli	Caryophanales	Bacillaceae	Heyndrickxia	sporothermodurans		DSM 10599	Bos taurus UHT milk Italy	DSMZ	Syn. Bacillus sporothermodurans	yes	3	type strain	0	https://bacdive.dsmz.de/strain/1149	M 215, MB581; LMG 17668	DSM 10599	LB	solid	30 °C	48h	aerob	HCCA	80% TFA/1:10 verdünnt/1:1 HCCA:TA2	2015-03-06	0	0	0			1	0
3332	2021-07-12	Bruker Autoflex	RKI Berlin (RKI)	Bacteria	Bacillota	Bacilli	Caryophanales	Bacillaceae	Lederbergia	lenta		DSM 5221		DSMZ	former Bacillus lentus [0165]	yes	3	public strain collection	0	https://bacdive.dsmz.de/strain/682	ATCC 10841; Gibson 238, NRS 1262	DSM 5221	LB	solid	37 °C	24 h	aerob	HCCA	80% TFA/1:10 verdünnt/1:1 HCCA:TA2	2017-01-20	1	1	0			1	0
2004	2019-03-15	Bruker LT microflex	CVUA Stuttgart (CVUAS)	Bacteria	Bacillota	Bacilli	Caryophanales	Bacillaceae	Lederbergia	lenta		DSM 9	soil soil	DSMZ	former Bacillus lentus [0165] [0102] [0003]	yes	3	type strain	0	https://bacdive.dsmz.de/strain/683	B 164, ATCC 10840, CCM 2214, NCIB 8773, NCTC 4824; 670, Gibson 165, NRS 670	CVUAS 4577,2	SBA	solid	30 °C	24 h	aerob	HCCA	DT	2014-01-22	0	0	0			1	0
703	2017-09-01	Bruker Autoflex	RKI Berlin (RKI)	Bacteria	Bacillota	Bacilli	Caryophanales	Bacillaceae	Neobacillus	bataviensis		DSM 15601	soil Anloo, Netherlands	DSMZ	former Bacillus bataviensis	yes	3	type strain	0	https://bacdive.dsmz.de/strain/1214	LMG 21833, CIP 108807, DSM 15601	RKI						HCCA	EFex [BRU03]	2022-01-13	1	1	0			1	0
3863	2021-10-18	Bruker Autoflex I	RKI Berlin (RKI)	Bacteria	Bacillota	Bacilli	Caryophanales	Bacillaceae	Neobacillus	cucumis		DSM 101566	soil rhizosphere soil closely adhering to the roots of field-grown cucumber Cucumis sativus cultivar Straight 8 E.V. Smith Research Center,Tallassee (Elmore county),Alabama,USA	DSMZ	strain collection of the RKI; former Bacillus cucumis [0166] [0003]	yes	3	type strain	0	https://bacdive.dsmz.de/strain/132382	CIP 110974, CCM 8651, Ap-6	DSM 101566	LB	solid	37 °C	24h	aerobe	HCCA	80% TFA/1:10 verdünnt/1:1 HCCA:TA2	2017-01-20	0	1	0			1	0
761	2021-10-18	Bruker Autoflex I	RKI Berlin (RKI)	Bacteria	Bacillota	Bacilli	Caryophanales	Bacillaceae	Niallia	circulans		B46		University Hohenheim > RKI	0	yes	2	0	0	0	CCEB 626, B46 [0102]	CCEB 626	LB	solid	37 °C	24h	aerobe	HCCA	80% TFA/1:10 verdünnt/1:1 HCCA:TA2	2014-12-10	1	1	0			1	0
1020	2017-07-17	Bruker Autoflex	RKI Berlin (RKI)	Bacteria	Bacillota	Bacilli	Caryophanales	Bacillaceae	Niallia	circulans		DSM 7257		DSMZ	former Bacillus circulans	yes	3	public strain collection	0	https://bacdive.dsmz.de/search?search=ATCC+4516	ATCC 4516, DSM 7257, NRRL-NRS 313	DSM 7257						HCCA	80% TFA/ 1:1 HCCA/TA2 (A)	2007-03-05	0	0	0			1	0
257	2017-04-13	Bruker LT microflex	CVUA Stuttgart (CVUAS)	Bacteria	Bacillota	Bacilli	Caryophanales	Bacillaceae	Niallia	nealsonii		CVUAS 2582,2	food salat DEU, BW 2015	isolate CVUAS	former Bacillus naelsonii [0165]	yes	3	sequenced	16S rDNA: 1435bp (97,6% of ref-sequence) > 9/1434; 99,37% similarity with Bacillus nealsonii DSM 15077(T) (07.02.17; EzBioCloud)	0	0	CVUAS 2582,2	SBA	solid	30°C	24h	aerobe	HCCA	eDT	2015-09-23	0	1	0			1	0
3354	2021-10-18	Bruker Autoflex I	RKI Berlin (RKI)	Bacteria	Bacillota	Bacilli	Caryophanales	Bacillaceae	Peribacillus	muralis		DSM 16288	biofilm covering a mural painting Greene-Kreiensen, DEU	DSMZ	strain collection of the RKI; former Bacillus muralis [0166] [0003]	yes	3	type strain	0	https://bacdive.dsmz.de/strain/1227	R-8192; LMG 22038; CCUG 54935	DSM 16288	LB	solid	37 °C	24h	aerobe	HCCA	80% TFA/1:10 verdünnt/1:1 HCCA:TA2	2015-03-10	1	1	0			1	0
3396	2021-07-26	Bruker Autoflex	RKI Berlin (RKI)	Bacteria	Bacillota	Bacilli	Caryophanales	Bacillaceae	Peribacillus	psychrosaccharolyticus		DSM 6	soil soil or lowland marsh In BRU 8468: Bacillus psychrosaccharolyticus	DSMZ	former Bacillus psychrosaccharolyticus [0003]	yes	3	type strain	0	https://bacdive.dsmz.de/strain/748	ATCC 23296, LMG 9580, T25B	RKI	LB	solid	37 °C	24 h	aerob	HCCA	80% TFA/1:10 verdünnt/1:1 HCCA:TA2	2016-02-18	0	1	0			1	0
1777	2018-12-13	Bruker LT microflex	CVUA Stuttgart (CVUAS)	Bacteria	Bacillota	Bacilli	Caryophanales	Bacillaceae	Peribacillus	simplex		233bU3-2	Bos taurus bovine milk DEU, NW 2016	isolate University Bonn ITW > CVUAS	former Bacillus simplex	yes	3	sequenced	16S rDNA: 1434bp (97,4% of ref-sequence) > 0/1433; 100% similarity with Brevibacterium frigoritolerans DSM 8801(T), > 3/1433; 99,79% similarity with Bacillus simplex NBRC 15720(T), (22.10.2018; EzBioCloud) DSM 8801; Comment DSMZ: not a Brevibacterium; identified as Bacillus sp. at DSMZ)	0	0	CVUAS 11618	SBA	solid	30°C	24h	aerobe	HCCA	EFEx	2016-12-28	0	1	0			1	0
2450	2021-11-16	Bruker Autoflex I	RKI Berlin (RKI)	Bacteria	Bacillota	Bacilli	Caryophanales	Bacillaceae	Peribacillus	simplex		A379		RKI	Bacillus simplex	yes	2	strain collection of RKI	0	0	0	A379	LB	solid	37 °C	24h	aerobe	HCCA	80% TFA/1:10 verdünnt/1:1 HCCA:TA2	2016-09-03	0	0	0			1	0
1824	2018-12-13	Bruker Autoflex	RKI Berlin (RKI)	Bacteria	Bacillota	Bacilli	Caryophanales	Bacillaceae	Peribacillus	simplex		DSM 1321	soil	DSMZ	Bacillus simplex	yes	3	type strain	0	https://bacdive.dsmz.de/strain/790	ATCC 49097	DSM 1321	LB	solid	37 °C	24 h	aerobe	HCCA	in 80% TFA, 30 Minuten ,1:10 verdünnt , gespottet 1:1 mit Matrix (12g/l HCCA in TA2)	2016-12-15	0	0	0			1	0
3805	2021-09-20	Bruker Autoflex I	RKI Berlin (RKI)	Bacteria	Bacillota	Bacilli	Caryophanales	Bacillaceae	Priestia	flexa		DSM 1320		DSMZ	former Bacillus flexus [0165] [0003]	yes	3	type strain	0	https://bacdive.dsmz.de/strain/678	ATCC 49095; 131, NRS 665	DSM 1320	LB	solid	37 °C	24h	aerobe	HCCA	80% TFA/1:10 verdünnt/1:1 HCCA:TA2	2016-02-18	1	1	0			1	0
3809	2021-09-20	Bruker Autoflex I	RKI Berlin (RKI)	Bacteria	Bacillota	Bacilli	Caryophanales	Bacillaceae	Priestia	flexa		DSM 1667	soil soil Spain	DSMZ	former Bacillus flexus [0165] [0003]	yes	3	public strain collection	0	https://bacdive.dsmz.de/strain/679	ATCC 33165	DSM 1667	LB	solid	37 °C	24h	aerobe	HCCA	80% TFA/1:10 verdünnt/1:1 HCCA:TA2	2017-01-06	0	0	0			1	0
3888	2021-10-18	Bruker Autoflex I	RKI Berlin (RKI)	Bacteria	Bacillota	Bacilli	Caryophanales	Bacillaceae	Priestia	megaterium		B 120		University Hohenheim > RKI	B. megaterium [0102]	yes	2	0	0	0	Leistner B 31 XIII/I/6	B 120	LB	solid	37 °C	24h	aerobe	HCCA	80% TFA/1:10 verdünnt/1:1 HCCA:TA2	2015-03-26	0	1	0			1	0
2006	2019-03-15	Bruker LT microflex	CVUA Stuttgart (CVUAS)	Bacteria	Bacillota	Bacilli	Caryophanales	Bacillaceae	Priestia	megaterium		B090		University Hohenheim > CVUAS	API: 89,6% B. megaterium [0102]	yes	3	sequenced, biochemistry	16S rDNA: 1426bp (96,7% of ref-sequence) > 2/1426; 99,86% similarity with Bacillus aryabhattai B8W22(T) 100% completeness; next Bas megaterium NBRC 15308(T) 4/1426; 99,72% (14.03.2019; EzBioCloud)	0	B 090	CVUAS 6414,2	SBA	solid	30 °C	8 h	aerob	HCCA	DT	2015-07-22	0	0	0			1	0
3383	2021-07-26	Bruker Autoflex	RKI Berlin (RKI)	Bacteria	Bacillota	Bacilli	Caryophanales	Bacillaceae	Salibacterium	salarium		DSM 16461	soil salt lake soil China	0	0	yes	3	type strain	0	https://bacdive.dsmz.de/strain/1246	KCTC 3912, CIP 109218, BH 169	DSM 16461	LB with 10%NaCl	solid	30 °C	72 h	aerobe	HCCA	80% TFA/1:10 verdünnt/1:1 HCCA:TA2	2015-03-30	1	1	0			1	0
3356	2021-10-18	Bruker Autoflex I	RKI Berlin (RKI)	Bacteria	Bacillota	Bacilli	Caryophanales	Bacillaceae	Sutcliffiella	cohnii		DSM 6350	Equus caballus old horse faeces Braunschweig, DEU	DSMZ	strain collection of the RKI; former Bacillus cohnii [0165] [0003]	yes	3	public strain collection	0	https://bacdive.dsmz.de/strain/1082	RSA	DSM 6350	LB	solid	37 °C	24h	aerobe	HCCA	80% TFA/1:10 verdünnt/1:1 HCCA:TA2	2015-02-20	1	1	0			1	0
3357	2021-10-18	Bruker Autoflex I	RKI Berlin (RKI)	Bacteria	Bacillota	Bacilli	Caryophanales	Bacillaceae	Sutcliffiella	cohnii		DSM 6351	Equus caballus old horse faeces Braunschweig, DEU	DSMZ	strain collection of the RKI; former Bacillus cohnii [0165] [0003]	yes	3	public strain collection	0	https://bacdive.dsmz.de/strain/1083	RSB	DSM 6351	LB	solid	37 °C	24h	aerobe	HCCA	80% TFA/1:10 verdünnt/1:1 HCCA:TA2	2015-02-25	0	0	0			1	0
2064	2019-05-21	Bruker LT microflex	CVUA Stuttgart (CVUAS)	Bacteria	Bacillota	Bacilli	Caryophanales	Bacillaceae	Terribacillus	saccharophilus		B 043		University Hohenheim > CVUAS	[0102]	yes	3	sequenced	16S rDNA: 1454bp (97,9% of ref-sequence) > 5/1453; 99,66% similarity with Terribacillus saccharophilus 002-048(T); T goriensis CL-GR16(T) (08.04.2019; EzBioCloud)	GLC 2d pos; MAN, TRE 4d pos; SAC, L-ARA, CIT, XYL 7d neg > species decission acc. [0107]	B 043; CCEB 1588	CVUAS 4597,2	SBA	solid	30 °C	24 h	aerob	HCCA	eDT	2014-01-29	1	1	0			1	0
3842	2021-10-18	Bruker Autoflex I	RKI Berlin (RKI)	Bacteria	Bacillota	Bacilli	Caryophanales	Bacillaceae	Virgibacillus	pantothenticus		DSM 26	soil GBR	DSMZ	[0003] [0102]	yes	3	type strain	0	https://bacdive.dsmz.de/strain/1474	418	DSM 26	LB	solid	37 °C	24h	aerobe	HCCA	80% TFA/1:10 verdünnt/1:1 HCCA:TA2	2016-03-01	1	1	0			1	0
2050	2019-04-25	Bruker LT microflex	CVUA Stuttgart (CVUAS)	Bacteria	Bacillota	Bacilli	Caryophanales	Bacillaceae	Virgibacillus	proomii		B 105		University Hohenheim > CVUAS	B 105 (B. panthothenticus) [0102]	yes	3	sequenced	16S rDNA: 1451bp (97,6% of ref-sequence) > 1/1446; 99,93% similarity with Virgibacillus proomii LMG 12370(T) (16.04.2019; EzBioCloud)	0	B 105	CVUAS 4553,2	SBA	solid	30 °C	24 h	aerob	HCCA	DT	2014-01-29	0	1	0			1	0
258	2017-04-13	Bruker LT microflex	CVUA Stuttgart (CVUAS)	Bacteria	Bacillota	Bacilli	Caryophanales	Bacillaceae	Virgibacillus	proomii		CVUAS 3616,2	food blood sausage preserve DEU, BW 2014	isolate CVUAS	0	yes	3	sequenced	16S rDNA: 1452bp (97,8% of ref-sequence) > 11/1446; 99,24% similarity with Virgibacillus promii LMG 12370(T)(01.02.2017; Ez-Biocloud)	0	0	CVUAS 3616,2	SBA	solid	30°C	24h	aerobe	HCCA	eDT	2014-04-22	0	0	0			1	0
1245	2018-05-04	Bruker LT microflex	CVUA Stuttgart (CVUAS)	Bacteria	Bacillota	Bacilli	Caryophanales	Bacillaceae	Weizmannia	ginsengihumi		CVUAS 71,2	food Aloe Vera juice DEU, BW 2013	isolate CVUAS	former Bacillus ginsengihumi [0165]	yes	3	sequenced	16S rDNA: 1442bp (97,9% of ref-sequence) > 1/1441; 99,93% similarity with Bacillus ginsengihumi Gsoil 114(T) (02.05.2018; EzBioCloud)	0	0	CVUAS 71,2	PC	solid	30°C	24 h	aerobe	HCCA	DT	2013-12-13	1	1	0			1	0
321	2017-05-19	Bruker LT microflex	CVUA Stuttgart (CVUAS)	Bacteria	Bacillota	Bacilli	Caryophanales	Caryophanaceae	Kurthia	gibsonii		CVUAS 3637	food turkey döner DEU, BW 2008	isolate CVUAS	0	no	3	sequenced	16S rDNA: 1470bp (98.9% of ref-sequence) > 1/1420; 99,93% similarity with Kurthia gibsonii NCIMB 9758(T), 97.9% completeness (14.06.2016; EzBioCloud)	0	0	CVUAS 3637	SBA	solid	30°C	24h	aerobe	HCCA	DT	2012-11-20	1	1	0			1	0
322	2017-05-19	Bruker LT microflex	CVUA Stuttgart (CVUAS)	Bacteria	Bacillota	Bacilli	Caryophanales	Caryophanaceae	Kurthia	gibsonii		CVUAS 9535	Aves swab, Kropf, Kloake); zoo-animal DEU, BW 2012	isolate CVKA > CVUAS	0	no	3	sequenced	16S rDNA: 1436bp (97.7% of ref-sequence) > 3/1395; 99.78% similarity with Kurthia gibsonii NCIMB 9758T), 97.9% completeness (21.06.16; EzBioCloud)	0	0	CVUAS 9535	SBA	solid	30°C	24 h	aerobe	HCCA	DT	2012-11-20	0	0	0			1	0
323	2017-05-19	Bruker LT microflex	CVUA Stuttgart (CVUAS)	Bacteria	Bacillota	Bacilli	Caryophanales	Caryophanaceae	Kurthia	zopfii		CVUAS 9909	Gallus gallus Legehenne DEU, BW 2012	isolate CVUAS	0	no	3	sequenced	16S rDNA: 1441bp (97.7% of ref-sequence) > 5/1434; 99,65% similarity with Kurthia zopfii NBRC 101529(T), 100% completeness (09.06.2016; EzBioCloud)	0	0	CVUAS 9909	SBA	solid	30°C	24 h	aerobe	HCCA	eDT	2012-10-24	0	1	0			1	0
9392	2024-12-18	Bruker Autoflex	RKI Berlin (RKI)	Bacteria	Bacillota	Bacilli	Caryophanales	Caryophanaceae	Lysinibacillus	endophyticus		DSM 100506	Zea mays corn root (Zea mays cv. Xinken-5) China, Heilongjiang province, Hailun City, Guangrong Village (47° 21' N, 126° 49' E) 2012	RKI	0	no	3	type strain	RKI	https://www.dsmz.de/collection/catalogue/details/culture/DSM-100506	IGA-C9,CGMCC 1.15291	DSM 100506	LB	solid	30 °C	24h	aerobe	HCCA	#CON=approx. 3 loops in Epp. tube#TRT=plus 50-100 mkL 100 pct. TFA| 30 Min treatment|1:10 diluted; inactivation date: 03.11.2021| 1:1 HCCA	2021-11-03	1	1	0			1	0
2015	2019-03-15	Bruker LT microflex	CVUA Stuttgart (CVUAS)	Bacteria	Bacillota	Bacilli	Caryophanales	Caryophanaceae	Lysinibacillus	fusiformis		B 092		University Hohenheim > CVUAS	kam als Lysinibacillus sphaericus; CCM 436 [0102] > sequenced	yes	3	sequenced	16S rDNA: 1451bp (97,4% of ref-sequence) > 0/1435; 100% similarity with Lysinibacillus fusiformis NBRC 15717(T) 100% completeness (14.03.2019 EzBioCloud)	0	B 092	CVUAS 6416,2	SBA	solid	30 °C	8 h	aerob	HCCA	DT	2015-07-22	0	1	0			1	0
2051	2019-04-25	Bruker LT microflex	CVUA Stuttgart (CVUAS)	Bacteria	Bacillota	Bacilli	Caryophanales	Caryophanaceae	Lysinibacillus	fusiformis		LAZBW B1		LAZBW > CVUAS	0	yes	3	sequenced	16S rDNA: 1453bp (98,1% of ref-sequence) > 0/1445; 100% similarity with Lysinibacillus fusiformis NRBC 15717(T) (16.04.2019; EzBioCloud)	0	0	CVUAS 31690	SBA	solid	30 °C	24 h	aerob	HCCA	EFEx	2019-04-10	0	0	0			1	0
4105	2020-04-01	Bruker LT microflex	CVUA Stuttgart (CVUAS)	Bacteria	Bacillota	Bacilli	Caryophanales	Caryophanaceae	Lysinibacillus	macroides		CVUAS 7192,2	environmental dust from turkey husbandry DEU, BW 2014	isolate CVUAS	family acc. [0132]	yes	3	sequenced	16S rDNA: 1431bp (98.4% of ref-sequence) > 7/1429= 99.51% similarity with Lysinibacillus macroides DSM 54(T), followed by other (10.03.2020; EzBioCloud)	Nitrate negative [0125]	0	CVUAS 7192,2	SBA	solid	30°C	24 h	aerob	HCCA	EFEx	2020-02-21	0	1	0			1	0
9393	2025-01-20	Bruker Autoflex	RKI Berlin (RKI)	Bacteria	Bacillota	Bacilli	Caryophanales	Caryophanaceae	Lysinibacillus	macroides		DSM 54	Bos taurus cow dung 1947	RKI	0	no	3	type strain	RKI	https://www.dsmz.de/collection/catalogue/details/culture/DSM-54	ATCC 12905, LMG 18474, SAG 1741-1b, JCM 21742, IAM 15292, LMG 18473, 1741-1b	DSM 54	LB	solid	30°C	24h	aerobe	HCCA	approx. 3 loops in Epp. tube#TRT=plus 50-100 mkL 100 pct. TFA| 30 Min treatment|1:10 diluted	2021-11-03	0	0	0			1	0
10638	2025-01-20	Bruker Autoflex	RKI Berlin (RKI)	Bacteria	Bacillota	Bacilli	Caryophanales	Caryophanaceae	Lysinibacillus	pakistanensis		DSM 24784	Glycine max L. rhizospheric soil of soybean Glycine max L. PAK, Rawaldpindi, Research Farm of Pir Mehr Ali Shah Arid Agriculture University 2008	RKI	0	no	3	type strain	0	https://www.dsmz.de/collection/catalogue/details/culture/DSM-24784	JCM 18776, KCTC 13795, NCCP 54	DSM 24784	LB	solid	30°C	24h	aerobe	HCCA	approx. 3 loops in Epp. tube#TRT=plus 50-100 mkL 100 pct. TFA| 30 Min treatment|1:10 diluted	2021-11-15	0	1	0			1	0
1719	2019-11-05	Bruker LT microflex	CVUA Stuttgart (CVUAS)	Bacteria	Bacillota	Bacilli	Caryophanales	Caryophanaceae	Lysinibacillus	sphaericus		B066		University Hohenheim > CVUAS	0	yes	3	sequenced	16S rDNA: 1434bp (97,3% of ref-sequence) > 0/1433; 100,0% similarity with Lys sphaericus KCTC 3346(T) 100,0% completeness 10.08.15; EzBioCloud)	0	B 066 [0102]	CVUAS 4599,2	SBA	solid	30 °C	24 h	aerob	HCCA	eDT	2015-07-22	0	1	0			1	0
2016	2019-03-15	Bruker LT microflex	CVUA Stuttgart (CVUAS)	Bacteria	Bacillota	Bacilli	Caryophanales	Caryophanaceae	Lysinibacillus	sphaericus		CCM 1087		CCM	[0102]	yes	3	public strain collection	0	https://www.sci.muni.cz/ccm/bakterie/htmlb/T2002.HTM#1087	B 042, ATCC 10208, DSM 5019, CN 2205, IFO 3525, NCIB 11935, NBRC 3525, CCM 1087	CVUAS 4596,2	SBA	solid	30 °C	24 h	aerob	HCCA	DT	2014-01-22	0	0	0			1	0
10640	2025-01-20	Bruker Autoflex	RKI Berlin (RKI)	Bacteria	Bacillota	Bacilli	Caryophanales	Caryophanaceae	Lysinibacillus	xylanilyticus		DSM 23493	forest humus KOR, Gyeryong Mountain, Taejon	RKI	0	no	3	type strain	0	https://www.dsmz.de/collection/catalogue/details/culture/DSM-23493	CCUG 57438, KCTC 13423, XDB9	DSM 23493	LB	solid	30°C	24h	aerobe	HCCA	approx. 3 loops in Epp. tube#TRT=plus 50-100 mkL 100 pct. TFA| 30 Min treatment|1:10 diluted	2021-11-15	0	1	0			1	0
4150	2020-08-04	Bruker LT microflex	CVUA Stuttgart (CVUAS)	Bacteria	Bacillota	Bacilli	Caryophanales	Caryophanaceae	Metalysinibacillus	saudimassiliensis		CVUAS 32374	food döner meat DEU, BW 2020	isolate CVUAS	family acc. [0132]	yes	3	sequenced	16S rDNA: 1454bp (98.3% of ref-sequence) > 1/1448= 99.93% similarity with Lysinibacillus saudimassiliensis 13S36_air(T); Metalysinibacillus saudimassiliensis [Gupta 2020] (06.07.2020; EzBioCloud)	0	0	CVUAS 32374	SBA	solid	30°C	24 h	aerobe	HCCA	eDT	2020-07-09	1	1	0			1	0
544	2017-07-17	Bruker LT microflex	CVUA Stuttgart (CVUAS)	Bacteria	Bacillota	Bacilli	Caryophanales	Caryophanaceae	Solibacillus	odysseyi		CVUAS 7684	Capra aegagrus goat, faeces DEU, BW	isolate CVUAS	ehem. Lysinibacillus odysseyi [0132]	yes	3	sequenced	16S rDNA: 1012bp (68.3% of ref-sequence) > 4/1001; 99.6% similarity with Lysinibacillus odyssey 34hs-1(T) (19.06.17; EzBioCloud)	0	0	CVUAS 7684	SBA	solid	30 °C	24 h	aerob	HCCA	eDT	2014-03-06	1	1	0			1	0
4163	2020-10-07	Bruker LT microflex	CVUA Stuttgart (CVUAS)	Bacteria	Bacillota	Bacilli	Caryophanales	Exiguobacteriaceae	Exiguobacterium	acetylicum		P-1574267		isolate MUVA > CVUAS	POS: glucose, NEG: trehalose; D-sorbilol (interpretation Dastager et al., 2015)	no	3	sequenced	16S rDNA: 1482bp (98.3% of ref-sequence) > 6/1451= 99.59% similarity with Exiguobacterium indicum HHS31(T); 8/1451= 99.45% similarity with Exiguobacterium acetylicum DSM 20416(T) / (07.09.2020; EzBioCloud)	0	0	CVUAS 32590	SBA	solid	30°C	24 h	aerobe	HCCA	EFEx	2020-09-01	1	1	0			1	0
1054	2017-11-03	Bruker LT microflex	CVUA Stuttgart (CVUAS)	Bacteria	Bacillota	Bacilli	Caryophanales	Exiguobacteriaceae	Exiguobacterium	enclense		CVUAS 10100	food ice cream vanilla	isolate CVUAS	0	no	3	sequenced	16S rDNA: 1451bp (97.7% of ref-sequence) > 1/1447; 99,93% similarity with Exiguobacterium indicum HHS31(T); next > 4/1447; 99.72% similarity with E. acetylicum DSM 20416(T) next > 6/1406; 99.57% similarity with E. enclense NIO-1109(T) (06.09.17; EzBioCloud)	growing at 37°C; weak growth at 5 °C; POS: lactose, glucose, sucrose, D-sorbit; NEG: trehalose, esculine (interpretation Dastager et al., 2015)	0	CVUAS 10100	SBA	solid	30 °C	24 h	aerobe	HCCA	EFEx	2017-09-26	0	1	0			1	0
1032	2017-10-05	Bruker LT microflex	CVUA Stuttgart (CVUAS)	Bacteria	Bacillota	Bacilli	Caryophanales	Exiguobacteriaceae	Exiguobacterium	profundum		CVUAS 10045	Malacostraca shrimps	isolate CVUAS	0	no	3	sequenced	16S rDNA: 1460bp (98,5% of ref-sequence) > 4/1452; 99,72% similarity with Exiguobacterium profundum 10C(T); next > 6/1452; 99.59% similarity with E. aestuarii TF-16(T) (06.09.17; EzBioCloud)	lactose NEG (interpretation analog Crapart et al., 2007)	0	CVUAS 10045	SBA	solid	30 °C	24 h	aerobe	HCCA	DT	2013-05-14	0	1	0			1	0
325	2017-05-19	Bruker LT microflex	CVUA Stuttgart (CVUAS)	Bacteria	Bacillota	Bacilli	Caryophanales	Listeriaceae	Brochothrix	thermosphacta		DSM 20171	food fresh pork sausage [0003]	DSMZ > CVUAS	0	no	3	type strain	0	https://bacdive.dsmz.de/strain/6867	ATCC 11509, NCDO 1676, NCIB 10018, WDCM 00071	CVUAS 4963	SBA	solid	30 °C	24 h	aerobe	HCCA	eDT	2016-08-09	1	1	0			1	0
1063	2017-11-30	Bruker LT microflex	CVUA Stuttgart (CVUAS)	Bacteria	Bacillota	Bacilli	Caryophanales	Listeriaceae	Brochothrix	thermosphacta		HS33 LVU07		LGL > CVUAS	strain LVU 7 from interlaboratory proficiency test [0069]	no	3	sequenced (LGL)	16S rDNA [0069]: 100% Brochothrix thermosphacta (KC346293)	0	Bologna	CVUAS 10516	SBA	solid	30 °C	24 h	aerobe	HCCA	EFEx	2015-04-14	0	0	0			1	0
1813	2018-09-03	Bruker LT microflex	CVUA Stuttgart (CVUAS)	Bacteria	Bacillota	Bacilli	Caryophanales	Listeriaceae	Listeria	aquatica		CVUAS 2686	food cheese production DEU, BW	isolate LAZBW > CVUAS	0	no	3	sequenced	16S rDNA: 1325bp (97,8% of ref-sequence) > 3/1299; 99,77% similarity with Listeria aquatica FSL S10-1188(T) (24.08.2018; EzBioCloud)	0	LAZBW 2597-1A	CVUAS 2686	SBA	solid	30°C	24h	aerobe	HCCA	DT	2013-01-09	1	1	0			1	0
1587	2022-02-25	Bruker LT microflex	CVUA Stuttgart (CVUAS)	Bacteria	Bacillota	Bacilli	Caryophanales	Listeriaceae	Listeria	aquatica		LAZBW-A2021-4759-1	food production smear water, cheese (Bergkäse) production DEU, BW 2021	isolate LAZBW > CVUAS	0	no	3	sequenced	16S rDNA: 1454bp (99% of ref-sequence) > 5/1445; 99.65% similarity with Listeria aquatica FSL S10-1188(T); > 27/1449; 98.48% similarity with Listeria valentina CLIP 2019/00642 (T) (08.12.2021; NCBI)	0	0	CVUAS 33373	SBA	solid	30°C	24h	aerobe	HCCA	EFEx	2021-11-05	0	0	0			1	0
327	2019-11-05	Bruker LT microflex	CVUA Stuttgart (CVUAS)	Bacteria	Bacillota	Bacilli	Caryophanales	Listeriaceae	Listeria	fleischmannii		DSM 24998	food Swiss hard cheese western Switzerland; Switzerland 2006 [0002]	ETH Zurich > CVUAS	0	no	3	type strain [0002]	0	https://bacdive.dsmz.de/strain/23081	LU2006-1, FAM 21873, CIP 110547, LMG 26584	CVUAS 8725	SBA	solid	30°C	24h	aerobe	HCCA	EFEx	2017-02-15	0	1	0			0	0
329	2019-11-05	Bruker LT microflex	CVUA Stuttgart (CVUAS)	Bacteria	Bacillota	Bacilli	Caryophanales	Listeriaceae	Listeria	fleischmannii		LU2006-3	food Swiss hard cheese / ripening cellar Switzerland 2006 [0002]	ETH Zurich > CVUAS	0	no	3	isolate of species description [0002]; sequenced	0	0	0	CVUAS 8727	SBA	solid	30°C	24h	aerobe	HCCA	EFEx	2017-02-15	0	0	0			1	0
2862	2019-11-05	Bruker LT microflex	CVUA Stuttgart (CVUAS)	Bacteria	Bacillota	Bacilli	Caryophanales	Listeriaceae	Listeria	grayi	grayi	CIP 105447	Chinchilla faeces of chinchilla	Institut Pasteur > CVUAS	0	no	3	type strain	0	https://bacdive.dsmz.de/strain/6870	DSM 20601,ATCC 19120,CECT 931	CVUAS 5829	SBA	solid	30°C	24h	aerobe	HCCA	EFEx	2017-02-15	0	1	0			1	0
2863	2019-11-05	Bruker LT microflex	CVUA Stuttgart (CVUAS)	Bacteria	Bacillota	Bacilli	Caryophanales	Listeriaceae	Listeria	grayi	murrayi	DSM 20596	plant standing corn stalks and leaves	0	0	no	3	offizielle Stammsammlung	0	https://bacdive.dsmz.de/strain/6869	ATCC 25401,CIP 76124,NCTC 10812	CVUAS 8756	SBA	solid	30°C	24h	aerobe	HCCA	EFEx	2017-02-15	0	0	0			1	0
2397	2019-12-03	Bruker LT microflex	CVUA Stuttgart (CVUAS)	Bacteria	Bacillota	Bacilli	Caryophanales	Listeriaceae	Listeria	innocua		CVUAS 10132,2	food, salad salad mix 2016	isolate CVUAS	0	no	3	16S Sequenz	0	0	0	CVUAS 10132,2	SBA	solid	30°C	24h	aerobe	HCCA	EFEx	2017-02-15	0	1	0			1	0
2388	2019-12-03	Bruker LT microflex	CVUA Stuttgart (CVUAS)	Bacteria	Bacillota	Bacilli	Caryophanales	Listeriaceae	Listeria	innocua		CVUAS 8569	food, sausage Schinkenwurst in Streifen	isolate CVUAS	IR4z	no	3	16S Sequenz	0	0	0	CVUAS 8569	SBA	solid	30°C	24h	aerobe	HCCA	EFEx	2017-02-02	0	0	0			1	0
2796	2020-02-03	Bruker LT microflex	CVUA Stuttgart (CVUAS)	Bacteria	Bacillota	Bacilli	Caryophanales	Listeriaceae	Listeria	ivanovii		CVUAS 30423	Sus scrofa domestica Pig heart DEU, BW 2017	isolate CVUAS	0	no	3	sequenced	16S rDNA: 1428bp (97% of ref-sequence) > 6/1428; 99.58% similarity with Listeria ivanovii ssp. ivanovii WSLC 3010(T) (11.10.17; EzBioCloud)	0	0	CVUAS 30423	SBA	solid	30°C	24h	aerobe	HCCA	EFex	2017-10-12	0	1	0			1	0
4016	2020-01-10	Bruker LT microflex	CVUA Stuttgart (CVUAS)	Bacteria	Bacillota	Bacilli	Caryophanales	Listeriaceae	Listeria	ivanovii		CVUAS 32100	Dama dama Damhirschrücken roh, meat european fallow deer, raw DEU, BW 2019	isolate CVUAS	0	no	2	sequenced	16S rDNA: 691bp (47.2% of ref-sequence) + > 1/691= 99.86% similarity with Listeria ivanovii WSLC 3010(T) (09.01.2020; EzBioCloud)	0	0	CVUAS 32100	SBA	solid	30°C	24h	aerobe	HCCA	EFex	2019-12-13	0	0	0			1	0
330	2019-11-05	Bruker LT microflex	CVUA Stuttgart (CVUAS)	Bacteria	Bacillota	Bacilli	Caryophanales	Listeriaceae	Listeria	marthii		DSM 23813	soil Finger Lakes National Forest, New York, USA 1997 [0002]	ETH Zurich > CVUAS	0	no	3	type strain	0	https://bacdive.dsmz.de/strain/6880	CCUG 56148, ATCC BAA-1595, BEIR NR 9579	CVUAS 8757	SBA	solid	30°C	24h	aerobe	HCCA	EFEx	2017-02-15	0	1	0			1	0
574	2017-07-17	Bruker LT microflex	CVUA Stuttgart (CVUAS)	Bacteria	Bacillota	Bacilli	Caryophanales	Listeriaceae	Listeria	monocytogenes	1-2a-ST	CVUAS 8071	Pleuronectidae halibut DEU, BW 2011	isolate CVUAS	0	no	4	NRL BfR	0	0	0	CVUAS 8071	SBA	solid	30°C	24h	aerobe	HCCA	EFex	2017-02-23	0	1	0			1	0
588	2017-07-17	Bruker LT microflex	CVUA Stuttgart (CVUAS)	Bacteria	Bacillota	Bacilli	Caryophanales	Listeriaceae	Listeria	monocytogenes	1-2c-ST	CVUAS 240,2	food ready-to-eat pasta; Nudeln, Wok DEU, BW 2013 [0193]	isolate CVUAS	IRBT 1-2 [0193]	no	4	NRL BfR	0	0	0	CVUAS 240,2	SBA	solid	30°C	24h	aerobe	HCCA	EFex	2017-01-25	0	0	0			1	0
585	2017-07-17	Bruker LT microflex	CVUA Stuttgart (CVUAS)	Bacteria	Bacillota	Bacilli	Caryophanales	Listeriaceae	Listeria	monocytogenes	2b-ST	CVUAS 873,2	food smocked mackerel DEU, BW 2013	isolate CVUAS	IR 1-2	no	4	NRL BfR	0	0	0	CVUAS 873,2	SBA	solid	30°C	24h	aerobe	HCCA	EFex	2017-01-25	0	0	0			1	0
597	2017-07-17	Bruker LT microflex	CVUA Stuttgart (CVUAS)	Bacteria	Bacillota	Bacilli	Caryophanales	Listeriaceae	Listeria	monocytogenes	3a-ST	CVUAS 5798	food soft cheese DEU, BW 2010 [0193]	isolate CVUAS	IRBT 3+7 [0193]	no	4	NRL BfR	0	0	0	CVUAS 5798	SBA	solid	30°C	24h	aerobe	HCCA	EFex	2017-02-23	0	0	0			1	0
603	2017-07-17	Bruker LT microflex	CVUA Stuttgart (CVUAS)	Bacteria	Bacillota	Bacilli	Caryophanales	Listeriaceae	Listeria	monocytogenes	3b-ST	CLIP 70676	[0193]	CIP	IRBT 3+7 [0193]	no	4	public strain collection	0	0	L0206	CVUAS 6547	SBA	solid	30°C	24h	aerobe	HCCA	EFex	2017-02-23	0	0	0			1	0
605	2017-07-17	Bruker LT microflex	CVUA Stuttgart (CVUAS)	Bacteria	Bacillota	Bacilli	Caryophanales	Listeriaceae	Listeria	monocytogenes	3c-ST	SLCC 2479	[0193]	SLCC	IRBT 3+7 [0193]	no	4	public strain collection	0	0	L0066	CVUAS 6545	SBA	solid	30°C	24h	aerobe	HCCA	EFex	2017-02-23	0	0	0			1	0
607	2017-07-17	Bruker LT microflex	CVUA Stuttgart (CVUAS)	Bacteria	Bacillota	Bacilli	Caryophanales	Listeriaceae	Listeria	monocytogenes	4a-ST	10BfR L0211	animal, ruminant braun tissue New Sealand [0193]	ATCC	IRBT 4 [0193]	no	4	public strain collection	0	https://bacdive.dsmz.de/strain/135910	L0067; CVUAS 6550; CIP 105457, CIP 78.37, ATCC 19114, CIP 60.88, NCTC 5214, CECT 934, LMG 16783, WDCM 00110, JCM 7674, CCM 5579, L0211	CVUAS 6550	SBA	solid	30°C	24h	aerobe	HCCA	EFex	2017-02-23	0	0	0			1	0
619	2017-07-17	Bruker LT microflex	CVUA Stuttgart (CVUAS)	Bacteria	Bacillota	Bacilli	Caryophanales	Listeriaceae	Listeria	monocytogenes	4b-ST	CVUAS 7366,2	food Bunter Salat (Blattsalat) DEU, BW	isolate CVUAS	0	no	4	NRL BfR	0	0	0	CVUAS 7366,2	SBA	solid	30°C	24h	aerobe	HCCA	EFex	2017-01-25	0	0	0			1	0
620	2017-07-17	Bruker LT microflex	CVUA Stuttgart (CVUAS)	Bacteria	Bacillota	Bacilli	Caryophanales	Listeriaceae	Listeria	monocytogenes	4-ST	CVUAS 6122	human Klinik DEU, BW	isolate LGA > CVUAS	ST 4	no	3	NRL BfR	0	0	0	CVUAS 6122	SBA	solid	30°C	24h	aerobe	HCCA	EFex	2017-02-23	0	0	0			1	0
702	2020-02-25	Bruker LT microflex	CVUA Stuttgart (CVUAS)	Bacteria	Bacillota	Bacilli	Caryophanales	Listeriaceae	Listeria	newyorkensis		CVUAS 33416	food noodle salad DEU, BW 2021	isolate CVUAS	0	no	3	sequenced	16S rDNA: 1444bp (99% of ref-sequence) > 0/1440; 100% similarity with Listeria newyorkensis FSL M6-0635(T) ff Listeria sp.(8.12.2021, NCBI)	0	0	CVUAS 33416	SBA	solid	37 °C	24 h	aerobe	HCCA	EFEx	2021-11-22	0	1	0			1	0
13172	2024-09-19	Bruker sirius	CVUA Stuttgart (CVUAS)	Bacteria	Bacillota	Bacilli	Caryophanales	Listeriaceae	Listeria	newyorkensis		CVUAS 36192	hygiene sample, food producer gully DEU, BW 2024	isolate CVUAS	0	no	3	sequenced	16S rDNA: 1454bp (99% of ref-sequence) > 1/1454; 99,8% similarity with Listeria newyorkensis CMB191063 ff Listeria sp.(02.09.2024, NCBI)	0	0	CVUAS 36192	SBA	solid	37°C	24h	aerobe	HCCA	EFex	2024-03-06	0	0	0			1	0
331	2019-11-05	Bruker LT microflex	CVUA Stuttgart (CVUAS)	Bacteria	Bacillota	Bacilli	Caryophanales	Listeriaceae	Listeria	rocourtiae		DSM 22097	food precut lettuce Salzburg, Austria 2002 [0002]	DSMZ > CVUAS	0	no	3	type strain	0	https://bacdive.dsmz.de/strain/6881	Allerberger 700284/02, CLIP 2007/00563, CIP 109804	CVUAS 7554	SBA	solid	30°C	24h	aerobe	HCCA	EFEx	2017-02-15	0	1	0			1	0
2911	2019-12-03	Bruker LT microflex	CVUA Stuttgart (CVUAS)	Bacteria	Bacillota	Bacilli	Caryophanales	Listeriaceae	Listeria	seeligeri		CVUAS 2763	Wiederholung Zucchini, 2007 DEU, BW 2007	isolate CVUAS	4z-irST	no	3	16S Sequenz	0	0	0	CVUAS 2763	SBA	solid	30°C	24h	aerobe	HCCA	EFEx	2017-02-02	0	1	0			1	0
3948	2019-12-03	Bruker LT microflex	CVUA Stuttgart (CVUAS)	Bacteria	Bacillota	Bacilli	Caryophanales	Listeriaceae	Listeria	seeligeri		CVUAS 9353	food wild garlic, Bärlauch DEU, BW 2012	isolate CVUAS	4z-irST	no	3	16S Sequenz	0	0	0	CVUAS 9353	SBA	solid	30°C	24h	aerobe	HCCA	EFEx	2017-02-15	0	0	0			1	0
2797	2020-02-03	Bruker LT microflex	CVUA Stuttgart (CVUAS)	Bacteria	Bacillota	Bacilli	Caryophanales	Listeriaceae	Listeria	sp		CVUAS 31185	hygiene swab DEU, BW 2018	isolate CVUAS	L. newyorkensis, not confirmed yet	no	3	sequenced	16S rDNA: 1457bp (98.2% of ref-sequence) > 6/1437= 99.58% similarity with Listeria newyorkensis FSL M6-0635(T), followed by several other Lis sp (20.01.2020; EzBioCloud)	0	0	CVUAS 31185	SBA	solid	30°C	24h	aerobe	HCCA	EFEx	2018-09-18	0	1	0			1	0
3949	2019-12-03	Bruker LT microflex	CVUA Stuttgart (CVUAS)	Bacteria	Bacillota	Bacilli	Caryophanales	Listeriaceae	Listeria	welshimeri	4-irST	CVUAS 2412,3	Sus scrofa domestica pork meat DEU, BW 2015	isolate CVUAS	4-irST	no	3	16S Sequenz	0	0	0	CVUAS 2412,3	SBA	solid	30°C	24h	aerobe	HCCA	EFEx	2017-02-15	0	1	0			1	0
3954	2019-12-03	Bruker LT microflex	CVUA Stuttgart (CVUAS)	Bacteria	Bacillota	Bacilli	Caryophanales	Listeriaceae	Listeria	welshimeri	4z-irST	CVUAS 1561	Gallus gallus chicken breast DEU, BW 2006	isolate CVUAS	4z-irST	no	3	sequenced	16S Teilsequenz; 895 bp; 100% Similarity mit SLCC 5334 (T); 61% Completeness (29.10.14; RAU)	0	0	CVUAS 1561	SBA	solid	30°C	24h	aerobe	HCCA	EFEx	2017-02-02	0	0	0			1	0
332	2017-05-19	Bruker LT microflex	CVUA Stuttgart (CVUAS)	Bacteria	Bacillota	Bacilli	Caryophanales	Paenibacillaceae	Brevibacillus	laterosporus		CCM 1612		University Hohenheim > CVUAS	0	yes	3	copy of isolate from public strain collection	0	https://bacdive.dsmz.de/strain/135999	B 078 [0102]; CCM 1612; ATCC 9141; CIP 51.31, NCDO 1124	CVUAS 4602,2	SBA	solid	30°C	24h	aerob	HCCA	eDT	2015-09-23	1	1	0			1	0
2018	2019-03-15	Bruker LT microflex	CVUA Stuttgart (CVUAS)	Bacteria	Bacillota	Bacilli	Caryophanales	Paenibacillaceae	Brevibacillus	laterosporus		CCM 2116		CCM	[0102]	yes	3	type strain	0	https://www.sci.muni.cz/ccm/bakterie/htmlb/2116	B 098,ATCC 64,DSM 25,JCM 2496,LMG 16000,NCIB 9367,NCTC 6357	CVUAS 6417,2	SBA	solid	30 °C	24 h	aerob	HCCA	DT	2014-01-22	0	0	0			1	0
12738	2024-10-20	Bruker Autoflex	RKI Berlin (RKI)	Bacteria	Bacillota	Bacilli	Caryophanales	Paenibacillaceae	Brevibacillus	parabrevis		HD1.4A		RKI	0	no	3	sequenced	0	0	0	HD1.4A	LB agar	solid	37°C	24h	aerob	HCCA	#CON=1 loop in 50 mkL#TRT=in 80 pct. TFA, 30 Min, 1:10 diluted, spotted 1:1 with matrix (12 g|L HCCA in TA2)#EXT=not specified#LAS=#CAL=E. coli K12 (DSM 3871), linear calibration#CUS=RKI ZBS6 | Dr. Thanh Tam (IPPR, Hanoi, Vietnam)#	2020-01-08	0	1	0			1	0
12739	2024-10-20	Bruker Autoflex	RKI Berlin (RKI)	Bacteria	Bacillota	Bacilli	Caryophanales	Paenibacillaceae	Brevibacillus	parabrevis		HD3.3A		RKI	0	no	3	sequenced	0	0	0	HD3.3A	LB agar	solid	37°C	24h	aerob	HCCA	#CON=1 loop in 50 mkL#TRT=in 80 pct. TFA, 30 Min, 1:10 diluted, spotted 1:1 with matrix (12 g|L HCCA in TA2)#EXT=not specified#LAS=#CAL=E. coli K12 (DSM 3871), linear calibration#CUS=RKI ZBS6 | Dr. Thanh Tam (IPPR, Hanoi, Vietnam)#	2020-01-09	0	0	0			1	0
12724	2024-06-10	Bruker Autoflex	RKI Berlin (RKI)	Bacteria	Bacillota	Bacilli	Caryophanales	Paenibacillaceae	Brevibacillus	porteri		HB1.1		RKI	0	no	3	sequenced	0	0	0	HB1.1	LB agar	solid	37°C	24h	aerob	HCCA	#CON=1 loop in 50 mkL#TRT=in 80 pct. TFA, 30 Min, 1:10 diluted, spotted 1:1 with matrix (12 g|L HCCA in TA2)#EXT=not specified#LAS=#CAL=E. coli K12 (DSM 3871), linear calibration#CUS=RKI ZBS6 | Dr. Thanh Tam (IPPR, Hanoi, Vietnam)#	2019-11-27	0	1	0			1	0
12725	2024-06-10	Bruker Autoflex	RKI Berlin (RKI)	Bacteria	Bacillota	Bacilli	Caryophanales	Paenibacillaceae	Brevibacillus	porteri		HB1.2		RKI	0	no	3	sequenced	0	0	0	HB1.2	LB agar	solid	37°C	24h	aerob	HCCA	#CON=1 loop in 50 mkL#TRT=in 80 pct. TFA, 30 Min, 1:10 diluted, spotted 1:1 with matrix (12 g|L HCCA in TA2)#EXT=not specified#LAS=#CAL=E. coli K12 (DSM 3871), linear calibration#CUS=RKI ZBS6 | Dr. Thanh Tam (IPPR, Hanoi, Vietnam)#	2019-11-27	0	0	0			1	0
3840	2021-10-18	Bruker Autoflex I	RKI Berlin (RKI)	Bacteria	Bacillota	Bacilli	Caryophanales	Paenibacillaceae	Paenibacillus	alvei		B 210	Apis mellifera invertebrate; foulbrood of bees	University Hohenheim > RKI	[0102]	yes	3	eudo	0	https://www.culturecollections.org.uk/products/bacteria/detail.jsp?refId=NCTC+3349&collection=nctc	B 210; 03/1975, NCTC 3349	NCTC 3349	LB	solid	37 °C	24h	aerobe	HCCA	80% TFA/1:10 verdünnt/1:1 HCCA:TA2	2016-03-01	1	1	0			1	0
1930	2019-02-07	Bruker LT microflex	LHL Giessen (LHL)	Bacteria	Bacillota	Bacilli	Caryophanales	Paenibacillaceae	Paenibacillus	amylolyticus		161006368	Capra aegagrus goat, necropsy	isolate LHL	0	yes	2	0	0	0	0	161006368	SBA	solid	37°C	24-48h	aerobe	HCCA	DT	2016-05-23	0	1	0			1	0
1932	2019-02-07	Bruker LT microflex	LHL Giessen (LHL)	Bacteria	Bacillota	Bacilli	Caryophanales	Paenibacillaceae	Paenibacillus	amylolyticus		141010301-6	Apis mellifera bee, honey	isolate LHL	0	yes	2	0	0	0	0	141010301-6	SBA, MYPGP	solid	37°C	4-6 days	aerobe/ microaerophil	HCCA	DT	2014-08-19	0	0	0			1	0
1933	2019-02-07	Bruker LT microflex	LHL Giessen (LHL)	Bacteria	Bacillota	Bacilli	Caryophanales	Paenibacillaceae	Paenibacillus	barengoltzii		181005658	Apis mellifera bee, honey	isolate LHL	0	yes	2	0	0	0	0	181005658	SBA, MYPGP	solid	37°C	4-6 days	aerobe/ microaerophil	HCCA	DT	2018-04-19	0	1	0			1	0
1934	2019-02-07	Bruker LT microflex	LHL Giessen (LHL)	Bacteria	Bacillota	Bacilli	Caryophanales	Paenibacillaceae	Paenibacillus	barengoltzii		151006426-14	Apis mellifera bee, honey	isolate LHL	0	yes	2	0	0	0	0	151006426-14	SBA, MYPGP	solid	37°C	4-6 days	aerobe/ microaerophil	HCCA	DT	2015-05-27	0	0	0			1	0
1869	2019-02-07	Bruker LT microflex	CVUA Stuttgart (CVUAS)	Bacteria	Bacillota	Bacilli	Caryophanales	Paenibacillaceae	Paenibacillus	chibensis		NCTC 7578		University Hohenheim > CVUAS	0	yes	3	public strain collection	0	https://www.culturecollections.org.uk/products/bacteria/detail.jsp?refId=NCTC+7578&collection=nctc	B 222	CVUAS 2433,2	SBA	solid	30 °C	24 h	aerobe	HCCA	DT	2014-01-22	0	1	0			1	0
1936	2019-02-07	Bruker LT microflex	LHL Giessen (LHL)	Bacteria	Bacillota	Bacilli	Caryophanales	Paenibacillaceae	Paenibacillus	glucanolyticus		141010244-2	Apis mellifera bee, honey	isolate LHL	0	yes	2	0	0	0	0	141010244-2	SBA, MYPGP	solid	37°C	4-6 days	aerobe/ microaerophil	HCCA	DT	2014-08-15	0	1	0			1	0
1937	2019-02-07	Bruker LT microflex	LHL Giessen (LHL)	Bacteria	Bacillota	Bacilli	Caryophanales	Paenibacillaceae	Paenibacillus	glucanolyticus		161004455-3	Apis mellifera bee, honey	isolate LHL	0	yes	2	0	0	0	0	161004455-3	SBA, MYPGP	solid	37°C	4-6 days	aerobe/ microaerophil	HCCA	DT	2016-04-12	0	0	0			1	0
2100	2019-02-07	Bruker LT microflex	LHL Giessen (LHL)	Bacteria	Bacillota	Bacilli	Caryophanales	Paenibacillaceae	Paenibacillus	larvae	ERIC I	151008473-1	Apis mellifera bee, honey 2015	isolate LHL	ERIC I	yes	3	FLI	0	0	0	151008473/1	SBA, MYPGP	solid	37°C	4-6 days	aerobe/ microaerophil	HCCA	DT	2015-06-30	0	1	0			1	0
2102	2019-02-07	Bruker LT microflex	LHL Giessen (LHL)	Bacteria	Bacillota	Bacilli	Caryophanales	Paenibacillaceae	Paenibacillus	larvae	ERIC I	151009681-2	Apis mellifera bee, honey 2015	isolate LHL	ERIC I	yes	3	FLI	0	0	0	151009681/2	SBA, MYPGP	solid	37°C	4-6 days	aerobe/ microaerophil	HCCA	DT	2015-07-28	0	0	0			1	0
2106	2019-02-07	Bruker LT microflex	LHL Giessen (LHL)	Bacteria	Bacillota	Bacilli	Caryophanales	Paenibacillaceae	Paenibacillus	larvae	ERIC II	151005015-1	Apis mellifera bee, honey 2015	isolate LHL	ERIC II	yes	3	FLI	0	0	0	151005015/1	SBA, MYPGP	solid	37°C	4-6 days	aerobe/ microaerophil	HCCA	DT	2015-04-28	0	0	0			1	0
2107	2019-02-07	Bruker LT microflex	LHL Giessen (LHL)	Bacteria	Bacillota	Bacilli	Caryophanales	Paenibacillaceae	Paenibacillus	larvae	ERIC II	151005237-1	Apis mellifera bee, honey 2015	isolate LHL	ERIC II	yes	3	FLI	0	0	0	151005237/1	SBA, MYPGP	solid	37°C	4-6 days	aerobe/ microaerophil	HCCA	DT	2015-04-28	0	0	0			1	0
2115	2019-02-07	Bruker LT microflex	LHL Giessen (LHL)	Bacteria	Bacillota	Bacilli	Caryophanales	Paenibacillaceae	Paenibacillus	macerans		151005943-3	Apis mellifera bee, honey 2015	isolate LHL	0	yes	2	0	0	0	0	151005943-3	SBA, MYPGP	solid	37°C	4-6 days	aerobe/ microaerophil	HCCA	DT	2015-05-12	0	1	0			1	0
4164	2020-10-07	Bruker LT microflex	CVUA Stuttgart (CVUAS)	Bacteria	Bacillota	Bacilli	Caryophanales	Paenibacillaceae	Paenibacillus	nuruki		CVUAS 32347	Bos taurus Mastitis DEU, BW 2020	isolate CVUAS	0	yes	3	sequenced	16S rDNA: 1457bp (98.6% of ref-sequence) > 14/1432= 99.02% similarity with Paenibacillus nuruki TI5-13ar(T) (14.09.2020; EzBioCloud)	0	0	CVUAS 32347	SBA	solid	30 °C	24 h	aerobe	HCCA	eDT	2020-06-05	0	1	0			1	0
2117	2019-02-07	Bruker LT microflex	LHL Giessen (LHL)	Bacteria	Bacillota	Bacilli	Caryophanales	Paenibacillaceae	Paenibacillus	pabuli		141006464-7	Apis mellifera bee, honey 2014	isolate LHL	0	yes	2	0	0	0	0	141006464-7	SBA, MYPGP	solid	37°C	4-6 days	aerobe/ microaerophil	HCCA	DT	2014-05-23	0	1	0			1	0
2120	2019-02-07	Bruker LT microflex	LHL Giessen (LHL)	Bacteria	Bacillota	Bacilli	Caryophanales	Paenibacillaceae	Paenibacillus	pabuli		141010955-13	Apis mellifera bee, honey 2014	isolate LHL	0	yes	2	0	0	0	0	141010955-13	SBA, MYPGP	solid	37°C	4-6 days	aerobe/ microaerophil	HCCA	DT	2014-08-29	0	0	0			1	0
2122	2019-02-07	Bruker LT microflex	LHL Giessen (LHL)	Bacteria	Bacillota	Bacilli	Caryophanales	Paenibacillaceae	Paenibacillus	pasadenensis		141013794-4	Apis mellifera bee, honey 2014	isolate LHL	0	yes	2	0	0	0	0	141013794-4	SBA, MYPGP	solid	37°C	4-6 days	aerobe/ microaerophil	HCCA	DT	2014-10-30	0	1	0			1	0
3841	2021-10-18	Bruker Autoflex I	RKI Berlin (RKI)	Bacteria	Bacillota	Bacilli	Caryophanales	Paenibacillaceae	Paenibacillus	polymyxa		A418-1	ring trial	RKI	strain collection of the RKI	yes	2	0	0	0	A-268_02	A418-1	LB	solid	37 °C	24h	aerobe	HCCA	80% TFA/1:10 verdünnt/1:1 HCCA:TA2	2013-09-12	0	1	0			1	0
3803	2021-09-20	Bruker Autoflex I	RKI Berlin (RKI)	Bacteria	Bacillota	Bacilli	Caryophanales	Paenibacillaceae	Paenibacillus	polymyxa		DSM 365	soil garden soil DEU, Göttingen	DSMZ	0	yes	3	public strain collection	0	https://bacdive.dsmz.de/strain/11482	0	DSM 365	LB	solid	37 °C	24h	aerobe	HCCA	80% TFA/1:10 verdünnt/1:1 HCCA:TA2	2017-11-24	0	0	0			1	0
259	2017-04-13	Bruker LT microflex	CVUA Stuttgart (CVUAS)	Bacteria	Bacillota	Bacilli	Caryophanales	Paenibacillaceae	Paenibacillus	sp-CVUAS-6369		CVUAS 6369	Nestor notabilis Kea, organs DEU, BW 2010	Isolate CVUAS	0	yes	3	sequenced	16S rDNA: 1445bp (98% of ref-sequence) > 46/1435; 96,76% similarity with Paenibacillus provencensis 4401170(T), 98,4% completeness (17.10.2016; EzBioCloud)	0	0	CVUAS 6369	SBA	solid	30 °C	24 h	aerobe	HCCA	eDT	2013-09-29	0	1	0			1	0
260	2017-04-13	Bruker LT microflex	CVUA Stuttgart (CVUAS)	Bacteria	Bacillota	Bacilli	Caryophanales	Paenibacillaceae	Paenibacillus	sp-E8a		HAMBI 3232	plant corn Paenilid producer. In [0032]: "Paenibacillus tundrae E8a"	HAMBI > CVUAS	0	yes	3	public strain collection; species position uncertain	16S rDNA Gen-Bank no.: JF683621, [0032] 955bp (64,7% of ref-sequence) > 0/951; 100% similarity with Paenibacillus amylolyticus NRRL NRS-290(T), 100% completeness; other Paenibacillus very close (18.10.16; EzBioCloud)	0	0	CVUAS 2661,2	SBA	solid	30 °C	24 h	aerobe	HCCA	eDT	2013-07-18	0	1	0			1	0
2052	2019-04-25	Bruker LT microflex	CVUA Stuttgart (CVUAS)	Bacteria	Bacillota	Bacilli	Caryophanales	Paenibacillaceae	Paenibacillus	taichungensis		B 128		University Hohenheim > CVUAS	[0102]	yes	3	sequenced	16S rDNA: 1426bp (96,3% of ref-sequence) > 4/1416; 99,72% similarity with Paenibacillus taichungensis BCRC 17757(T) (05.04.2019; EzBioCloud)	0	B 128 (B. polymyxa)	CVUAS 4565,2	SBA	solid	30 °C	24 h	aerob	HCCA	DT	2014-01-22	0	1	0			1	0
2065	2019-05-21	Bruker LT microflex	CVUA Stuttgart (CVUAS)	Bacteria	Bacillota	Bacilli	Caryophanales	Paenibacillaceae	Paenibacillus	taichungensis		FLI 003	contaminant of microbank 2010	FLI > CVUAS	0	yes	3	sequenced	16S rDNA: 1444bp (98.0% of ref-sequence) > 5/1440; 99,65% similarity with Paenibacillus taichungensis BRCC 17757(T) (08.04.2019; EzBioCloud)	0	0	CVUAS 6372	SBA	solid	30°C	24 h	aerobe	HCCA	EFEx	2019-04-16	0	0	0			1	0
261	2017-04-13	Bruker LT microflex	CVUA Stuttgart (CVUAS)	Bacteria	Bacillota	Bacilli	Caryophanales	Paenibacillaceae	Paenibacillus	tundrae		HAMBI 3233	soil soil from moist acidic tundra USA, Northern Alaska [0003]	HAMBI > CVUAS	0	yes	3	type strain	0	https://bacdive.dsmz.de/strain/11640	A10b, NRRL B-51094, CIP 110036, DSM 21291	CVUAS 2662,2	SBA	solid	30 °C	24 h	aerobe	HCCA	EFEx	2016-08-23	0	1	0			1	0
2123	2019-02-07	Bruker LT microflex	LHL Giessen (LHL)	Bacteria	Bacillota	Bacilli	Caryophanales	Paenibacillaceae	Paenibacillus	validus		171012589-4	Apis mellifera bee, honey 2017	isolate LHL	0	yes	2	0	0	0	0	171012589-4	SBA, MYPGP	solid	37°C	4-6 days	aerobe/ microaerophil	HCCA	DT	2017-09-19	0	1	0			1	0
3313	2020-11-30	Bruker LT microflex	CVUA Stuttgart (CVUAS)	Bacteria	Bacillota	Bacilli	Caryophanales	Staphylococcaceae	Jeotgalicoccus	halophilus		190-z-3	Bos taurus bovine milk DEU, NW 2016	isolate University Bonn ITW > CVUAS	0	no	3	sequenced	16S rDNA: 1439bp (98.4% of ref-sequence) > 9/1435; 99.37% similarity with Jeotgalicoccus halophilus C1-52(T), 98.7% completeness; 5/1316= 99.62% similarity with Jeotgalicoccus aerolatus MPA-33(T), 90.1% completeness (29.09.2020; EzBioCloud)	0	0	CVUAS 30536	SBA	solid	25°C	24 h	aerobe	HCCA	EFEx	2017-10-26	1	1	0			1	0
4174	2021-02-22	Bruker LT microflex	CVUA Stuttgart (CVUAS)	Bacteria	Bacillota	Bacilli	Caryophanales	Staphylococcaceae	Jeotgalicoccus	huakuii		257-y-10	Bos taurus bovine milk	University Bonn ITW > CVUAS	close related to J. marinus /	no	3	sequenced	16S rDNA: 1434bp (98.4% of ref-sequence) > 15/1433= 98.95% similarity with Jeotgalicoccus marinus JSM 076033(T); 16/1433= 98.81% similarity with Jeotgalicoccus huakuii NY-2(T) (24.09.2020; EzBioCloud)	0	0	CVUAS 30540	SBA	solid	37°C	24 h	aerobe	HCCA	EFEx	2017-10-26	0	1	0			1	0
1157	2018-04-09	Bruker LT microflex	CVUA Stuttgart (CVUAS)	Bacteria	Bacillota	Bacilli	Caryophanales	Staphylococcaceae	Jeotgalicoccus	psychrophilus		1403-y-3	Bos taurus bovine milk DEU, NW	isolate University Bonn ITW > CVUAS	0	no	3	sequenced	16S rDNA: 1447bp (98,1% of ref-sequence) > 4/1443; 99,72% similarity with Jeotgalicoccus psychrophilus DSM 19085(T);(17.11.17; EzBioCloud)	0	0	CVUAS 30523	SBA	solid	25 °C	24 h	aerobe	HCCA	EFEx	2017-10-26	0	1	0			1	0
3320	2021-05-20	Bruker LT microflex	CVUA Stuttgart (CVUAS)	Bacteria	Bacillota	Bacilli	Caryophanales	Staphylococcaceae	Macrococcus	carouselicus		CVUAS 31604	Bos taurus milk DEU, BW 2019	isolate CVUAS	0	no	3	sequenced	16S: 1447bp (100% of ref-sequence > 4/1447; 99.72% similarity with Macrococcus carouselicus H8b16 [NR_044927.1] (12.04.2021; NCBI)	0	0	CVUAS 31604	SBA	solid	37°C	24 h	aerobe	HCCA	EFEx	2019-03-13	1	1	0			1	0
2	2017-02-17	Bruker LT microflex	CVUA Stuttgart (CVUAS)	Bacteria	Bacillota	Bacilli	Caryophanales	Staphylococcaceae	Macrococcus	caseolyticus		CVUAS 121	animal boiled meat 2004	isolate CVUAS	[0028]	no	3	16S rDNA-sequencing	0	0	0	CVUAS 121	SBA	solid	37 °C	24 h	aerobe	HCCA	DT	2013-03-14	0	1	0			1	0
3	2017-02-17	Bruker LT microflex	CVUA Stuttgart (CVUAS)	Bacteria	Bacillota	Bacilli	Caryophanales	Staphylococcaceae	Macrococcus	caseolyticus		CVUAS 3051	contamination of submitted isolate	isolate CVUAS	[0028]	no	3	16S rDNA-sequencing	0	0	0	CVUAS 3051	SBA	solid	37 °C	24 h	aerobe	HCCA	DT	2013-03-13	0	0	0			1	0
155	2017-02-17	Bruker LT microflex	CVUA Stuttgart (CVUAS)	Bacteria	Bacillota	Bacilli	Caryophanales	Staphylococcaceae	Mammaliicoccus	lentus		CVUAS 2968	Bos taurus raw milk DEU, BW 2008	isolate CVUAS	[0028]; former Staphylococcus; new genus [0152]	no	3	16S rDNA-sequencing	0	0	0	CVUAS 2968	SBA	solid	37 °C	24 h	aerobe	HCCA	DT	2013-06-18	1	1	0			1	0
1101	2018-01-12	Bruker LT microflex	CVUA Stuttgart (CVUAS)	Bacteria	Bacillota	Bacilli	Caryophanales	Staphylococcaceae	Mammaliicoccus	sciuri		CVUAS 3565	Bos taurus bovine, raw milk	isolate CVUAS	[0028]; former Staphylococcus; new genus [0152]	no	3	sequenced	16S rDNA: 1439 (97.6% of ref-sequence) > 0/1438; 100% similarity with Staphylococcus sciuri DSM 20345(T); > 11/1438; 99,24% similarity with Staphylococcus lentus ATCC 29070(T) ); > 12/1438; 99,17% similarity with Staphylococcus stepanovicii 196(T) (21.12.18; EzBioCloud)	0	0	CVUAS 3565	SBA	solid	37 °C	24 h	aerobe	HCCA	EFEx	2017-12-13	0	1	0			1	0
185	2017-02-17	Bruker LT microflex	CVUA Stuttgart (CVUAS)	Bacteria	Bacillota	Bacilli	Caryophanales	Staphylococcaceae	Mammaliicoccus	sciuri		CVUAS 4650	Bos taurus raw milk DEU, BW 2009 mec-pos	isolate CVUAS	[0028]; former Staphylococcus; new genus [0152]	no	3	16S rDNA-sequencing	0	0	0	CVUAS 4650	SBA	solid	37 °C	24 h	aerobe	HCCA	DT	2012-10-31	0	0	0			1	0
200	2017-02-17	Bruker LT microflex	CVUA Stuttgart (CVUAS)	Bacteria	Bacillota	Bacilli	Caryophanales	Staphylococcaceae	Mammaliicoccus	vitulinus		CVUAS 343.2	Bos taurus raw milk 2013	isolate CVUAS	[0028]; former Staphylococcus; new genus [0152]	no	3	16S rDNA-sequencing	16S rDNA: 1441bp (97,5% of ref-sequence) > 1/1432; 99.93% similarity with Staphylococcus vitulinus ATCC 51145(T), 99.9% completeness (31.05.16; EzBioCloud)	0	0	CVUAS 343.2	SBA	solid	37 °C	24 h	aerobe	HCCA	EFex	2014-06-06	0	1	0			1	0
201	2017-02-17	Bruker LT microflex	CVUA Stuttgart (CVUAS)	Bacteria	Bacillota	Bacilli	Caryophanales	Staphylococcaceae	Mammaliicoccus	vitulinus		CVUAS 9937.2	food spice-mix 2014	isolate CVUAS	[0028]; former Staphylococcus; new genus [0152]	no	3	16S rDNA-sequencing	16S rDNA: 1436bp (97,2% of ref-sequence) > 1/1434; 99.93% similarity with Staphylococcus vitulinus ATCC 51145(T), 99.9% completeness (03.12.15; EzBioCloud)	0	0	CVUAS 9937.2	SBA	solid	37 °C	24 h	aerobe	HCCA	EFex	2016-04-06	0	0	0			1	0
11	2017-02-17	Bruker LT microflex	CVUA Stuttgart (CVUAS)	Bacteria	Bacillota	Bacilli	Caryophanales	Staphylococcaceae	Staphylococcus	agnetis		CVUAS 5687	Bos taurus 2010	isolate CVUAS	[0028]	no	3	sequenced	16S rDNA: 1457bp (98.8% of ref-sequence) > 0/1399= 99.86% similarity with Staphylococcus agnetis 6-4(T) (22.10.2019; EzBioCloud)	0	0	CVUAS 5687	SBA	solid	37 °C	24 h	aerobe	HCCA	DT	2013-04-16	1	1	0			1	0
13	2017-02-17	Bruker LT microflex	CVUA Stuttgart (CVUAS)	Bacteria	Bacillota	Bacilli	Caryophanales	Staphylococcaceae	Staphylococcus	agnetis		TUM 7385	Bos taurus raw milk	TUM > CVUAS	[0028]	no	3	sequenced	rpoB: 494bp (98% of ref-sequence) > 1/494; 99% similarity with Staphylococcus agnetis strain 908, CP009623.1, 97.9% completeness (14.06.2016; NCBI)	0	0	CVUAS 2330.2	SBA	solid	37 °C	24 h	aerobe	HCCA	DT	2013-10-02	0	0	0			1	0
14	2017-02-17	Bruker LT microflex	CVUA Stuttgart (CVUAS)	Bacteria	Bacillota	Bacilli	Caryophanales	Staphylococcaceae	Staphylococcus	argenteus		DSM 28299	human blood culture of a 55-year-old Indigenous Australian female AUS	DSMZ	[0028]	no	3	type strain [0003]	0	https://bacdive.dsmz.de/strain/130706	0	CVUAS 6790,3	SBA	solid	37 °C	24 h	aerobe	HCCA	DT	2015-04-21	0	1	0			1	0
1989	2019-02-07	Bruker LT microflex	Uppsala University (UU)	Bacteria	Bacillota	Bacilli	Caryophanales	Staphylococcaceae	Staphylococcus	argenteus		RK308	human human, clinical sample	isolate sent to Clinical Microbiology Laboratory Uppsala University Hospital	[0100]	no	4	WGS	0	0	0	RK308	SBA	solid	37 °C	24 h	aerobe	HCCA	DT	2018-04-12	0	0	0			1	0
262	2017-04-13	Bruker LT microflex	CVUA Stuttgart (CVUAS)	Bacteria	Bacillota	Bacilli	Caryophanales	Staphylococcaceae	Staphylococcus	arlettae		254-U4-2	Bos taurus raw milk DEU, NW 2016	isolate University Bonn ITW > CVUAS	0	no	3	sequenced	16S rDNA: 1443bp (97,9% of ref-sequence) > 0/1441; 100% similarity with Staphylococcus arlettae ATCC 43957(T), (13.01.2017; EzBioCloud)	0	0	CVUAS 11612	SBA	solid	37 °C	24 h	aerobe	HCCA	eDT	2016-12-28	0	1	0			1	0
17	2017-02-17	Bruker LT microflex	CVUA Stuttgart (CVUAS)	Bacteria	Bacillota	Bacilli	Caryophanales	Staphylococcaceae	Staphylococcus	arlettae		CVUAS 3762	Bos taurus raw milk, mastitis 2008	isolate CVUAS	[0028]	no	3	sequenced	16S rDNA: 1460bp (99.0% of ref-sequence) > 1/1460; 99.93% similarity with Staphylococcus arlettae ATCC 43957(T), 99.9% completeness (18.03.16; EzBioCloud)	0	0	CVUAS 3762	SBA	solid	37 °C	24 h	aerobe	HCCA	DT	2013-02-13	0	0	0			1	0
21	2017-02-17	Bruker LT microflex	CVUA Stuttgart (CVUAS)	Bacteria	Bacillota	Bacilli	Caryophanales	Staphylococcaceae	Staphylococcus	aureus		ATCC 29213	human wound	0	[0028]	no	3	public strain collection	0	https://bacdive.dsmz.de/strain/14449	Wichita; CCUG 15915, DSM 2569, ATCC 29213, WDCM 00131, JCM 2874, CCM 4223, CECT 794, CIP 103429, IFO 15035, LMG 10147, NBIMCC 3999, NBRC 15035, NCTC 12973	CVUAS 10547	SBA	solid	37 °C	24 h	aerobe	HCCA	eDT	2015-05-27	0	1	0			1	0
3753	2022-06-17	Bruker Sirius	CVUA Stuttgart (CVUAS)	Bacteria	Bacillota	Bacilli	Caryophanales	Staphylococcaceae	Staphylococcus	aureus		CVUAS 9914.2	food potato salad, food bourne disease DEU, BW 2015 MSSA	isolate CVUAS	t179 (ST5),Toxin pos	no	4	sequenztype (NRL BfR)	0	0	0	CVUAS 9914.2	SBA	solid	37°C	24h	aerobe	HCCA	EFEx	2022-04-27	0	0	0			1	0
2865	2019-11-05	Bruker LT microflex	CVUA Stuttgart (CVUAS)	Bacteria	Bacillota	Bacilli	Caryophanales	Staphylococcaceae	Staphylococcus	auricularis		277U2-3	Bos taurus bovine raw milk DEU, NW	isolate University Bonn ITW > CVUAS	0	no	3	sequenced	16S rDNA: 1413bp (95,9% of ref-sequence) > 3/1389; 99,78% similarity with Staphylococcus auricularis ATCC 33753(T), (17.01.2017; EzBioCloud)	0	277U2/3	CVUAS 11610	SBA	solid	37 °C	24 h	aerobe	HCCA	EFEx	2017-01-03	0	1	0			1	0
72	2017-02-17	Bruker LT microflex	CVUA Stuttgart (CVUAS)	Bacteria	Bacillota	Bacilli	Caryophanales	Staphylococcaceae	Staphylococcus	capitis	capitis	DSM 20326	human skin	DSMZ	[0028]	no	3	type strain [0003]	0	https://bacdive.dsmz.de/strain/14506	ATCC 27840, CCM 2734, LK 499	CVUAS 2334,2	SBA	solid	37 °C	24 h	aerobe	HCCA	DT	2013-10-02	0	1	0			1	0
73	2017-02-17	Bruker LT microflex	CVUA Stuttgart (CVUAS)	Bacteria	Bacillota	Bacilli	Caryophanales	Staphylococcaceae	Staphylococcus	capitis		TUM 5814	Bos taurus raw milk	TUM > CVUAS	[0028]	no	3	rpoB-sequencing	0	0	0	CVUAS 2333,2	SBA	solid	37 °C	24 h	aerobe	HCCA	DT	2013-10-02	0	0	0			1	0
74	2017-02-17	Bruker LT microflex	CVUA Stuttgart (CVUAS)	Bacteria	Bacillota	Bacilli	Caryophanales	Staphylococcaceae	Staphylococcus	caprae		DSM 20608	Capra aegagrus milk France 1983	DSMZ	[0028]	no	3	type strain [0003]	0	https://bacdive.dsmz.de/strain/14509	DSM 20608, ATCC 35538, CCM 3573, CCUG 15604	CVUAS 2335,2	SBA	solid	37 °C	24 h	aerobe	HCCA	DT	2013-10-04	0	1	0			1	0
75	2017-02-17	Bruker LT microflex	CVUA Stuttgart (CVUAS)	Bacteria	Bacillota	Bacilli	Caryophanales	Staphylococcaceae	Staphylococcus	caprae		TUM 4073	air	TUM > CVUAS	[0028]	no	3	rpoB-sequencing	0	0	0	CVUAS 2336,2	SBA	solid	37 °C	24 h	aerobe	HCCA	DT	2013-10-04	0	0	0			1	0
76	2017-02-17	Bruker LT microflex	CVUA Stuttgart (CVUAS)	Bacteria	Bacillota	Bacilli	Caryophanales	Staphylococcaceae	Staphylococcus	carnosus		CVUAS 1426	Sus scrofa domestica bacon 2006	isolate CVUAS	[0028]	no	2	API Staph ID32	0	0	0	CVUAS 1426	SBA	solid	37 °C	24 h	aerobe	HCCA	eDT	2015-12-01	0	1	0			1	0
77	2017-02-17	Bruker LT microflex	CVUA Stuttgart (CVUAS)	Bacteria	Bacillota	Bacilli	Caryophanales	Staphylococcaceae	Staphylococcus	carnosus		CVUAS 4590	salami Paprikasalami 2009	isolate CVUAS	[0028]	no	3	16S rDNA-sequencing	0	0	0	CVUAS 4590	SBA	solid	37 °C	24 h	aerobe	HCCA	DT	2012-11-14	0	0	0			1	0
78	2017-02-17	Bruker LT microflex	CVUA Stuttgart (CVUAS)	Bacteria	Bacillota	Bacilli	Caryophanales	Staphylococcaceae	Staphylococcus	chromogenes		5380	Bos taurus raw milk	FLI-ING > CVUAS	[0028]	no	2	biochemical tube tests	0	0	0	CVUAS 4733	SBA	solid	37 °C	24 h	aerobe	HCCA	DT	2013-04-03	0	1	0			1	0
94	2017-02-17	Bruker LT microflex	CVUA Stuttgart (CVUAS)	Bacteria	Bacillota	Bacilli	Caryophanales	Staphylococcaceae	Staphylococcus	chromogenes		TS 176	Bos taurus raw milk	FLI-ING > CVUAS	[0028]	no	2	API Staph ID32	0	0	0	CVUAS 4796	SBA	solid	37 °C	24 h	aerobe	HCCA	DT	2013-04-03	0	0	0			1	0
95	2017-02-17	Bruker LT microflex	CVUA Stuttgart (CVUAS)	Bacteria	Bacillota	Bacilli	Caryophanales	Staphylococcaceae	Staphylococcus	cohnii	cohnii	DSM 20260	human skin	DSMZ	[0028]	no	3	type strain [0003]	0	https://bacdive.dsmz.de/strain/14518	0	CVUAS 2338,2	SBA	solid	37 °C	24 h	aerobe	HCCA	DT	2013-10-04	0	1	0			1	0
2302	2021-05-20	Bruker LT microflex	CVUA Stuttgart (CVUAS)	Bacteria	Bacillota	Bacilli	Caryophanales	Staphylococcaceae	Staphylococcus	cohnii		208x-1	Bos taurus bovine milk DEU, NW	isolate University Bonn ITW > CVUAS	0	no	3	sequenced	16S: 1403bp (100% of ref-sequence) > 1/1403; 99,8% similarity with Staphylococcus cohnii GH137 (T)[NR_036902.1] (12.04.2021; NCBI)	0	0	CVUAS 11116	SBA	solid	37°C	24 h	aerobe	HCCA	EFEx	2021-04-15	0	0	0			1	0
2066	2019-05-21	Bruker LT microflex	CVUA Stuttgart (CVUAS)	Bacteria	Bacillota	Bacilli	Caryophanales	Staphylococcaceae	Staphylococcus	delphini		CVUAS 9351	Equus caballus horse, swab, stallion DEU, BW 2012	isolate CVUAS	0	no	3	sequenced	16S rDNA: 1123bp (7,9% of ref-sequence) > 4/1122; 99,64% similarity with Staphylococcus delphini ATCC 49171(T) (03.05.2019; EzBioCloud)	0	0	CVUAS 9351	SBA	solid	37 °C	24 h	aerobe	HCCA	eDT	2015-04-10	0	1	0			1	0
1767	2022-04-04	Bruker LT microflex	RKI Berlin (RKI)	Bacteria	Bacillota	Bacilli	Caryophanales	Staphylococcaceae	Staphylococcus	delphini		x	Referenzstamm	RKI	strain collection of the RKI;	no	2	0	0	0	0	x	CASO	solid	36 °C	24h	aerobe	HCCA	80% TFA/1:10 verdünnt/1:1 HCCA:TA2	2012-04-04	0	0	0			1	0
2172	2020-12-21	Bruker LT microflex	CVUA Stuttgart (CVUAS)	Bacteria	Bacillota	Bacilli	Caryophanales	Staphylococcaceae	Staphylococcus	devriesei		215-U2-2	Bos taurus raw milk DEU, NW	isolate University Bonn ITW > CVUAS	0	no	3	sequenced (CVUAS)	16S rDNA: 1437bp (97,5% of ref-sequence) > 3/1435; 99.79% similarity mit Staphylococcus devriesei NCTC 13828(T), 1005% completeness (14.12.20; EzBioCloud)	0	0	CVUAS 30277	SBA	solid	37°C	24 h	aerobe	HCCA	EFEx	2017-06-28	0	1	0			1	0
105	2017-02-17	Bruker LT microflex	CVUA Stuttgart (CVUAS)	Bacteria	Bacillota	Bacilli	Caryophanales	Staphylococcaceae	Staphylococcus	epidermidis		CVUAS 3786	Bos taurus raw milk	isolate CVUAS	[0028]	no	3	16S rDNA-sequencing	0	0	0	CVUAS 3786	SBA	solid	37 °C	24 h	aerobe	HCCA	DT	2012-12-04	0	1	0			1	0
108	2017-02-17	Bruker LT microflex	CVUA Stuttgart (CVUAS)	Bacteria	Bacillota	Bacilli	Caryophanales	Staphylococcaceae	Staphylococcus	epidermidis		DSM 20044	human human, nose	DSMZ	[0028]	no	3	type strain	0	https://bacdive.dsmz.de/strain/14529	ATCC 14990; CCTM La 2817; CCM 2124; CCUG 39508; CIP 81.55; DSM 20044; HNCMB 110012; JCM 2414; LMG 10474; NBRC 100911; NCAIM B.01066; NCIMB 12721; NCTC 11047; WDCM 00132; RH 2466; strain Fussel	CVUAS 10225	SBA	solid	37 °C	24 h	aerobe	HCCA	DT	2013-05-15	0	0	0			1	0
109	2017-02-17	Bruker LT microflex	CVUA Stuttgart (CVUAS)	Bacteria	Bacillota	Bacilli	Caryophanales	Staphylococcaceae	Staphylococcus	equorum		4357	Bos taurus raw milk	FLI-ING > CVUAS	[0028]	no	2	API Staph ID32	0	0	0	CVUAS 4727	SBA	solid	37 °C	24 h	aerobe	HCCA	DT	2013-02-05	0	1	0			1	0
111	2017-02-17	Bruker LT microflex	CVUA Stuttgart (CVUAS)	Bacteria	Bacillota	Bacilli	Caryophanales	Staphylococcaceae	Staphylococcus	equorum		DSM 20674	Equus caballus skin	0	[0028]	no	3	type strain [0003]	0	https://bacdive.dsmz.de/strain/14662	0	CVUAS 2339,2	SBA	solid	37 °C	24 h	aerobe	HCCA	DT	2013-10-04	0	0	0			1	0
113	2017-02-17	Bruker LT microflex	CVUA Stuttgart (CVUAS)	Bacteria	Bacillota	Bacilli	Caryophanales	Staphylococcaceae	Staphylococcus	felis		CVUAS 8203	Felis silvestris catus DEU, BW 2011	isolate CVUAS	[0028]	no	2	biochemical tube tests	0	0	0	CVUAS 8203	SBA	solid	37 °C	24 h	aerobe	HCCA	DT	2013-07-02	0	1	0			1	0
114	2017-02-17	Bruker LT microflex	CVUA Stuttgart (CVUAS)	Bacteria	Bacillota	Bacilli	Caryophanales	Staphylococcaceae	Staphylococcus	felis		CVUAS 8599	Felis silvestris catus kidney DEU, BW 2011	isolate CVUAS	[0028]	no	3	16S rDNA-sequencing	0	0	0	CVUAS 8599	SBA	solid	37 °C	24 h	aerobe	HCCA	DT	2012-10-31	0	0	0			1	0
1771	2022-04-04	Bruker LT microflex	RKI Berlin (RKI)	Bacteria	Bacillota	Bacilli	Caryophanales	Staphylococcaceae	Staphylococcus	haemolyticus		CCM 1798	seawater	RKI	strain collection of the RKI;	no	3	public strain collection	0	https://bacdive.dsmz.de/strain/14543	DSM 20228, ATCC 5796, CCM 1798	CCM 1798	CASO	solid	36 °C	24h	aerobe	HCCA	80% TFA/1:10 verdünnt/1:1 HCCA:TA2	2011-08-04	0	1	0			1	0
132	2017-02-17	Bruker LT microflex	CVUA Stuttgart (CVUAS)	Bacteria	Bacillota	Bacilli	Caryophanales	Staphylococcaceae	Staphylococcus	haemolyticus		CVUAS 5860	Bos taurus raw milk 2010	isolate CVUAS	[0028]	no	3	16S rDNA-sequencing	0	0	0	CVUAS 5860	SBA	solid	37 °C	24 h	aerobe	HCCA	DT	2013-02-13	0	0	0			1	0
1140	2021-06-18	Bruker Autoflex	RKI Berlin (RKI)	Bacteria	Bacillota	Bacilli	Caryophanales	Staphylococcaceae	Staphylococcus	hominis	hominis	DSM 20328	human human skin	DSMZ	0	no	3	type strain	0	https://bacdive.dsmz.de/strain/14636	ATCC 27844, DM 122, JCM 31912, , MK 129	DSM 20328	CASO	solid	36 °C	48 h	aerobe	HCCA	80% TFA/ 30 min. Einwirkzeit/1:10 verdünnt/ 1:1 HC	2011-09-08	0	1	0			1	0
136	2017-02-17	Bruker LT microflex	CVUA Stuttgart (CVUAS)	Bacteria	Bacillota	Bacilli	Caryophanales	Staphylococcaceae	Staphylococcus	hominis		CVUAS 789,2	Bos taurus raw milk 2014	isolate CVUAS	[0028]	no	3	16S rDNA-sequencing	16S (23.4.2014): 1437/1440 (1 gap) S. hominis DAT706	0	0	CVUAS 789,2	SBA	solid	37 °C	24 h	aerobe	HCCA	DT	2014-01-22	0	0	0			1	0
153	2017-02-17	Bruker LT microflex	CVUA Stuttgart (CVUAS)	Bacteria	Bacillota	Bacilli	Caryophanales	Staphylococcaceae	Staphylococcus	hyicus		CVUAS 2838	animal DEU, BW 2003	isolate CVUAS	[0028]	no	2	biochemical tube tests	0	0	0	CVUAS 2838	SBA	solid	37 °C	24 h	aerobe	HCCA	DT	2013-02-13	0	1	0			1	0
154	2017-02-17	Bruker LT microflex	CVUA Stuttgart (CVUAS)	Bacteria	Bacillota	Bacilli	Caryophanales	Staphylococcaceae	Staphylococcus	hyicus		CVUAS 3767	Bos taurus raw milk DEU, BW 2008	isolate CVUAS	[0028]	no	3	16S rDNA-sequencing	0	0	0	CVUAS 3767	SBA	solid	37 °C	24 h	aerobe	HCCA	DT	2013-04-03	0	0	0			1	0
1138	2021-06-18	Bruker Autoflex	RKI Berlin (RKI)	Bacteria	Bacillota	Bacilli	Caryophanales	Staphylococcaceae	Staphylococcus	intermedius		CCM 5739	Columbidae pigeon nares Czech Republic	DSMZ	[0003]	no	3	type strain	0	https://bacdive.dsmz.de/strain/14555	ATCC 29663, CCM 5739, NCTC 11048, H11	CCM 5739	CASO	solid	36 °C	24 h	aerobe	HCCA	80% TFA/ 30 min. Einwirkzeit/1:10 verdünnt/ 1:1 HC	2011-08-04	0	1	0			1	0
1138	2021-06-18	Bruker Autoflex	RKI Berlin (RKI)	Bacteria	Bacillota	Bacilli	Caryophanales	Staphylococcaceae	Staphylococcus	intermedius		DSM 20373	Columbidae pigeon nares Czech Republic	DSMZ	[0003]	no	3	type strain	0	https://bacdive.dsmz.de/strain/14555	ATCC 29663, CCM 5739, NCTC 11048, H11	DSM 20373	CASO	solid	36 °C	48 h	aerobe	HCCA	80% TFA/ 30 min. Einwirkzeit/1:10 verdünnt/ 1:1 HC	2011-09-08	0	0	0			0	0
2884	2022-05-03	Bruker Autoflex	RKI Berlin (RKI)	Bacteria	Bacillota	Bacilli	Caryophanales	Staphylococcaceae	Staphylococcus	lugdunensis		09-00266	2009	strain collection of RKI	0	no	3	strain collection of RKI	0	0	0	09-00266	CASO	solid	36 °C	24 h	aerobe	HCCA	80% TFA/ 30 min. Einwirkzeit/1:10 verdünnt/ 1:1 HC	2011-08-04	0	1	0			1	0
1136	2021-06-18	Bruker Autoflex	RKI Berlin (RKI)	Bacteria	Bacillota	Bacilli	Caryophanales	Staphylococcaceae	Staphylococcus	lugdunensis		ATCC 43809	human Axillary lymph node France	ATCC	0	no	3	type strain	0	https://bacdive.dsmz.de/strain/14562	DSM 4804	N860297	CASO	solid	36 °C	48 h	aerobe	HCCA	80% TFA/ 30 min. Einwirkzeit/1:10 verdünnt/ 1:1 HC	2012-04-05	0	0	0			1	0
156	2017-02-17	Bruker LT microflex	CVUA Stuttgart (CVUAS)	Bacteria	Bacillota	Bacilli	Caryophanales	Staphylococcaceae	Staphylococcus	microti		CVUAS 6077	Sus scrofa domestica fetus DEU, BW 2010	isolate CVUAS	[0028]	no	3	16S rDNA-sequencing	0	0	0	CVUAS 6077	SBA	solid	37 °C	24 h	aerobe	HCCA	DT	2012-10-31	0	1	0			1	0
157	2017-02-17	Bruker LT microflex	CVUA Stuttgart (CVUAS)	Bacteria	Bacillota	Bacilli	Caryophanales	Staphylococcaceae	Staphylococcus	pasteuri		CVUAS 3071	Bos taurus raw milk DEU, BW 2008	isolate CVUAS	[0028]	no	3	16S rDNA-sequencing	0	0	0	CVUAS 3071	SBA	solid	37 °C	24 h	aerobe	HCCA	DT	2012-11-14	0	1	0			1	0
160	2017-02-17	Bruker LT microflex	CVUA Stuttgart (CVUAS)	Bacteria	Bacillota	Bacilli	Caryophanales	Staphylococcaceae	Staphylococcus	pasteuri		DSM 10656	human vomit France [0003]	0	[0028]	no	3	public strain collection	0	https://bacdive.dsmz.de/strain/14617	ATCC 51129, BM9357, CCM 4389	CVUAS 2341,2	SBA	solid	37 °C	24 h	aerobe	HCCA	DT	2013-10-04	0	0	0			1	0
169	2017-02-17	Bruker LT microflex	CVUA Stuttgart (CVUAS)	Bacteria	Bacillota	Bacilli	Caryophanales	Staphylococcaceae	Staphylococcus	pseudintermedius		CVUAS 8759	Canis lupus familiaris Welpe DEU, BW 2011	isolate CVUAS	[0028]	no	2	biochemical tube tests	0	0	0	CVUAS 8759	SBA	solid	37 °C	24 h	aerobe	HCCA	DT	2013-07-02	0	1	0			1	0
1143	2021-06-18	Bruker Autoflex	RKI Berlin (RKI)	Bacteria	Bacillota	Bacilli	Caryophanales	Staphylococcaceae	Staphylococcus	pseudintermedius		DSM 21284	Felis silvestris catus lung tissue of cat Belgium	DSMZ	[0003]	no	3	type strain	0	https://bacdive.dsmz.de/strain/14670	ON 86, CCUG 49543, LMG 22219, CIP 108864	DSM 20284	CASO	solid	36 °C	24 h	aerobe	HCCA	80% TFA/ 30 min. Einwirkzeit/1:10 verdünnt/ 1:1 HC	2016-03-02	0	0	0			1	0
174	2017-02-17	Bruker LT microflex	CVUA Stuttgart (CVUAS)	Bacteria	Bacillota	Bacilli	Caryophanales	Staphylococcaceae	Staphylococcus	saprophyticus		4824	Bos taurus raw milk	FLI-ING > CVUAS	[0028]	no	2	biochemical tube tests	0	0	0	CVUAS 4741	SBA	solid	37 °C	24 h	aerobe	HCCA	DT	2013-02-13	0	1	0			1	0
178	2017-02-17	Bruker LT microflex	CVUA Stuttgart (CVUAS)	Bacteria	Bacillota	Bacilli	Caryophanales	Staphylococcaceae	Staphylococcus	saprophyticus		CVUAS 503,2	Bos taurus raw milk DEU, BW 2013	isolate CVUAS	[0028]	no	3	rpoB-sequencing	rpoB: 304bp > 0/304; 100% similarity with Staphylococcus saprophyticus subsp. saprophyticus ATCC 15305 (11.09.2013)	0	0	CVUAS 503,2	SBA	solid	37 °C	24 h	aerobe	HCCA	DT	2013-09-17	0	0	0			1	0
179	2017-02-17	Bruker LT microflex	CVUA Stuttgart (CVUAS)	Bacteria	Bacillota	Bacilli	Caryophanales	Staphylococcaceae	Staphylococcus	schleiferi		CVUAS 9352	Equus caballus DEU, BW 2012	isolate CVUAS	[0028]	no	2	16S rDNA-sequencing	16S Teilsequenz 710bp > 2/697bp; 99,716% Similarity mit Sta schleiferi ATCC49547(T); 99,9% Completeness (02.01.2015; RAU)	0	0	CVUAS 9352	SBA	solid	37 °C	24 h	aerobe	HCCA	DT	2013-07-02	0	1	0			1	0
180	2017-02-17	Bruker LT microflex	CVUA Stuttgart (CVUAS)	Bacteria	Bacillota	Bacilli	Caryophanales	Staphylococcaceae	Staphylococcus	schweitzeri		DSM 28300	Cercopithecus ascanius nasal swab from a red-tailed monkey within 12 h after the death of the animal [0003] Gabon	DSMZ > CVUAS	[0028]	no	3	type strain	0	https://bacdive.dsmz.de/strain/130707	FSA084, SSI 89.004, CIP 111114, JCM 31983	CVUAS 6791,3	SBA	solid	37 °C	24 h	aerobe	HCCA	extr	2015-04-21	0	1	0			1	0
187	2017-02-17	Bruker LT microflex	CVUA Stuttgart (CVUAS)	Bacteria	Bacillota	Bacilli	Caryophanales	Staphylococcaceae	Staphylococcus	simulans		202-42	Bos taurus raw milk	FLI-ING > CVUAS	[0028]	no	2	API Staph ID32	0	0	0	CVUAS 4725	SBA	solid	37 °C	24 h	aerobe	HCCA	DT	2013-02-05	0	1	0			1	0
197	2017-02-17	Bruker LT microflex	CVUA Stuttgart (CVUAS)	Bacteria	Bacillota	Bacilli	Caryophanales	Staphylococcaceae	Staphylococcus	simulans		TUM 7391	food	TUM > CVUAS	[0028]	no	3	rpoB-sequencing	0	0	0	CVUAS 2344,2	SBA	solid	37 °C	24 h	aerobe	HCCA	DT	2013-10-02	0	0	0			1	0
198	2017-02-17	Bruker LT microflex	CVUA Stuttgart (CVUAS)	Bacteria	Bacillota	Bacilli	Caryophanales	Staphylococcaceae	Staphylococcus	succinus		CVUAS 2439.2	Bos taurus raw milk 2013	isolate CVUAS	[0028]	no	3	16S rDNA-sequencing	16S rDNA: 1427bp (96,7% of ref-sequence) > 1/1427; 99.93% similarity with Staphylococcus succinus succinus AMG- D1(T), 100% completeness (01.04.2016; EzBioCloud)	0	0	CVUAS 2439.2	SBA	solid	37 °C	24 h	aerobe	HCCA	EFex	2015-09-23	0	1	0			1	0
199	2017-02-17	Bruker LT microflex	CVUA Stuttgart (CVUAS)	Bacteria	Bacillota	Bacilli	Caryophanales	Staphylococcaceae	Staphylococcus	succinus		CVUAS 761,2	Bos taurus raw milk 2013	isolate CVUAS	[0028]	no	3	16S rDNA-sequencing	0	0	0	CVUAS 761,2	SBA	solid	37 °C	24 h	aerobe	HCCA	EFex	2015-09-23	0	0	0			1	0
159	2017-02-17	Bruker LT microflex	CVUA Stuttgart (CVUAS)	Bacteria	Bacillota	Bacilli	Caryophanales	Staphylococcaceae	Staphylococcus	warneri		CVUAS 4714	food sandwich DEU, BW 2009	isolate CVUAS	[0028]	no	3	16S rDNA-sequencing	16S rDNA: 1445bp (98% of ref-sequence) > 0/1440; 100% similarity with Staphylococcus warneri ATCC 27836(T), 100% completeness; 99.7% Completeness (03.12.15; EzBioCloud)	0	0	CVUAS 4714	SBA	solid	37 °C	24 h	aerobe	HCCA	eDT	2015-12-01	0	1	0			1	0
1142	2017-02-17	Bruker LT microflex	CVUA Stuttgart (CVUAS)	Bacteria	Bacillota	Bacilli	Caryophanales	Staphylococcaceae	Staphylococcus	warneri		DSM 20316	human human skin USA	DSMZ	[0003]	no	3	type strain	0	https://bacdive.dsmz.de/strain/14587	AW25, ATCC 27836, CCM 2730, TUM 1163	CVUAS 2345,2	SBA	solid	37 °C	24 h	aerobe	HCCA	DT	2013-10-02	0	0	0			1	0
209	2017-02-17	Bruker LT microflex	CVUA Stuttgart (CVUAS)	Bacteria	Bacillota	Bacilli	Caryophanales	Staphylococcaceae	Staphylococcus	xylosus		5741	Bos taurus raw milk	FLI-ING > CVUAS	[0028]	no	2	biochemical tube tests	0	0	0	CVUAS 4734	SBA	solid	37 °C	24 h	aerobe	HCCA	DT	2013-04-30	0	1	0			1	0
223	2017-02-17	Bruker LT microflex	CVUA Stuttgart (CVUAS)	Bacteria	Bacillota	Bacilli	Caryophanales	Staphylococcaceae	Staphylococcus	xylosus		TS 251	Bos taurus raw milk	FLI-ING > CVUAS	[0028]	no	2	biochemical tube tests	0	0	0	CVUAS 4798	SBA	solid	37 °C	24 h	aerobe	HCCA	DT	2013-04-30	0	0	0			1	0
1034	2017-10-05	Bruker LT microflex	CVUA Stuttgart (CVUAS)	Bacteria	Bacillota	Bacilli	Lactobacillales	Aerococcaceae	Aerococcus	sp-185-U1-2		185-U1-2	Bos taurus bovine milk DEU, NW	isolate University Bonn ITW > CVUAS	0	no	3	sequenced	16S rDNA: 1434bp (97.5% of ref-sequence) > 47/1331; 96,47% similarity with Aerococcus suis 1821-02(T); > 59/1433; 95,88% similarity with Aerococcus urinaeequi CCUG 28094(T); > 59/1433; 95,88% similarity with Aerococcus viridans ATCC 11563(T) (23.03.17; EzBioCloud)	0	0	CVUAS 11830	SBA	solid	37 °C	24 h	aerobe	HCCA	eDT	2017-03-13	1	1	0			1	0
263	2017-04-13	Bruker LT microflex	CVUA Stuttgart (CVUAS)	Bacteria	Bacillota	Bacilli	Lactobacillales	Aerococcaceae	Aerococcus	suis		237z-2	Bos taurus raw milk DEU, NW 2016	isolate University Bonn ITW > CVUAS	0	no	3	sequenced	16S rDNA: 1429bp (97.1% of ref-sequence) > 2/1332; 99,85% similarity with Aerococcus suis 1821-02(T)(17.08.16; EzBioCloud)	0	0	CVUAS 11136	SBA	solid	37 °C	24 h	aerobe	HCCA	eDT	2016-08-04	0	1	0			1	0
4175	2021-02-22	Bruker LT microflex	CVUA Stuttgart (CVUAS)	Bacteria	Bacillota	Bacilli	Lactobacillales	Aerococcaceae	Aerococcus	urinaeequi		257-y-1	Bos taurus bovine milk	University Bonn ITW > CVUAS	0	no	3	sequenced	16S rDNA: 1,448 bp (98.0% of ref-sequence) > 14/1440; 99.03% similarity with Aerococcus urinaeequi CCUG 28094(T) > 15/1440; 98.96% similarity with Aerococcus viridans ATCC 11563(T) (08.12.2020; EzBioCloud	[https://www.microbiologyresearch.org/content/journal/ijsem/10.1099/ijs.0.63324-0]; The close relationship of P. urinaeequi IFO 12173 and A. viridans ATCC 11563T is evident, and is due to a similarity value of 99·9 % (1407 identical nucleotides out of 1409 unambiguously aligned and not degenerated available positions) between the two sequences. This low divergence may indicate that the two specie…	0	CVUAS 30538	SBA	solid	37°C	24 h	aerobe	HCCA	EFEx	2017-10-26	0	1	0			1	0
264	2017-04-13	Bruker LT microflex	CVUA Stuttgart (CVUAS)	Bacteria	Bacillota	Bacilli	Lactobacillales	Aerococcaceae	Aerococcus	viridans		CVUAS 2066	Bos taurus raw milk DEU, BW 2016	Isolate CVUAS	0	no	3	sequenced, biochemical profile	API 99,9%; API neu UP Str pneumoniae; 16S: Aec viridans	0	0	CVUAS 2066	SBA	solid	37 °C	24 h	aerobe	HCCA	eDT	2016-09-27	0	1	0			1	0
303	2017-11-30	Bruker LT microflex	CVUA Stuttgart (CVUAS)	Bacteria	Bacillota	Bacilli	Lactobacillales	Carnobacteriaceae	Atopobacter	phocae		JB 379054.2	Arctocephalus pusillus Cape Fur Seal, male, brain and bladder	IDEXX Ludwigsburg (IDX) > CVUAS	0	no	3	sequenced	16S rDNA: 1436bp (96.8% of ref-sequence) > 5/1434; 99,65% similarity with Atopobacter phocae M1590/94/2(T) (09.11.17; EzBioCloud)	0	0	CVUAS 9478	SBA	solid	37 °C	48 h	microaerophil	HCCA	DT	2013-09-04	1	1	0			1	0
480	2017-06-16	Bruker LT microflex	CVUA Stuttgart (CVUAS)	Bacteria	Bacillota	Bacilli	Lactobacillales	Carnobacteriaceae	Carnobacterium	divergens		CVUAS 2442,2	food Lamb neck DEU, BW	isolate CVUAS	0	no	3	sequenced	16S rDNA: 1439bp (97.4% of ref-sequence) > 5/1436; 99,65% similarity with Carnobacterium divergens DSM 20623(T) (02.05.17; EzBioCloud)	0	0	CVUAS 2442.2	SBA	solid	30°C	24h	aerobe	HCCA	EFEx	2017-02-09	1	1	0			1	0
1035	2017-10-05	Bruker LT microflex	CVUA Stuttgart (CVUAS)	Bacteria	Bacillota	Bacilli	Lactobacillales	Carnobacteriaceae	Carnobacterium	divergens		CVUAS 30407	Bos taurus goulash (bovine)	isolate CVUAS	0	no	3	sequenced	16S rDNA: 1432bp (97,0% of ref-sequence) > 2/1424; 99,86% similarity with Carnobacterium divergens DSM 20623(T) (11.09.17; EzBioCloud)	0	0	CVUAS 30407	SBA	solid	30°C	24h	aerobe	HCCA	EFEx	2017-09-05	0	0	0			1	0
2054	2019-04-25	Bruker LT microflex	CVUA Stuttgart (CVUAS)	Bacteria	Bacillota	Bacilli	Lactobacillales	Carnobacteriaceae	Carnobacterium	maltaromaticum		CVUAS 6273	Salmo trutta brown trout, gill DEU 2013	isolate CVUAS	0	no	3	sequenced	16S rDNA: 1448bp (97,9% of ref-sequence) > 7/1442; 99,51% similarity with Carnobacterium maltaromaticum DSM 20342(T) (17.04.2019; EzBioCloud)	0	0	CVUAS 6273	SBA	solid	30°C	24h	aerobe	HCCA	eDT	2016-01-13	0	1	0			1	0
3958	2019-12-03	Bruker LT microflex	CVUA Stuttgart (CVUAS)	Bacteria	Bacillota	Bacilli	Lactobacillales	Carnobacteriaceae	Granulicatella	adiacens		CVUAS 1519,3	Nothoprocta perdicaria Chilean tinamou, Chile-Tinamus DEU, BW 2016	isolate CVUAS	0	no	3	sequenced	16S rDNA: 1452bp > 99,86% similarity with Granulicatella adiacens ATCC 49175(T), 98,18% completeness (14.12.2016; EzBioCloud	0	0	CVUAS 1519,3	SBA	solid	37 °C	24 h	aerobe	HCCA	EFEx	2016-12-07	1	1	0			1	0
1258	2018-07-02	Bruker LT microflex	CVUA Stuttgart (CVUAS)	Bacteria	Bacillota	Bacilli	Lactobacillales	Carnobacteriaceae	Marinilactibacillus	sp-CVUAS-2616		CVUAS 2616	food 2007	isolate CVUAS	growth on PALCAM-agar für Listeria	no	3	sequenced	16S rDNA: 1430bp (97,0% of ref-sequence) > 19/1430; 98,67% similarity with Marinilactibacillus piezotolerans DSM 16408(T) 21/1430; 98,53% similarity with Marinilactibacillus psychrotolerans M13-2(T) (15.05.2018; EzBioCloud)	0	0	CVUAS 2616	SBA	solid	30°C	24 h	aerobe	HCCA	DT	2013-09-25	1	1	0			1	0
2799	2020-02-03	Bruker LT microflex	CVUA Stuttgart (CVUAS)	Bacteria	Bacillota	Bacilli	Lactobacillales	Carnobacteriaceae	Marinilactibacillus	sp-CVUAS-2616		CVUAS 8980,3	food salad-mix DEU, BW 2020	isolate CVUAS	growth on PALCAM-agar für Listeria	no	3	sequenced	16S rDNA: 1440bp (97.6% of ref-sequence) > 19/1438= 98.65% similarity with Marinilactobacillus piezotolerans DSM 16108(T) (27.01.2020; EzBioCloud)	0	0	CVUAS 8980,3	SBA	solid	30°C	24 h	aerobe	HCCA	EFEx	2020-01-17	0	0	0			1	0
2452	2021-11-16	Bruker Autoflex	RKI Berlin (RKI)	Bacteria	Bacillota	Bacilli	Lactobacillales	Enterococcaceae	Enterococcus	casseliflavus		16		RKI	0	yes	2	strain collection of RKI	0	0	0	16	CASO	solid	37 °C	24 h	aerobe	HCCA	80% TFA/ 30 min. Einwirkzeit/1:10 verdünnt/ 1:1 HCC in TA2	2011-09-16	1	1	0			1	0
9849	2022-12-16	Bruker Sirius	CVUA Stuttgart (CVUAS)	Bacteria	Bacillota	Bacilli	Lactobacillales	Enterococcaceae	Enterococcus	casseliflavus		MB 2022000094	human PT 2022	PT isolate LGA > CVUAS	0	no	2	corresponds to expected result of PT	0	0	0	CVUAS 34321		solid				HCCA	EFex [BRU03]	2022-09-09	0	0	0			1	0
2866	2019-11-05	Bruker LT microflex	CVUA Stuttgart (CVUAS)	Bacteria	Bacillota	Bacilli	Lactobacillales	Enterococcaceae	Enterococcus	cecorum		CVUAS 5030	Gallus gallus chicken, lung, 14d DEU, BW	isolate CVUAS	0	no	3	sequenced	16S rDNA: 1457bp (98.4% of ref-sequence) > 2/1453; 99.86% similarity with Enterococcus caecorum DSM 20682(T) (16.10.2019; EzBioCloud)	0	0	CVUAS 5030	SBA	solid	30°C	24h	aerobe	HCCA	eDT	2014-07-23	0	1	0			1	0
265	2017-04-13	Bruker LT microflex	CVUA Stuttgart (CVUAS)	Bacteria	Bacillota	Bacilli	Lactobacillales	Enterococcaceae	Enterococcus	cecorum		CVUAS 8897	Lonchura bicolor poensis (Gitterflügelelsterchen) organs: gut DEU, BW 2012	Isolate CVUAS	0	no	3	sequenced	16S rDNA: 1427bp (96.4% of ref-sequence) > 25/1424; 98,24% similarity with Ec cecorum DSM20682(T), 100% completeness (next: Ec columbae) (03.02.2016; EzBioCloud)	0	0	CVUAS 8897	SBA	solid	30°C	24h	aerobe	HCCA	eDT	2014-07-23	0	0	0			1	0
3833	2021-10-18	Bruker Autoflex	RKI Berlin (RKI)	Bacteria	Bacillota	Bacilli	Lactobacillales	Enterococcaceae	Enterococcus	durans		6		RKI	strain collection of the RKI	no	2	0	0	0	0	6	CASO	solid	37 °C	48 h	aerobe	HCCA	80% TFA/ 30 min. Einwirkzeit/1:10 verdünnt/ 1:1 HCC in TA2	2011-09-16	0	1	0			1	0
3834	2021-10-18	Bruker Autoflex	RKI Berlin (RKI)	Bacteria	Bacillota	Bacilli	Lactobacillales	Enterococcaceae	Enterococcus	durans		8		RKI	strain collection of the RKI	no	2	0	0	0	0	8	CASO	solid	37 °C	48 h	aerobe	HCCA	80% TFA/ 30 min. Einwirkzeit/1:10 verdünnt/ 1:1 HCC in TA2	2011-09-16	0	0	0			1	0
1338	2020-09-04	Bruker LT microflex	CVUA Stuttgart (CVUAS)	Bacteria	Bacillota	Bacilli	Lactobacillales	Enterococcaceae	Enterococcus	faecalis		CVUAS 31454	Bos taurus raw milk DEU, BW 2019	isolate CVUAS	0	no	3	sequenced	16S rDNA: 1454bp (97.6% of ref-sequence) > 0/1447; 100% similarity with Enterococcus faecalis ATCC 19433(T); completeness 100% (11.11.2020; EzBioCloud)	0	0	CVUAS 31454	SBA	solid	37 °C	24 h	aerobe	HCCA	eDT	2020-08-20	0	1	0			1	0
2001	2019-03-01	Bruker LT microflex	CVUA Stuttgart (CVUAS)	Bacteria	Bacillota	Bacilli	Lactobacillales	Enterococcaceae	Enterococcus	faecalis		DSM 2570	human urine	DSMZ	0	no	3	public strain collection	0	https://bacdive.dsmz.de/strain/5279	ATCC 29212,WDCM 00087	CVUAS 4933	SBA	solid	30°C	24h	aerobe	HCCA	eDT	2016-06-08	0	0	0			1	0
2524	2022-05-03	Bruker Autoflex	RKI Berlin (RKI)	Bacteria	Bacillota	Bacilli	Lactobacillales	Enterococcaceae	Enterococcus	faecium	CC17, ST78	UW 6847	hospital CC17, ST78	RKI	0	yes	3	confirmed by Sequence typing [0167]	0	0	0	UW 6847	CASO	solid	30 °C	24h	aerobe	HCCA	in 80% TFA/ 30 min. Einwirkzeit/1:10 verdünnt/ 1:1 HCCATA2 (A)	2011-07-11	0	1	0			1	0
1066	2017-11-30	Bruker LT microflex	CVUA Stuttgart (CVUAS)	Bacteria	Bacillota	Bacilli	Lactobacillales	Enterococcaceae	Enterococcus	faecium		MR11-207	food Fiber concentrate	LGL > CVUAS	strain LVU 4 from interlaboratory proficiency test [0069]	no	3	sequenced (LGL)	16S rDNA [0069]: 100% Enterococcus faecium (KP221632)	0	0	CVUAS 10513	SBA	solid	37°C	24 h	aerobe	HCCA	eDT	2015-04-15	0	0	0			1	0
2448	2021-11-16	Bruker Autoflex	RKI Berlin (RKI)	Bacteria	Bacillota	Bacilli	Lactobacillales	Enterococcaceae	Enterococcus	gallinarum		14		RKI	0	no	2	strain collection of the RKI	0	0	0	14	CASO	solid	37 °C	48 h	aerobe	HCCA	80% TFA/ 30 min. Einwirkzeit/1:10 verdünnt/ 1:1 HCC in TA2	2011-09-23	0	1	0			1	0
2482	2019-11-05	Bruker LT microflex	CVUA Stuttgart (CVUAS)	Bacteria	Bacillota	Bacilli	Lactobacillales	Enterococcaceae	Enterococcus	gallinarum		BM 4174		0	0	no	2	0	0	0	UAA 1514	CVUAS 4940	SBA	solid	30°C	24h	aerobe	HCCA	eDT	2016-06-08	0	0	0			1	0
2449	2021-11-16	Bruker Autoflex	RKI Berlin (RKI)	Bacteria	Bacillota	Bacilli	Lactobacillales	Enterococcaceae	Enterococcus	hirae		2		RKI	0	no	2	strain collection of the RKI	0	0	0	2	CASO	solid	37 °C	48 h	aerobe	HCCA	80% TFA/ 30 min. Einwirkzeit/1:10 verdünnt/ 1:1 HCC in TA2	2011-09-23	0	1	0			1	0
11779	2024-01-29	Bruker sirius	CVUA Stuttgart (CVUAS)	Bacteria	Bacillota	Bacilli	Lactobacillales	Enterococcaceae	Enterococcus	hirae		CVUAS 34954	water Stable DEU, BW 2023	CVUAS	0	0	3	sequenced	16S rDNA: 1457bp (98,0% of ref-sequence) > 2/1457; 99,9% similarity with Enterococcus hirae 708 [CP055232.1] (29.12.2023; NCBI)	0	0	CVUAS 34954	SBA	solid	37°C	24h	aerobe	HCCA	eDT	2023-11-30	0	0	0			1	0
11777	2024-01-29	Bruker sirius	CVUA Stuttgart (CVUAS)	Bacteria	Bacillota	Bacilli	Lactobacillales	Enterococcaceae	Enterococcus	mundtii		CVUAS 34219	water, crushed ice isolated from Enterolert DEU, BW 2022	CVUAS	0	0	3	sequenced	16S rDNA: 1451bp (98,0% of ref-sequence) > 9/1450; 99,8% similarity with Enterococcus mundtii 15-1A [AP019810.1] (28.12.2023; NCBI)	0	0	CVUAS 34219	SBA	solid	37°C	24h	aerobe	HCCA	eDT	2023-11-30	0	1	0			1	0
11776	2024-01-29	Bruker sirius	CVUA Stuttgart (CVUAS)	Bacteria	Bacillota	Bacilli	Lactobacillales	Enterococcaceae	Enterococcus	phoeniculicula		CVUAS 11490	Chamäleon, Hauttupfer DEU, BW 2016	CVUAS	0	0	3	sequenced	16S rDNA: 1451bp (98,0% of ref-sequence) > 0/1445; 100% similarity with Enterococcus phoeniculicula 772 [MN513232.1] (28.12.2023; NCBI)	0	0	CVUAS 11490	SBA	solid	37°C	24h	aerobe	HCCA	eDT	2023-11-30	0	1	0			1	0
4014	2020-01-10	Bruker LT microflex	CVUA Stuttgart (CVUAS)	Bacteria	Bacillota	Bacilli	Lactobacillales	Enterococcaceae	Tetragenococcus	solitarius		265z-7	Bos taurus milk 2016	Uni Bonn > CVUAS	0	0	3	sequenced	16S rDNA: 934bp (63,3% of ref-sequence) > 9/933; 99,04% similarity with Tetragenococcus solitarius DSM 5634(T), (12.12.2019; EzBioCloud)	0	71	CVUAS 11605	SBA	solid	37°C	24 h	aerobe	HCCA	EFEx	2016-12-29	1	1	0			1	0
266	2017-04-13	Bruker LT microflex	CVUA Stuttgart (CVUAS)	Bacteria	Bacillota	Bacilli	Lactobacillales	Enterococcaceae	Vagococcus	salmoninarum		CVUAS 1549,2	Oncorhynchus mykiss salmon trout DEU, BW 2013	isolate CVUAS	0	no	3	sequenced	16S rDNA: 701bp (46.9% of ref-sequence) > 0/681; 100% similarity with Vagococcus salmoninarum CCUG 3394(T), 99.% completeness (06.10.2016; EzBioCloud)	0	0	CVUAS 1549,2	SBA	solid	30°C	24 h	aerobe	HCCA	DT	2016-09-27	1	1	0			1	0
11623	2024-01-29	Bruker sirius	CVUA Stuttgart (CVUAS)	Bacteria	Bacillota	Bacilli	Lactobacillales	Lactobacillaceae	Lacticaseibacillus	rhamnosus		MB 2023000188	human PT 2023	PT isolate LGA > CVUAS	0	no	2	corresponds to expected result of PT	0	0	0	CVUAS 35544	SBA	solid	37°C	24h	aerob	HCCA	EFEx	2023-09-07	1	1	0			1	0
1003	2017-07-17	Bruker Autoflex	IGV GmbH (IGV)	Bacteria	Bacillota	Bacilli	Lactobacillales	Lactobacillaceae	Lactobacillus	acidophilus		ATCC 4356	human	ATCC	L917, Scav	no	3	type strain	0	https://bacdive.dsmz.de/strain/6404	ATCC 4356, NCDO 1748, NCIB 8690, WDCM 00098	ATCC 4356	PC	solid	37 °C	24 h	anaerob	EFex [BRU03]	DT	2016-02-26	1	1	0			1	0
1779	2018-12-13	Bruker LT microflex	CVUA Stuttgart (CVUAS)	Bacteria	Bacillota	Bacilli	Lactobacillales	Lactobacillaceae	Lactobacillus	johnsonii		CVUAS 9322	Meleagris gallopavo turkey, swab DEU, BW 2012	isolate CVUAS	0	no	3	sequenced	16S rDNA: 1470bp (98,2% of ref-sequence) > 6/1460; 99,59% similarity with Lactobacillus johnsonii ATCC 33200(T); > 7/1460; 99,59% similarity with Lactobacillus taiwanensis DSM 21401(T) (15.10.2018; EzBioCloud); rpoB: 304bp > 0/304; 100% similarity with Lactobacillus johnsonii UMNLJ22 [CP021704](15.11.2018; NCBI)	0	0	CVUAS 9322	SBA	solid	30 °C	24 h	aerob	HCCA	DT	2016-02-26	0	1	0			1	0
2173	2020-12-21	Bruker LT microflex	CVUA Stuttgart (CVUAS)	Bacteria	Bacillota	Bacilli	Lactobacillales	Lactobacillaceae	Lactobacillus	sp-CVUAS-32277,2		CVUAS 32277,2	Nymphicus hollandicus Nymphensittich 2020	isolate CVUAS	0	0	3	sequenced	16S rDNA: 818bp (54.7% of ref-sequence) > 16/817=98.04 similarity with Lactobacillus alvi R54(T); completeness 100%(29.09.2020; EzBioCloud)	0	0	CVUAS 32277,2	SBA	solid	37 °C	24 h	aerobe	HCCA	eDT	2020-07-21	0	1	0			1	0
1067	2017-11-30	Bruker LT microflex	CVUA Stuttgart (CVUAS)	Bacteria	Bacillota	Bacilli	Lactobacillales	Lactobacillaceae	Pediococcus	claussenii		DSM 14800 LVU14	food spoiled beer CAN	DSMZ	strain LVU 14 from interlaboratory proficiency test [0069]	no	3	type strain	16S rDNA [0069]: 100% Pediococcus claussenii (CP003137)	https://bacdive.dsmz.de/strain/6395	ATCC BAA-344,KCTC 3811,JCM 18046	CVUAS 10523	MRS	solid	30°C	48 h	microaerophilic	HCCA	eDT	2015-04-15	1	1	0			1	0
4017	2020-01-10	Bruker LT microflex	CVUA Stuttgart (CVUAS)	Bacteria	Bacillota	Bacilli	Lactobacillales	Leuconostocaceae	Leuconostoc	mesenteroides		LTH 1213		University Hohenheim > CVUAS	0	no	2	0	0	0	LM065	CVUAS 225,2	SBA	solid	30 °C	24 h	aerobe	HCCA	DT	2013-07-09	1	1	0			1	0
4018	2020-01-10	Bruker LT microflex	CVUA Stuttgart (CVUAS)	Bacteria	Bacillota	Bacilli	Lactobacillales	Streptococcaceae	Lactococcus	lactis	diacetylactis	LTH 1146		University Hohenheim > CVUAS	0	no	2	0	0	0	LM064	CVUAS 199,2	SBA	solid	30 °C	24 h	aerobe	HCCA	DT	2013-07-09	1	1	0			1	0
11229	2023-09-22	Bruker LT microflex	RWTH Aachen (RWTH)	Bacteria	Bacillota	Bacilli	Lactobacillales	Streptococcaceae	Streptococcus	acidominimus		DSM 20622	Bos taurus bovine vagina GBR 1990 Lancefield group G	DSMZ	0	no	3	type strain	0	https://bacdive.dsmz.de/strain/14711	DSM 20622, ATCC 51725, CCUG 27296, LMG 17755, NCDO 2025, LMG 17296, CIP 82.4	DSM 20622					aerobe	HCCA	EFEx	2023-06-20	1	1	0			1	0
3962	2019-12-03	Bruker LT microflex	CVUA Stuttgart (CVUAS)	Bacteria	Bacillota	Bacilli	Lactobacillales	Streptococcaceae	Streptococcus	agalactiae		08-7-D-06424	Macroscelidea jumping shrew 2008	LHL > CVUAS	[0056]; capsule type: Ia	no	3	well defined isolate	0	0	U-6424	CVUAS 10373	SBA	solid	37 °C	24 h	aerobe	HCCA	EFEx	2015-03-11	0	1	0			1	0
487	2017-06-16	Bruker LT microflex	CVUA Stuttgart (CVUAS)	Bacteria	Bacillota	Bacilli	Lactobacillales	Streptococcaceae	Streptococcus	agalactiae		DSM 6784	Bos taurus bovine udder infection	DSMZ	0	no	3	public strain collection	0	https://bacdive.dsmz.de/strain/14713	ATCC 27956; DSM 6784; CVUAS 10226	CVUAS 10226	SBA	solid	37 °C	24 h	aerobe	HCCA	eDT	2019-07-09	0	0	0			1	0
11102	2023-09-22	Bruker LT microflex	RWTH Aachen (RWTH)	Bacteria	Bacillota	Bacilli	Lactobacillales	Streptococcaceae	Streptococcus	alactolyticus		DSM 20728	Sus scrofa pig intestine	DSMZ	0	no	3	type strain	0	https://bacdive.dsmz.de/strain/14716	CCUG 27297, LMG 14808, DSM 20728, ATCC 43077, NCDO 1091, JCM 31116, BCRC 14738, CECT 975, CIP 103244, CNCTC 6615, HAMBI 1719, KCTC 3644, NCFB 1091, NCIMB 701091	DSM 20728					aerobe	HCCA	EFEx	2023-09-05	0	1	0			1	0
11083	2023-09-22	Bruker LT microflex	RWTH Aachen (RWTH)	Bacteria	Bacillota	Bacilli	Lactobacillales	Streptococcaceae	Streptococcus	anginosus	anginosus	DSM 20563	human human throat G	DSMZ	0	no	3	type strain	0	https://bacdive.dsmz.de/strain/14733	DSM 20563, ATCC 12395, ATCC 33397, NCTC 10713, CCUG 27298, LMG 14502, JCM 12993, CCUG 35776, CIP 102921, HAMBI 1525, NCFB 2496; Havill lll	DSM 20563					aerobe	HCCA	EFEx	2023-08-29	0	1	0			1	0
11157	2023-09-22	Bruker LT microflex	RWTH Aachen (RWTH)	Bacteria	Bacillota	Bacilli	Lactobacillales	Streptococcaceae	Streptococcus	anginosus	whileyi	DSM 25818	human throat SWE, Linköping 1998 Lancefield group C	DSMZ	0	no	3	type strain	0	https://bacdive.dsmz.de/strain/24605	DSM 25818, CCUG 39159, CIP 110790	DSM 25818					aerobe	HCCA	EFEx	2023-09-07	0	0	0			1	0
11084	2023-09-22	Bruker LT microflex	RWTH Aachen (RWTH)	Bacteria	Bacillota	Bacilli	Lactobacillales	Streptococcaceae	Streptococcus	australis		DSM 15627	human saliva from children AUS 1987	DSMZ	0	no	3	type strain	0	https://bacdive.dsmz.de/strain/14816	CCUG 45919, CIP 107167, DSM 15627, ATCC 700641, NCTC 13166	DSM 15627					aerobe	HCCA	EFEx	2023-08-29	0	1	0			1	0
11158	2023-09-22	Bruker LT microflex	RWTH Aachen (RWTH)	Bacteria	Bacillota	Bacilli	Lactobacillales	Streptococcaceae	Streptococcus	azizii		DSM 103678	Mus sp brain swab of a 29-day-old male naïve weanling mouse found runted and hunched with neurologic signs USA, New York	DSMZ	0	no	3	type strain	0	https://bacdive.dsmz.de/strain/157075	CCUG 69378, DSM 103678	DSM 103678					aerobe	HCCA	EFEx	2023-09-07	0	1	0			1	0
11230	2023-09-22	Bruker LT microflex	RWTH Aachen (RWTH)	Bacteria	Bacillota	Bacilli	Lactobacillales	Streptococcaceae	Streptococcus	bovimastidis		CCUG 69277	Bos taurus milk from cow with mastitis NZL, North Island, Waikito 2016	CCUG	0	no	3	type strain	0	https://bacdive.dsmz.de/strain/157063	CCUG 69277, LMG 29747	CCUG 69277					aerobe	HCCA	EFEx	2023-06-20	0	1	0			1	0
11136	2023-09-22	Bruker LT microflex	RWTH Aachen (RWTH)	Bacteria	Bacillota	Bacilli	Lactobacillales	Streptococcaceae	Streptococcus	caballi		DSM 19004	Equus caballus Horse rectum,oligofructose-induced laminitis AUS	DSMZ	0	no	3	type strain	0	https://bacdive.dsmz.de/strain/14840	DSM 19004, ATCC BAA 1485, CCUG 55775	DSM 19004					aerobe	HCCA	EFEx	2023-09-07	0	1	0			1	0
11231	2023-09-22	Bruker LT microflex	RWTH Aachen (RWTH)	Bacteria	Bacillota	Bacilli	Lactobacillales	Streptococcaceae	Streptococcus	caledonicus		CCUG 73951	Ovis aries Sheep, pleural fluid GBR, Scotland 2019	CCUG	0	no	3	type strain	0	https://bacdive.dsmz.de/strain/168204	NCTC 14363, CCUG 73951	CCUG 73951					aerobe	HCCA	EFEx	2023-06-20	0	1	0			1	0
11159	2023-09-22	Bruker LT microflex	RWTH Aachen (RWTH)	Bacteria	Bacillota	Bacilli	Lactobacillales	Streptococcaceae	Streptococcus	cameli		DSM 105751	Camelus dromedarius raw camel milk MAR, Tangier	DSMZ	0	no	3	type strain	0	https://bacdive.dsmz.de/strain/140091	DSM 105751, CCMM B834, LMG 27685	DSM 105751					aerobe	HCCA	EFEx	2023-09-07	0	1	0			1	0
1036	2017-10-05	Bruker LT microflex	CVUA Stuttgart (CVUAS)	Bacteria	Bacillota	Bacilli	Lactobacillales	Streptococcaceae	Streptococcus	canis		CVUAS 1924	Bos taurus raw milk 2007	isolate CVUAS	Lancefield G (IZW)	no	3	16S, confirmed by NRZ Aachen	0	Api Strep: 99,9%	0	CVUAS 1924	SBA	solid	37 °C	24 h	aerobe	HCCA	DT	2013-04-16	0	1	0			1	0
4012	2019-12-03	Bruker LT microflex	CVUA Stuttgart (CVUAS)	Bacteria	Bacillota	Bacilli	Lactobacillales	Streptococcaceae	Streptococcus	canis		LHL Mi-845-17	Bos taurus cattle	LHL > CVUAS	0	no	3	sequenced	16S rDNA: 1419 bp (96.3% of ref-sequence) > 14/1417; 99,01% similarity with Streptococcus canis ATCC 43496(T) (11.10.17; EzBioCloud)	0	565	CVUAS 30377	SBA	solid	37 °C	24 h	aerobe	HCCA	eDT	2017-10-05	0	0	0			1	0
11232	2023-09-22	Bruker LT microflex	RWTH Aachen (RWTH)	Bacteria	Bacillota	Bacilli	Lactobacillales	Streptococcaceae	Streptococcus	caprae		CCUG 67170	Capra ibex tonsil of a spanish ibex ESP, Barcelona 2015	CCUG	0	no	3	type strain	0	https://bacdive.dsmz.de/strain/156938	CECT 8872, CCUG 67170	CCUG 67170					aerobe	HCCA	EFEx	2023-06-20	0	1	0			1	0
1622	2019-06-28	Bruker LT microflex	CVUA Stuttgart (CVUAS)	Bacteria	Bacillota	Bacilli	Lactobacillales	Streptococcaceae	Streptococcus	castoreus		10UCF103	European beaver (Castor fiber) 2010	isolate LLBB > LHL > CVUAS	[0114]	no	3	sequenced (LHL), [0114]	0	0	0	CVUAS 7507,4	SBA	solid	37 °C	24 h	microaerophil	HCCA	EFEx	2018-05-03	0	1	0			1	0
1261	2023-09-22	Bruker LT microflex	RWTH Aachen (RWTH)	Bacteria	Bacillota	Bacilli	Lactobacillales	Streptococcaceae	Streptococcus	castoreus		DSM 17536	Castoridae beaver carcasse, spleen Scotland, GBR	DSMZ	[0114][0003]	no	3	type strain	0	https://bacdive.dsmz.de/strain/14827	CIP 108205,CCUG 48115	DSM 17536					aerobe	HCCA	EFEx	2023-09-06	0	0	0			1	0
3249	2020-09-04	Bruker LT microflex	CVUA Stuttgart (CVUAS)	Bacteria	Bacillota	Bacilli	Lactobacillales	Streptococcaceae	Streptococcus	catagoni		355-1-2018	Catagonus wagneri Chacoan peccari, zoo animal DEU, Berlin 2018	IZW > CVUAS	0	no	3	stain of species description [0130]	[0130]	0	0	CVUAS 11303.2	SBA	solid	37 °C	48h	capnophile	HCCA	EFEx	2019-06-07	0	1	0			1	0
3250	2020-09-04	Bruker LT microflex	CVUA Stuttgart (CVUAS)	Bacteria	Bacillota	Bacilli	Lactobacillales	Streptococcaceae	Streptococcus	catagoni		99-1-2017	Catagonus wagneri Chacoan peccari, zoo animal DEU, Berlin 2017	IZW > LHL > CVUAS	TEM [0130]	no	3	type strain	[0130]	https://bacdive.dsmz.de/strain/167297	99-1/2017; CCUG 74072; DSM 110457	CVUAS 7150.3	SBA	solid	37 °C	24 h	capnophile	HCCA	EFEx	2018-05-03	0	0	0			1	0
11160	2023-09-22	Bruker LT microflex	RWTH Aachen (RWTH)	Bacteria	Bacillota	Bacilli	Lactobacillales	Streptococcaceae	Streptococcus	caviae		DSM 102819	Cavia porcellus faeces of guinea pigs NDL 2014	DSMZ	0	no	3	type strain	0	https://bacdive.dsmz.de/strain/140263	DSM 102819, TISTR 2371, Cavy grass 6	DSM 102819					aerobe	HCCA	EFEx	2023-09-07	0	1	0			1	0
11161	2023-09-22	Bruker LT microflex	RWTH Aachen (RWTH)	Bacteria	Bacillota	Bacilli	Lactobacillales	Streptococcaceae	Streptococcus	chenjunshii		DSM 106182	Pantholops hodgsonii fresh faeces of a Tibetan antelope CHN, Qinghai, fecal samples collected from different Tibetan antelopes at altitudes of 4514.4 m and 4561.7 m	DSMZ	0	no	3	type strain	0	https://bacdive.dsmz.de/strain/158498	DSM 106182, CGMCC 1.16529	DSM 106182					aerobe	HCCA	EFEx	2023-09-07	0	1	0			1	0
11127	2023-09-22	Bruker LT microflex	RWTH Aachen (RWTH)	Bacteria	Bacillota	Bacilli	Lactobacillales	Streptococcaceae	Streptococcus	constellatus	constellatus	LMG 14507	human probably from a case of purulent pleurisy	DSMZ	0	no	3	type strain	0	https://bacdive.dsmz.de/strain/14722	DSM 20575, ATCC 27823, CIP 103247, CCUG 24889, NCTC 11325, LMG 14507, JCM 12994, KCTC 15405, VPI 3810, NCDO 2226, NCIMB 702226	LMG 14507					aerobe	HCCA	EFEx	2023-09-07	0	1	0			1	0
11118	2023-09-22	Bruker LT microflex	RWTH Aachen (RWTH)	Bacteria	Bacillota	Bacilli	Lactobacillales	Streptococcaceae	Streptococcus	constellatus	pharyngs	DSM 17475	human throat, subject with pharyngitis GBR, London, St Bartholomew's	DSMZ	0	no	3	type strain	0	https://bacdive.dsmz.de/strain/14826	DSM 17475, NCTC 13122, CCUG 46377	DSM 17475					aerobe	HCCA	EFEx	2023-09-06	0	0	0			1	0
11162	2023-09-22	Bruker LT microflex	RWTH Aachen (RWTH)	Bacteria	Bacillota	Bacilli	Lactobacillales	Streptococcaceae	Streptococcus	constellatus	viborgensis	DSM 25819	human throat DNK, Viborg 2006	DSMZ	0	no	3	type strain	0	https://bacdive.dsmz.de/strain/24606	DSM 25819, CCUG 62387, CIP 110789	DSM 25819					aerobe	HCCA	EFEx	2023-09-07	0	0	0			1	0
11076	2023-09-22	Bruker LT microflex	RWTH Aachen (RWTH)	Bacteria	Bacillota	Bacilli	Lactobacillales	Streptococcaceae	Streptococcus	criceti		DSM 20562	caries lesion in hamster	DSMZ	0	no	3	type strain	0	https://bacdive.dsmz.de/strain/14723	CCUG 27300, CCM 6069, DSM 20562, ATCC 19642, JCM 31114, CECT 4037, CIP 102510, CNCTC 6720, HAMBI 1517, KCTC 3640, LMG 14508, NCFB 2720, NCIMB 702720, NCTC 12277	DSM 20562					aerobe	HCCA	EFEx	2023-08-29	0	1	0			1	0
11085	2023-09-22	Bruker LT microflex	RWTH Aachen (RWTH)	Bacteria	Bacillota	Bacilli	Lactobacillales	Streptococcaceae	Streptococcus	cristatus		DSM 8249	human periodontal abscess GBR	DSMZ	0	no	3	type strain	0	https://bacdive.dsmz.de/strain/14795	DSM 8249, ATCC 51100, NCTC 12479, CCUG 33481, LMG 16320, JCM 31122, CIP 105954	DSM 8249					aerobe	HCCA	EFEx	2023-08-29	0	1	0			1	0
11234	2023-09-22	Bruker LT microflex	RWTH Aachen (RWTH)	Bacteria	Bacillota	Bacilli	Lactobacillales	Streptococcaceae	Streptococcus	cuniculi		CCUG 65085	Oryctolagus cuniculus wild rabbit, Nasal sample ESP, Sergovia 2012	CCUG	0	no	3	type strain	0	https://bacdive.dsmz.de/strain/156775	CCUG 65085, CECT 8498	CCUG 65085					aerobe	HCCA	EFEx	2023-06-20	0	1	0			1	0
11249	2023-09-22	Bruker LT microflex	RWTH Aachen (RWTH)	Bacteria	Bacillota	Bacilli	Lactobacillales	Streptococcaceae	Streptococcus	cuniculipharyngis		CCUG 66496	Oryctolagus cuniculus Pharynx, wild rabbit ESP, Barcelona 2010	CCUG	0	no	3	type strain	0	https://bacdive.dsmz.de/strain/156899	CCUG 66496, CECT 8754	CCUG 66496					aerobe	HCCA	EFEx	2023-06-20	0	1	0			1	0
11163	2023-09-22	Bruker LT microflex	RWTH Aachen (RWTH)	Bacteria	Bacillota	Bacilli	Lactobacillales	Streptococcaceae	Streptococcus	danieliae		DSM 22233	Mus sp cecal content of a male TNFdelta ARE mouse DEU, BY 2008	DSMZ	0	no	3	type strain	0	https://bacdive.dsmz.de/strain/23298	DSM 22233, CCUG 57647	DSM 22233					aerobe	HCCA	EFEx	2023-09-07	0	1	0			1	0
11137	2023-09-22	Bruker LT microflex	RWTH Aachen (RWTH)	Bacteria	Bacillota	Bacilli	Lactobacillales	Streptococcaceae	Streptococcus	dentapri		DSM 21999	Sus scrofa scrofa wild boar oral cavity JPN	DSMZ	0	no	3	type strain	0	https://bacdive.dsmz.de/strain/14846	DSM 21999, CCUG 58728, JCM 15752, NUM 1529	DSM 21999					aerobe	HCCA	EFEx	2023-09-07	0	1	0			1	0
11164	2023-09-22	Bruker LT microflex	RWTH Aachen (RWTH)	Bacteria	Bacillota	Bacilli	Lactobacillales	Streptococcaceae	Streptococcus	dentiloxodontae		DSM 27381	Loxodonta sp. elephant oral cavity, African elephant saliva JPN, Ichihara Elephant Kingdom, Chiba	DSMZ	0	no	3	type strain	0	https://bacdive.dsmz.de/strain/133152	DSM 27381, JCM 19284, NUM 2404	DSM 27381					aerobe	HCCA	EFEx	2023-09-07	0	1	0			1	0
11235	2023-09-22	Bruker LT microflex	RWTH Aachen (RWTH)	Bacteria	Bacillota	Bacilli	Lactobacillales	Streptococcaceae	Streptococcus	dentirousetti		DSM 18963	bat, oral cavity, Zoo JPN 2008	DSMZ	0	no	3	type strain	0	https://bacdive.dsmz.de/strain/14841	CCUG 55774, DSM 18963, JCM 14596, NUM 1303T	DSM 18963					aerobe	HCCA	EFEx	2023-06-20	0	1	0			1	0
11086	2023-09-22	Bruker LT microflex	RWTH Aachen (RWTH)	Bacteria	Bacillota	Bacilli	Lactobacillales	Streptococcaceae	Streptococcus	dentisani		DSM 25137	equus asinus Oral cavity of donkeys JPN	DSMZ	0	no	3	type strain	0	https://bacdive.dsmz.de/strain/24608	DSM 25137, JCM 17943, NUM 1808	DSM 25137					aerobe	HCCA	EFEx	2023-08-29	0	1	0			1	0
11119	2023-09-22	Bruker LT microflex	RWTH Aachen (RWTH)	Bacteria	Bacillota	Bacilli	Lactobacillales	Streptococcaceae	Streptococcus	devriesei		CCUG 47155	Equus caballus Horse tooth upper jaw,caries in P2,6-yr-old horse SWE, Uppsala 2002	CCUG	0	no	3	type strain	0	https://bacdive.dsmz.de/strain/14834	DSM 19639, CCUG 47155, CIP 107809	CCUG 47155					aerobe	HCCA	EFEx	2023-09-06	0	1	0			1	0
11120	2023-09-22	Bruker LT microflex	RWTH Aachen (RWTH)	Bacteria	Bacillota	Bacilli	Lactobacillales	Streptococcaceae	Streptococcus	didelphis		DSM 15616	Didelphis virginiana opposum, with suppurative dermatitis and hepatic fibrosis USA,	DSMZ	0	no	3	type strain	0	https://bacdive.dsmz.de/strain/14814	DSM 15616, ATCC 700828, CCUG 45419, WADDL 94-11374-1	DSM 15616					aerobe	HCCA	EFEx	2023-09-06	0	1	0			1	0
11077	2023-09-22	Bruker LT microflex	RWTH Aachen (RWTH)	Bacteria	Bacillota	Bacilli	Lactobacillales	Streptococcaceae	Streptococcus	downei		DSM 5635	monkey dental plaque of monkey	DSMZ	0	no	3	type strain	0	https://bacdive.dsmz.de/strain/14793	DSM 5635, ATCC 33748, NCTC 11391, CCUG 24890, JCM 31115, BCRC 14752, CIP 103222, CNCTC 6691, KCTC 3634, LMG 14514	DSM 5635					aerobe	HCCA	EFEx	2023-08-29	0	1	0			1	0
11236	2023-09-22	Bruker LT microflex	RWTH Aachen (RWTH)	Bacteria	Bacillota	Bacilli	Lactobacillales	Streptococcaceae	Streptococcus	downii		CCUG 73139	human dental plague ESP, Galocia, Pontevedra-Vigo 2018	CCUG	belogs to the mutans grp	no	3	type strain	0	https://bacdive.dsmz.de/strain/167177	CCUG 73139, CECT 9732	CCUG 73139					aerobe	HCCA	EFEx	2023-06-20	0	1	0			1	0
1780	2018-12-13	Bruker LT microflex	CVUA Stuttgart (CVUAS)	Bacteria	Bacillota	Bacilli	Lactobacillales	Streptococcaceae	Streptococcus	dysgalactiae	dysgalactiae	CVUAS 1514	Bos taurus Mastitis DEU, BW 2006	isolate CVUAS	0	no	2	API: 99,9%	0	0	0	CVUAS 1514	SBA	solid	37 °C	24 h	aerobe	HCCA	EFEx	2015-04-29	0	1	0			1	0
1781	2018-12-13	Bruker LT microflex	CVUA Stuttgart (CVUAS)	Bacteria	Bacillota	Bacilli	Lactobacillales	Streptococcaceae	Streptococcus	dysgalactiae	dysgalactiae	CVUAS 4270	Bos taurus Mastitis DEU, BW 2009	isolate CVUAS	0	no	3	sequenced	16S rDNA: 1,451 bp (98.1% of ref-sequence) > 6/1442; 99.58% similarity with Streptococcus dysgalactiae subsp. dysgalactiae ATCC 43078(T); > 18/1442; 98.75% similarity with Streptococcus dysgalactiae subsp. equisimilis NCTC 13762(T) (04.12.19; EzBioCloud)	0	0	CVUAS 4270	SBA	solid	37 °C	24 h	aerobe	HCCA	DT	2013-02-20	0	0	0			1	0
1783	2018-12-13	Bruker LT microflex	CVUA Stuttgart (CVUAS)	Bacteria	Bacillota	Bacilli	Lactobacillales	Streptococcaceae	Streptococcus	dysgalactiae	equisimilis	CVUAS 1494	Bakto DEU, BW 2006	isolate CVUAS	0	no	3	API: 99,5%; sequenced	16S rDNA: 1448bp (97.9% of ref-sequence) > 8/1440; 99,44% similarity with Streptococcus dysgalactiae subsp. dysgalactiae ATCC 43078(T) (06.03.18; EzBioCloud)	API: 99,5% Streptococcus dysgalactiae equisimilis	0	CVUAS 1494	SBA	solid	37 °C	24 h	aerobe	HCCA	DT	2013-02-19	0	0	0			1	0
4028	2020-01-10	Bruker LT microflex	CVUA Stuttgart (CVUAS)	Bacteria	Bacillota	Bacilli	Lactobacillales	Streptococcaceae	Streptococcus	dysgalactiae	equisimilis	CVUAS 2151	Sus scrofa domestica piglet DEU, BW 2007	isolate CVUAS	0	no	3	sequenced	16S rDNA: 1454bp (98.4% of ref-sequence) > 8/1447; 99,45% similarity with Streptococcus dysgalactiae subsp. dysgalactiae ATCC 43078(T); > 11/1447; 99,24% similarity with Streptococcus dysgalactiae subsp. equisimilis NCTC 13762(T) (21.11.19; EzBioCloud)	0	0	CVUAS 2151	SBA	solid	37 °C	24 h	aerobe	HCCA	DT	2013-02-20	0	0	0			1	0
11121	2023-09-22	Bruker LT microflex	RWTH Aachen (RWTH)	Bacteria	Bacillota	Bacilli	Lactobacillales	Streptococcaceae	Streptococcus	entericus		DSM 14446	Bos taurus Cow intestine,cow enteritis ESP, Zaragoza 1999	DSMZ	0	no	3	type strain	0	https://bacdive.dsmz.de/strain/14809	DSM 14446, CCUG 44616, CECT 5353, CIP 107435, LMG 21848, JCM 12180	DSM 14446					aerobe	HCCA	EFEx	2023-09-06	0	1	0			1	0
3732	2022-06-17	Bruker Sirius	CVUA Stuttgart (CVUAS)	Bacteria	Bacillota	Bacilli	Lactobacillales	Streptococcaceae	Streptococcus	equi	equi	CVUAS 32462,2	Equus caballus horse DEU, BW 2020 Ia	isolate CVUAS	0	no	4	specific PCR; (NRZ Strep: 16S Cluster interpretation)	0	(NRL Strep: LAC neg; SUC pos; TRE neg; SOR neg; HIP neg > Str equi equi)	SN 98822	CVUAS 32462,2	SBA	solid	37°C	24h	aerobe	HCCA	eDT	2022-05-30	0	1	0			1	0
3735	2022-06-17	Bruker Sirius	CVUA Stuttgart (CVUAS)	Bacteria	Bacillota	Bacilli	Lactobacillales	Streptococcaceae	Streptococcus	equi	equi	CVUAS 32770	Equus caballus horse, Druse, nasal swab DEU, BW 2020 Ia	isolate CVUAS	0	no	4	specific PCR; (NRZ Strep: 16S Cluster interpretation)	0	(NRL Strep: LAC neg; SUC pos; TRE neg; SOR neg; HIP neg > Str equi equi)	SN 98825	CVUAS 32770	SBA	solid	37°C	24h	aerobe	HCCA	eDT	2022-05-30	0	0	0			1	0
2680	2020-04-22	Bruker LT microflex	CVUA Stuttgart (CVUAS)	Bacteria	Bacillota	Bacilli	Lactobacillales	Streptococcaceae	Streptococcus	equi	zooepidemicus	10HE 00580		isolate LHL > CVUAS	0	no	3	sequenced, specific PCR	16S rDNA: 1453bp (98.2% of ref-sequence) > 5/1448= 99.65% similarity with Streptococcus equi subsp. equi ATCC 33398(T) (16.04.2020; EzBioCloud)	0	CVUAS 8006	CVUAS 8006	SBA	solid	37 °C	24 h	aerobe	HCCA	eDT	2018-03-20	0	0	0			1	0
9063	2022-09-22	Bruker LT microflex	CVUA Stuttgart (CVUAS)	Bacteria	Bacillota	Bacilli	Lactobacillales	Streptococcaceae	Streptococcus	equi	zooepidemicus	CVUAS 1004	animal body DEU, BW 2005	isolate CVUAS	0	no	3	specific PCR	0	0	0	CVUAS 1004	SBA	solid	37 °C	24 h	aerobe	HCCA	eDT	2021-05-11	0	0	0			1	0
11103	2023-09-22	Bruker LT microflex	RWTH Aachen (RWTH)	Bacteria	Bacillota	Bacilli	Lactobacillales	Streptococcaceae	Streptococcus	equinus		DSM 20558	Equus ferus horse faeces	DSMZ	0	no	3	type strain	0	https://bacdive.dsmz.de/strain/14727	DSM 20558, ATCC 9812, NCDO 1037, CCUG 27302, IFO 12553, JCM 7879, BCRC 12578, CECT 973, CGMCC 1.2506, CIP 102504, HAMBI 1572, LMG 14897, NBRC 12553, NCIMB 701037, NCTC 12969	DSM 20558					aerobe	HCCA	EFEx	2023-09-05	0	1	0			1	0
11128	2023-09-22	Bruker LT microflex	RWTH Aachen (RWTH)	Bacteria	Bacillota	Bacilli	Lactobacillales	Streptococcaceae	Streptococcus	ferus		DSM 20646	Rattus sp. mouth of wild rat	DSMZ	0	no	3	type strain	0	https://bacdive.dsmz.de/strain/14729	DSM 20646, ATCC 33477	DSM 20646					aerobe	HCCA	EFEx	2023-09-07	0	1	0			1	0
11092	2023-09-22	Bruker LT microflex	RWTH Aachen (RWTH)	Bacteria	Bacillota	Bacilli	Lactobacillales	Streptococcaceae	Streptococcus	gallinaceus		DSM 15349	Gallus gallus chicken sepsis DNK, Copenhagen 1998	DSMZ	0	no	3	type strain	0	https://bacdive.dsmz.de/strain/14811	DSM 15349, CCUG 42692, CIP 10787, CIP 107087, LMG 21849, JCM 12181	DSM 15349					aerobe	HCCA	EFEx	2023-08-30	0	1	0			1	0
11138	2023-09-22	Bruker LT microflex	RWTH Aachen (RWTH)	Bacteria	Bacillota	Bacilli	Lactobacillales	Streptococcaceae	Streptococcus	gallolyticus	gallolyticus	DSM 16831	Phascolarctos sp. Koala feces AUS, Brisbane	DSMZ	0	no	3	type strain	0	https://bacdive.dsmz.de/strain/14821	DSM 16831, ACM 3611, CCUG 35224, CIP 105428, JCM 10005, LMG 16802, CIP 105425, NCTC 13773	DSM 16831					aerobe	HCCA	EFEx	2023-09-07	0	1	0			1	0
11104	2023-09-22	Bruker LT microflex	RWTH Aachen (RWTH)	Bacteria	Bacillota	Bacilli	Lactobacillales	Streptococcaceae	Streptococcus	gallolyticus	macedonicus	DSM 15879	Food Greek Kasseri cheese prepared from ewes' milk GRC	DSMZ	0	no	3	type strain	0	https://bacdive.dsmz.de/strain/14819	CCUG 39970, ACA-DC 206, LMG LAB 617, CIP 105683, ATCC BAA 249, DSM 15879, JCM 11119, LMG 18488, NCTC 13767	DSM 15879					aerobe	HCCA	EFEx	2023-09-05	0	0	0			1	0
11122	2023-09-22	Bruker LT microflex	RWTH Aachen (RWTH)	Bacteria	Bacillota	Bacilli	Lactobacillales	Streptococcaceae	Streptococcus	gallolyticus	pasteurianus	DSM 15351	human cerebrospinal fluid France	DSMZ	0	no	3	type strain	0	https://bacdive.dsmz.de/strain/14813	DSM 15351, CIP 107122, CCUG 46150, NEM 1202, JCM 12261, KCTC 3878, LMG 22270	DSM 15351					aerobe	HCCA	EFEx	2023-09-06	0	0	0			1	0
11078	2023-09-22	Bruker LT microflex	RWTH Aachen (RWTH)	Bacteria	Bacillota	Bacilli	Lactobacillales	Streptococcaceae	Streptococcus	gordonii		DSM 6777	human Human subacute endocarditis	DSMZ	0	no	3	type strain	0	https://bacdive.dsmz.de/strain/14790	DSM 6777, ATCC 10558, CIP 105258, NCTC 7865, JCM 12995, CCUG 25608, CCUG 33482, CCUG 35801, LMG 14518	DSM 6777					aerobe	HCCA	EFEx	2023-08-29	0	1	0			1	0
11105	2023-09-22	Bruker LT microflex	RWTH Aachen (RWTH)	Bacteria	Bacillota	Bacilli	Lactobacillales	Streptococcaceae	Streptococcus	halochoeri	halochoeri	DSM 17028	Halichoerus grypus Grey seal airway, lung, spleen GBR, Scotland, Inverness 2002	DSMZ	0	no	3	type strain	0	https://bacdive.dsmz.de/strain/14823	DSM 17028, CCUG 48324, CIP 108195, SAC M512/02/01	DSM 17028					aerobe	HCCA	EFEx	2023-09-05	0	1	0			1	0
11165	2023-09-22	Bruker LT microflex	RWTH Aachen (RWTH)	Bacteria	Bacillota	Bacilli	Lactobacillales	Streptococcaceae	Streptococcus	halotolerans		DSM 101996	Marmota himalayana respiratory tract of wild rmarmot CHN, Yushu, Qinghai Province	DSMZ	0	no	3	type strain	0	https://bacdive.dsmz.de/strain/133156	DSM 101996, CGMCC 1.15532	DSM 101996					aerobe	HCCA	EFEx	2023-09-07	0	1	0			1	0
11139	2023-09-22	Bruker LT microflex	RWTH Aachen (RWTH)	Bacteria	Bacillota	Bacilli	Lactobacillales	Streptococcaceae	Streptococcus	henryi		DSM 19005	Equus caballus Horse caecum,oligofructose-induced laminitis AUS	DSMZ	0	no	3	type strain	0	https://bacdive.dsmz.de/strain/14842	DSM 19005, ATCC BAA 1484, CCUG 55776	DSM 19005					aerobe	HCCA	EFEx	2023-09-07	0	1	0			1	0
11237	2023-09-22	Bruker LT microflex	RWTH Aachen (RWTH)	Bacteria	Bacillota	Bacilli	Lactobacillales	Streptococcaceae	Streptococcus	hillyeri		DSM 107951	Equus ferus tracheal sample from thoroughbred colt racehorse, healthy horse GBR, East Anglia 2010	DSMZ	0	no	3	type strain	0	https://bacdive.dsmz.de/strain/160198	DSM 107951, CCUG 72762, NCTC 14183	DSM 107951					aerobe	HCCA	EFEx	2023-06-20	0	1	0			1	0
11166	2023-09-22	Bruker LT microflex	RWTH Aachen (RWTH)	Bacteria	Bacillota	Bacilli	Lactobacillales	Streptococcaceae	Streptococcus	himalayensis		DSM 101997	Marmota himalayana respiratory tract of wild rmarmot CHN, Yushu, Qinghai Province	DSMZ	0	no	3	type strain	0	https://bacdive.dsmz.de/strain/133338	DSM 101997, CGMCC 1.15533	DSM 101997					aerobe	HCCA	EFEx	2023-09-07	0	1	0			1	0
11238	2023-09-22	Bruker LT microflex	RWTH Aachen (RWTH)	Bacteria	Bacillota	Bacilli	Lactobacillales	Streptococcaceae	Streptococcus	hongkongensis		DSM 26014	human infected tissue of a patient with wound infection after puncture by a fish fin CHN, Hong-Kong 2010	DSMZ	0	no	3	type strain	0	https://bacdive.dsmz.de/strain/23300	CCUG 66491, DSM 26014, CECT 8154	DSM 26014					aerobe	HCCA	EFEx	2023-06-20	0	1	0			1	0
11106	2023-09-22	Bruker LT microflex	RWTH Aachen (RWTH)	Bacteria	Bacillota	Bacilli	Lactobacillales	Streptococcaceae	Streptococcus	hyointestinalis		DSM 20770	Sus scrofa pig intestine BEL, Gent 2002	DSMZ	0	no	3	type strain	0	https://bacdive.dsmz.de/strain/14730	DSM 20770, ATCC 49169, CCUG 24718, CCUG 27888, LMG 16885	DSM 20770					aerobe	HCCA	EFEx	2023-09-05	0	1	0			1	0
11107	2023-09-22	Bruker LT microflex	RWTH Aachen (RWTH)	Bacteria	Bacillota	Bacilli	Lactobacillales	Streptococcaceae	Streptococcus	hyovaginalis		DSM 12219	Sus scrofa pig vagina BEL 1990	DSMZ	0	no	3	type strain	0	https://bacdive.dsmz.de/strain/14802	DSM 12219, LMG 14710, CCUG 37866, CIP 105517	DSM 12219					aerobe	HCCA	EFEx	2023-09-05	0	1	0			1	0
11129	2023-09-22	Bruker LT microflex	RWTH Aachen (RWTH)	Bacteria	Bacillota	Bacilli	Lactobacillales	Streptococcaceae	Streptococcus	icaluri		CCUG 52536	Ictalurus punctatus broodstock channel catfish Ictalurus punctatus with osteolytic bone lesions USA, Missisippi Delta 2002	DSMZ	0	no	3	type strain	0	https://bacdive.dsmz.de/strain/14836	DSM 21677, ATCC BAA 1300, CCUG 52536, CIP 109618	CCUG 52536					aerobe	HCCA	EFEx	2023-09-07	0	1	0			1	0
11093	2023-09-22	Bruker LT microflex	RWTH Aachen (RWTH)	Bacteria	Bacillota	Bacilli	Lactobacillales	Streptococcaceae	Streptococcus	infantarius	infantarius	DSM 22960	human faeces of a human infant	DSMZ	0	no	3	type strain	0	https://bacdive.dsmz.de/strain/14832	NCIMB 700599, BR 6, DSM 22960, ATCC BAA 102, CCUG 43820, CIP 103233, HDP 90056, NCDO 599, NCFB 599, NCIMB 700599 (formerly NCDO 599)	DSM 22960					aerobe	HCCA	EFEx	2023-08-30	0	1	0			1	0
11108	2023-09-22	Bruker LT microflex	RWTH Aachen (RWTH)	Bacteria	Bacillota	Bacilli	Lactobacillales	Streptococcaceae	Streptococcus	infantis		CCUG 39817	Sus scrofa pig vagina BEL 1990	CCUG	0	no	3	type strain	0	https://bacdive.dsmz.de/strain/14806	DSM 12492, ATCC 700779, JCM 10157, CCUG 39817, LMG 18720, GTC 849, CCM 7373, CIP 105949	CCUG 39817					aerobe	HCCA	EFEx	2023-09-05	0	1	0			1	0
338	2017-05-19	Bruker LT microflex	CVUA Stuttgart (CVUAS)	Bacteria	Bacillota	Bacilli	Lactobacillales	Streptococcaceae	Streptococcus	iniae		CVUAS 5788	Actinopteri ornamental fish (cichlid) DEU, BW	isolate CVUAS	0	no	3	sequenced	16S rDNA: 1418bp (95.9% of ref-sequence) > 0/1396; 100% similarity with Streptococcus iniae ATCC 29178(T), 99,6% completeness (08.06.15; EzBioCloud)	0	0	CVUAS 5788	SBA	solid	37°C	24h	aerobe	HCCA	Efex	2015-05-05	0	1	0			1	0
11074	2023-09-22	Bruker LT microflex	RWTH Aachen (RWTH)	Bacteria	Bacillota	Bacilli	Lactobacillales	Streptococcaceae	Streptococcus	iniae		DSM 20576	Inia geoffrensis Amazon freshwater dolphin lesion USA, CA, San Francisco	DSMZ	0	no	3	type strain	0	https://bacdive.dsmz.de/strain/14731	CCUG 27303, LMG 14520, DSM 20576, ATCC 29178, CECT 7363, CIP 102508	DSM 20576					aerobe	HCCA	EFEx	2023-08-29	0	0	0			1	0
11123	2023-09-22	Bruker LT microflex	RWTH Aachen (RWTH)	Bacteria	Bacillota	Bacilli	Lactobacillales	Streptococcaceae	Streptococcus	intermedius		DSM 20573		DSMZ	0	no	3	type strain	0	https://bacdive.dsmz.de/strain/14732	DSM 20573, ATCC 27335, CIP 103248, CCUG 32759, NCTC 11324, CCUG 17827, JCM 12996, VPI 3372A, CECT 803, LMG 14510, LMG 17840, NCFB 2227, VPI 3372-A	DSM 20573					aerobe	HCCA	EFEx	2023-09-06	0	1	0			1	0
11140	2023-09-22	Bruker LT microflex	RWTH Aachen (RWTH)	Bacteria	Bacillota	Bacilli	Lactobacillales	Streptococcaceae	Streptococcus	lactarius		DSM 23027	human breast milk (healthy woman) ESP, Madrid 2007	DSMZ	0	no	3	type strain	0	https://bacdive.dsmz.de/strain/14848	CCUG 66490, DSM 23027, CECT 7613	DSM 23027					aerobe	HCCA	EFEx	2023-09-07	0	1	0			1	0
11239	2023-09-22	Bruker LT microflex	RWTH Aachen (RWTH)	Bacteria	Bacillota	Bacilli	Lactobacillales	Streptococcaceae	Streptococcus	loxodontisalivarius		DSM 27382	Loxodonta sp. elephant oral cavity, African elephant saliva JPN, Ichihara Elephant Kingdom, Chiba	DSMZ	0	no	3	type strain	0	https://bacdive.dsmz.de/strain/130708	DSM 27382, JCM 19287, CCUG 70865, NUM 6304	DSM 27382					aerobe	HCCA	EFEx	2023-06-20	0	1	0			1	0
11088	2023-09-22	Bruker LT microflex	RWTH Aachen (RWTH)	Bacteria	Bacillota	Bacilli	Lactobacillales	Streptococcaceae	Streptococcus	lutetiensis		DSM 15350	human	DSMZ	0	no	3	type strain	0	https://bacdive.dsmz.de/strain/14812	CCUG 46149, DSM 15350, CIP 106849, NEM 782	DSM 15350					aerobe	HCCA	EFEx	2023-08-29	0	1	0			1	0
11079	2023-09-22	Bruker LT microflex	RWTH Aachen (RWTH)	Bacteria	Bacillota	Bacilli	Lactobacillales	Streptococcaceae	Streptococcus	macacae		DSM 20724	monkey dental plaque of monkey	DSMZ	0	no	3	type strain	0	https://bacdive.dsmz.de/strain/14733	CCUG 27653, DSM 20724, ATCC 35911, NCTC 11558	DSM 20724					aerobe	HCCA	EFEx	2023-08-29	0	1	0			1	0
11130	2023-09-22	Bruker LT microflex	RWTH Aachen (RWTH)	Bacteria	Bacillota	Bacilli	Lactobacillales	Streptococcaceae	Streptococcus	marimammalium		DSM 18627	Halichoerius grypus grey seal GBR, Cornwall	DSMZ	0	no	3	type strain	0	https://bacdive.dsmz.de/strain/14835	DSM 18627, CCUG 48494, CIP 108309	DSM 18627					aerobe	HCCA	EFEx	2023-09-07	0	1	0			1	0
11240	2023-09-22	Bruker LT microflex	RWTH Aachen (RWTH)	Bacteria	Bacillota	Bacilli	Lactobacillales	Streptococcaceae	Streptococcus	marmotae		DSM 101995	Marmota himalayana respiratory tract of wild rmarmot CHN, Yushu, Qinghai Province	DSMZ	0	no	3	type strain	0	https://bacdive.dsmz.de/strain/133203	DSM 101995, CGMCC 1.15534	DSM 101995					aerobe	HCCA	EFEx	2023-06-20	0	1	0			1	0
11131	2023-09-22	Bruker LT microflex	RWTH Aachen (RWTH)	Bacteria	Bacillota	Bacilli	Lactobacillales	Streptococcaceae	Streptococcus	massiliensis		CCUG 49690	human patient blood culture France, Marseille 2004	DSMZ	0	no	3	type strain	0	https://bacdive.dsmz.de/strain/14830	DSM 18628, CCUG 49690, CIP 108498	CCUG 49690					aerobe	HCCA	EFEx	2023-09-07	0	1	0			1	0
11141	2023-09-22	Bruker LT microflex	RWTH Aachen (RWTH)	Bacteria	Bacillota	Bacilli	Lactobacillales	Streptococcaceae	Streptococcus	merionis		DSM 19192	Echinococcus multilocularis grown in Meriones unguiculatus Mongolian gerbil,peritoneal cavity (fox tapeworm) DEU, BY 2005	DSMZ	0	no	3	type strain	0	https://bacdive.dsmz.de/strain/14844	DSM 19192, CCUG 54871, WUE3771	DSM 19192					aerobe	HCCA	EFEx	2023-09-07	0	1	0			1	0
11124	2023-09-22	Bruker LT microflex	RWTH Aachen (RWTH)	Bacteria	Bacillota	Bacilli	Lactobacillales	Streptococcaceae	Streptococcus	minor		DSM 17118	Canis lupus familiaris dog, tonsil BEL 1991	DSMZ	0	no	3	type strain	0	https://bacdive.dsmz.de/strain/14825	DSM 17118, CCUG 47487, LMG 21734	DSM 17118					aerobe	HCCA	EFEx	2023-09-06	0	1	0			1	0
10557	2023-07-04	Bruker Autoflex I	RKI Berlin (RKI)	Bacteria	Bacillota	Bacilli	Lactobacillales	Streptococcaceae	Streptococcus	mitis		DSM 12643	human oral cavity Sweden	DSMZ	0	no	3	type strain	0	https://bacdive.dsmz.de/strain/14734	DSM 12643, ATCC 49456, JCM 12971, KCTC 13047, NCTC 12261, CCM 7411, CCUG 31611, CCUG 35790, CIP 103335, KCTC 3556, LMG 14557, NBRC 106071, NCIMB 13770	DSM 12643	Caso agar	solid	37°C	24h	aerob	HCCA	#CON=approx. 3 loops in Epp. tube#TRT=plus 50-100 mkL 100 pct. TFA| 30 Min treatment|1:10 diluted, inactivation date: 11.2.2022| 1:1 HCCA| Andy 3.0#EXT=Streptococcus agalactiae DSM 2134, Preparation & measurement: A. Gries und Chris#LAS=LL30 pct. 1000, "LL60 pct." 10-20 sh. | Laser attenuator offset: 52 pct.|Range: 20 pct. (Autoflex 2019 04 04(PeterSetup).isset) defocussed 5xunter Strichueberlapp…	2022-02-18	0	1	0			1	0
10557	2023-09-22	Bruker LT microflex	RWTH Aachen (RWTH)	Bacteria	Bacillota	Bacilli	Lactobacillales	Streptococcaceae	Streptococcus	mitis		DSM 12643 EFEx	human oral cavity Sweden	DSMZ	0	no	3	type strain	0	https://bacdive.dsmz.de/strain/14734	DSM 12643, ATCC 49456, JCM 12971, KCTC 13047, NCTC 12261, CCM 7411, CCUG 31611, CCUG 35790, CIP 103335, KCTC 3556, LMG 14557, NBRC 106071, NCIMB 13770	DSM 12643					aerobe	HCCA	EFEx	2023-09-05	0	0	0			0	0
11241	2023-09-22	Bruker LT microflex	RWTH Aachen (RWTH)	Bacteria	Bacillota	Bacilli	Lactobacillales	Streptococcaceae	Streptococcus	moroccensis		DSM 105143	Camelus dromedarius raw camel milk MAR, Tangier	DSMZ	0	no	3	type strain	0	https://bacdive.dsmz.de/strain/132929	DSM 105143, CCMM B831, LMG 27682, CCUG 68479	DSM 105143					aerobe	HCCA	EFEx	2023-06-20	0	1	0			1	0
11089	2023-09-22	Bruker LT microflex	RWTH Aachen (RWTH)	Bacteria	Bacillota	Bacilli	Lactobacillales	Streptococcaceae	Streptococcus	mutans		DSM 20523	human carious dentine	DSMZ	0	no	3	type strain	0	https://bacdive.dsmz.de/strain/14736	DSM 20523, ATCC 25175, IFO 13955, NBRC 13955, NCDO 2062, NCTC 10449, JCM 5705, BCRC 10793, BIOTECH 10528, CCM 6067, CCUG 11877, CCUG 17824, CCUG 6519, CECT 479, CIP 103220, HAMBI 1519, KCTC 3065, LMG 13654, LMG 14558, NCIMB 702062, VTT E-011803	DSM 20523					aerobe	HCCA	EFEx	2023-08-29	0	1	0			1	0
11243	2023-09-22	Bruker LT microflex	RWTH Aachen (RWTH)	Bacteria	Bacillota	Bacilli	Lactobacillales	Streptococcaceae	Streptococcus	oralis	dentisani	DSM 27088	human caries-free tooth surfaces and from the dorsum of the human tongue ESP, Valencia 2009	DSMZ	0	no	3	type strain	0	https://bacdive.dsmz.de/strain/24610	CCUG 66492, DSM 27088, CECT 8312, NBRC 113013	DSM 27088					aerobe	HCCA	EFEx	2023-06-20	0	1	0			1	0
11094	2023-09-22	Bruker LT microflex	RWTH Aachen (RWTH)	Bacteria	Bacillota	Bacilli	Lactobacillales	Streptococcaceae	Streptococcus	oralis	oralis	DSM 20627	human mouth	DSMZ	0	no	3	type strain	0	https://bacdive.dsmz.de/strain/14740	DSM 20627, ATCC 35037, KCTC 13048, NCTC 11427, NBRC 113011, JCM 12997, CCUG 13229, CCUG 24891, CCUG 25610, CECT 907, CIP 102922, LMG 14532, KCTC 3285	DSM 20627					aerobe	HCCA	EFEx	2023-08-30	0	0	0			1	0
11244	2023-09-22	Bruker LT microflex	RWTH Aachen (RWTH)	Bacteria	Bacillota	Bacilli	Lactobacillales	Streptococcaceae	Streptococcus	oralis	tigurinus	DSM 24864	human blood culture of endocarditis patient CHE, Zurich 2009	DSMZ	0	no	3	type strain	0	https://bacdive.dsmz.de/strain/14849	DSM 24864, CCOS 600, CCUG 66514, NBRC 113012	DSM 24864					aerobe	HCCA	EFEx	2023-06-20	0	0	0			1	0
11245	2023-09-22	Bruker LT microflex	RWTH Aachen (RWTH)	Bacteria	Bacillota	Bacilli	Lactobacillales	Streptococcaceae	Streptococcus	oricebi		DSM 100101	Cebus apella oral cavity of tufted capuchin JPN, Nasu World Monkey Park, Tochigi	DSMZ	0	no	3	type strain	0	https://bacdive.dsmz.de/strain/140138	CCUG 70868, DSM 100101, JCM 30719	DSM 100101					aerobe	HCCA	EFEx	2023-06-20	0	1	0			1	0
11246	2023-09-22	Bruker LT microflex	RWTH Aachen (RWTH)	Bacteria	Bacillota	Bacilli	Lactobacillales	Streptococcaceae	Streptococcus	oriloxodontae		DSM 27377	animal elephant oral cavity JPN, Nasu World Monkey Park, Tochigi	DSMZ	0	no	3	type strain	0	https://bacdive.dsmz.de/strain/130710	DSM 27377, JCM 19285, NUM 2101	DSM 27377					aerobe	HCCA	EFEx	2023-06-20	0	1	0			1	0
267	2017-04-13	Bruker LT microflex	CVUA Stuttgart (CVUAS)	Bacteria	Bacillota	Bacilli	Lactobacillales	Streptococcaceae	Streptococcus	orisasini		CVUAS 2474	Equus caballus abort DEU, BW 2012	isolate CVUAS	0	no	3	sequenced; 16S, rpoB	16S rDNA: 1437bp (97.2% of ref-sequence) > 18/1434; 98,74% similarity with Streptococcus orisasini NUM 1801(T), 100% completeness (25.08.16; EzBioCloud)	0	0	CVUAS 2474	SBA	solid	37 °C	24 h	aerobe	HCCA	eDT	2013-03-07	0	1	0			1	0
11132	2023-09-22	Bruker LT microflex	RWTH Aachen (RWTH)	Bacteria	Bacillota	Bacilli	Lactobacillales	Streptococcaceae	Streptococcus	orisasini		DSM 25193	Equus asinus donkey oral cavity JPN	DSMZ	0	no	3	type strain	0	https://bacdive.dsmz.de/strain/24607	DSM 25193, JCM 17942, NUM 1801	DSM 25193					aerobe	HCCA	EFEx	2023-09-07	0	0	0			1	0
11095	2023-09-22	Bruker LT microflex	RWTH Aachen (RWTH)	Bacteria	Bacillota	Bacilli	Lactobacillales	Streptococcaceae	Streptococcus	orisratti		CCUG 43577	Rattus sp. tooth surface of laboratory rat 1996	CCUG	0	no	3	type strain	0	https://bacdive.dsmz.de/strain/14815	DSM 15617, ATCC 700640, CCUG 43577, CIP 106965	CCUG 43577					aerobe	HCCA	EFEx	2023-08-30	0	1	0			1	0
11133	2023-09-22	Bruker LT microflex	RWTH Aachen (RWTH)	Bacteria	Bacillota	Bacilli	Lactobacillales	Streptococcaceae	Streptococcus	orisuis		DSM 18307	Sus scrofa domestica pig oral cavity JPN	DSMZ	0	no	3	type strain	0	https://bacdive.dsmz.de/strain/14828	DSM 18307, JCM 14035, CCUG 55425, NUM 1001, CIP 109648	DSM 18307					aerobe	HCCA	EFEx	2023-09-07	0	1	0			1	0
11090	2023-09-22	Bruker LT microflex	RWTH Aachen (RWTH)	Bacteria	Bacillota	Bacilli	Lactobacillales	Streptococcaceae	Streptococcus	ovis		CCUG 39485	Ovis aries ovine, superficial abscess on skin, 12-year old ewe GBR, Inverness 1998	CCUG	0	no	3	type strain	0	https://bacdive.dsmz.de/strain/14820	DSM 16829, CCUG 39485, CIP 107097, LMG 19174	CCUG 39485					aerobe	HCCA	EFEx	2023-08-29	0	1	0			1	0
11247	2023-09-22	Bruker LT microflex	RWTH Aachen (RWTH)	Bacteria	Bacillota	Bacilli	Lactobacillales	Streptococcaceae	Streptococcus	ovuberis		CCUG 69612	Ovis aries subcutaneous abscess in the udder of a sheep ESP 2015	CCUG	0	no	3	type strain	0	https://bacdive.dsmz.de/strain/157127	CCUG 69612, CECT 9179	CCUG 69612					aerobe	HCCA	EFEx	2023-06-20	0	1	0			1	0
11248	2023-09-22	Bruker LT microflex	RWTH Aachen (RWTH)	Bacteria	Bacillota	Bacilli	Lactobacillales	Streptococcaceae	Streptococcus	pacificus		DSM 111148	Zalophus californianus lung swab, California sea lion USA, Montery Bay	DSMZ	0	no	3	type strain	0	https://bacdive.dsmz.de/strain/160416	DSM 111148, NCTC 14455, CCUG 74655, CSL 7591	DSM 111148					aerobe	HCCA	EFEx	2023-06-20	0	1	0			1	0
11134	2023-09-22	Bruker LT microflex	RWTH Aachen (RWTH)	Bacteria	Bacillota	Bacilli	Lactobacillales	Streptococcaceae	Streptococcus	panodentis		DSM 29921	Pan troglodytes oral cavity of a chimpanzee in good oral health JPN, Kyoto University, Primate Research Institute	DSMZ	0	no	3	type strain	0	https://bacdive.dsmz.de/strain/140137	DSM 29921, JCM 30579, CCUG 70867, TKU 50	DSM 29921					aerobe	HCCA	EFEx	2023-09-07	0	1	0			1	0
11142	2023-09-22	Bruker LT microflex	RWTH Aachen (RWTH)	Bacteria	Bacillota	Bacilli	Lactobacillales	Streptococcaceae	Streptococcus	pantholopis		DSM 102135	Pantholops hodgsonii fresh faeces of a Tibetan antelope CHN, Qinghai, Hoh Xil Nat. Nature Reserve (35° 36' N 93° 44' E at an altitude of 4514.4 m )	DSMZ	0	no	3	type strain	0	https://bacdive.dsmz.de/strain/140230	DSM 102135, CGMCC 1.15667	DSM 102135					aerobe	HCCA	EFEx	2023-09-07	0	1	0			1	0
10556	2023-07-04	Bruker Autoflex I	RKI Berlin (RKI)	Bacteria	Bacillota	Bacilli	Lactobacillales	Streptococcaceae	Streptococcus	parasanguinis		B 9056		RKI	0	no	2	strain collection of the RKI	0	0	0	B 9056	Caso agar	solid	37°C	24h	aerob	HCCA	#CON=approx. 3 loops in Epp. tube#TRT=plus 50-100 mkL 100 pct. TFA| 30 Min treatment|1:10 diluted, inactivation date: 11.2.2022| 1:1 HCCA| Andy 3.0#EXT=Streptococcus agalactiae DSM 2134, Preparation & measurement: A. Gries und Chris#LAS=LL30 pct. 1000, "LL60 pct." 10-20 sh. | Laser attenuator offset: 52 pct.|Range: 20 pct. (Autoflex 2019 04 04(PeterSetup).isset) defocussed 5xunter Strichueberlapp…	2021-09-01	0	1	0			1	0
11096	2023-09-22	Bruker LT microflex	RWTH Aachen (RWTH)	Bacteria	Bacillota	Bacilli	Lactobacillales	Streptococcaceae	Streptococcus	parasanguinis		DSM 6778	human throat 1996	DSMZ	0	no	3	type strain	0	https://bacdive.dsmz.de/strain/14792	CCUG 30417, LMG 14537, KCTC 15406, DSM 6778, ATCC 15912, CIP 13046, CIP 104372, KCTC 13046	DSM 6778					aerobe	HCCA	EFEx	2023-08-30	0	0	0			1	0
11143	2023-09-22	Bruker LT microflex	RWTH Aachen (RWTH)	Bacteria	Bacillota	Bacilli	Lactobacillales	Streptococcaceae	Streptococcus	parasuis		DSM 29126	Sus scrofa domestica saliva from clinically healthy pig JPN, Ibaraki Prefecture	DSMZ	0	no	3	type strain	0	https://bacdive.dsmz.de/strain/130711	DSM 29126, JCM 30273	DSM 29126					aerobe	HCCA	EFEx	2023-09-07	0	1	0			1	0
9835	2022-12-16	Bruker Sirius	CVUA Stuttgart (CVUAS)	Bacteria	Bacillota	Bacilli	Lactobacillales	Streptococcaceae	Streptococcus	parauberis		CVUAS 4971	Oncorhynchus mykiss salmon trout, Regenbogenforelle DEU, BW 2009	isolate CVUAS	0	no	3	16S rRNA gene sequence	16S rDNA: 706bp (50% of ref-sequence) > 0/705; 100% similarity with Streptococcus parauberis KCTC 11537 [CP002471.1] (07.12.2022; NCBI)	0	0	CVUAS 4971	SBA	solid	37°C	24h	aerobe	HCCA	DT	2013-02-20	0	1	0			1	0
11109	2023-09-22	Bruker LT microflex	RWTH Aachen (RWTH)	Bacteria	Bacillota	Bacilli	Lactobacillales	Streptococcaceae	Streptococcus	parauberis		DSM 6631	Bos taurus milk, mastitis	DSMZ	0	no	3	type strain	0	https://bacdive.dsmz.de/strain/14788	DSM 6631, NCDO 2020, CCUG 39954, NCIMB 702020	DSM 6631					aerobe	HCCA	EFEx	2023-09-05	0	0	0			1	0
11144	2023-09-22	Bruker LT microflex	RWTH Aachen (RWTH)	Bacteria	Bacillota	Bacilli	Lactobacillales	Streptococcaceae	Streptococcus	penaeicida		DSM 26545	Penaeus vannamei hepatopancreas of a cultured diseased Pacific white shrimp GTM, Champerico 2009	DSMZ	0	no	3	type strain	0	https://bacdive.dsmz.de/strain/158794	CECT 8596, DSM 26545, CAIM 1838	DSM 26545					aerobe	HCCA	EFEx	2023-09-07	0	1	0			1	0
11110	2023-09-22	Bruker LT microflex	RWTH Aachen (RWTH)	Bacteria	Bacillota	Bacilli	Lactobacillales	Streptococcaceae	Streptococcus	peroris		CCUG 39814	human tooth surface JPN, Tokyo 1990	DSMZ	0	no	3	type strain	0	https://bacdive.dsmz.de/strain/14807	CCUG 39814, GTC 848, DSM 12493, ATCC 700780, JCM 10158, CCM 7374, CIP 105950, LMG 18719	CCUG 39814					aerobe	HCCA	EFEx	2023-09-05	0	1	0			1	0
11111	2023-09-22	Bruker LT microflex	RWTH Aachen (RWTH)	Bacteria	Bacillota	Bacilli	Lactobacillales	Streptococcaceae	Streptococcus	phocae	phocae	LMG 16735	Phoca vitulina harbour seal suffering from pneumonia, liver NOR, Oslo 1988	LMG	0	no	3	type strain	0	https://bacdive.dsmz.de/strain/14817	DSM 15635, ATCC 51973, CCUG 35103, LMG 16735, NCTC 12719, SVL 8399 H1	LMG 16735					aerobe	HCCA	EFEx	2023-09-05	0	1	0			1	0
11145	2023-09-22	Bruker LT microflex	RWTH Aachen (RWTH)	Bacteria	Bacillota	Bacilli	Lactobacillales	Streptococcaceae	Streptococcus	phocae	salmonis	DSM 24768	Salmo salar cultured Atlantic salmon CHL, Reloncavi Estuary	DSMZ	0	no	3	type strain	0	https://bacdive.dsmz.de/strain/24612	DSM 24768, CECT 7921	DSM 24768					aerobe	HCCA	EFEx	2023-09-07	0	0	0			1	0
9837	2022-12-16	Bruker Sirius	CVUA Stuttgart (CVUAS)	Bacteria	Bacillota	Bacilli	Lactobacillales	Streptococcaceae	Streptococcus	phocae		JB 379054.1	Cape Fur Seal, männl., verendet, Isolat aus Hirn und Blase	isolate IDEXX > CVUAS	0	no	3	16S rRNA gene sequence	16S rDNA: 1437bp (95% of ref-sequence) > 2/1437; 99,86% similarity with Streptococcus phocae CCUG 35103 [NR_042227.1] (07.12.2022; NCBI)	0	0	CVUAS 9477	SBA	solid	37°C	24h	aerobe	HCCA	DT	2013-02-20	0	0	0			1	0
1068	2017-11-30	Bruker LT microflex	CVUA Stuttgart (CVUAS)	Bacteria	Bacillota	Bacilli	Lactobacillales	Streptococcaceae	Streptococcus	pluranimalium		12-13862-001-01	Bos taurus Cattle	LGL > CVUAS	strain LVU 11 from interlaboratory proficiency test [0069]	no	3	sequenced (LGL)	16S rDNA [0069]: 100% Streptococcus pluranimalium (X986968)	0	0	CVUAS 10520	SBA	solid	37°C	24 h	aerobe	HCCA	eDT	2015-04-15	0	1	0			1	0
11112	2023-09-22	Bruker LT microflex	RWTH Aachen (RWTH)	Bacteria	Bacillota	Bacilli	Lactobacillales	Streptococcaceae	Streptococcus	pluranimalium		LMG 14177	Bos taurus milk, mastitis BEL	LMG	0	no	3	type strain	0	https://bacdive.dsmz.de/strain/14818	DSM 15636, ATCC 700864, CIP 106120, LMG 14177, NCIMB 13699, CCUG 43803	LMG 14177					aerobe	HCCA	EFEx	2023-09-05	0	0	0			1	0
11146	2023-09-22	Bruker LT microflex	RWTH Aachen (RWTH)	Bacteria	Bacillota	Bacilli	Lactobacillales	Streptococcaceae	Streptococcus	plurextorum		DSM 22810	Sus scrofa domestica Pig lung,animal with lesions from pneumonia ESP, Madrid 2002	DSMZ	0	no	3	type strain	0	https://bacdive.dsmz.de/strain/14843	CCUG 55064, DSM 22810, CCUG 52972, CECT 7308	DSM 22810					aerobe	HCCA	EFEx	2023-09-07	0	1	0			1	0
2245	2021-11-16	Bruker LT microflex	CVUA Stuttgart (CVUAS)	Bacteria	Bacillota	Bacilli	Lactobacillales	Streptococcaceae	Streptococcus	pneumoniae	ST 22F	CVUAS 5040	bovine, calf	isolate CVUAS	0	no	4	confirmed by NRL Streptococcus (Uni AA)	0	0	0	CVUAS 5040	SBA	solid	37 °C	24 h	aerobe	HCCA	eDT	2021-10-22	0	1	0			1	0
2250	2021-11-16	Bruker LT microflex	CVUA Stuttgart (CVUAS)	Bacteria	Bacillota	Bacilli	Lactobacillales	Streptococcaceae	Streptococcus	pneumoniae	ST 3	29800	horse	Uni AA > CVUAS	0	no	4	confirmed by NRL Streptococcus (Uni AA)	0	0	0	CVUAS 8238	SBA	solid	37 °C	24 h	aerobe	HCCA	eDT	2021-10-22	0	0	0			1	0
2243	2021-11-16	Bruker LT microflex	CVUA Stuttgart (CVUAS)	Bacteria	Bacillota	Bacilli	Lactobacillales	Streptococcaceae	Streptococcus	pneumoniae	ST 33F	CVUAS 4253	bovine, calf, liver	isolate CVUAS	0	no	4	confirmed by NRL Streptococcus (Uni AA)	0	0	0	CVUAS 4253	SBA	solid	37 °C	24 h	aerobe	HCCA	eDT	2021-10-22	0	0	0			1	0
1696	2021-09-20	Bruker LT microflex	CVUA Stuttgart (CVUAS)	Bacteria	Bacillota	Bacilli	Lactobacillales	Streptococcaceae	Streptococcus	pneumoniae		DSM 24048	human sputum, 75-year-old male USA, Arizona	DSMZ	0	no	3	public strain collection	0	https://bacdive.dsmz.de/strain/14750	CCUG 33638, ATCC 49619, LMG 15155, CCM 4501; DSM 11967	CVUAS 5041	SBA	solid	37 °C	24 h	aerobe	HCCA	EFEx	2017-12-28	0	0	0			1	0
11250	2023-09-22	Bruker LT microflex	RWTH Aachen (RWTH)	Bacteria	Bacillota	Bacilli	Lactobacillales	Streptococcaceae	Streptococcus	porci		DSM 23759	Sus scrofa domestica heart of a pig with pericarditis ESP, Madrid 2003	DSMZ	0	no	3	type strain	0	https://bacdive.dsmz.de/strain/14845	DSM 23759, CCUG 55896, CECT 7374	DSM 23759					aerobe	HCCA	EFEx	2023-06-20	0	1	0			1	0
268	2017-04-13	Bruker LT microflex	CVUA Stuttgart (CVUAS)	Bacteria	Bacillota	Bacilli	Lactobacillales	Streptococcaceae	Streptococcus	porcinus		CVUAS 905	Sus scrofa domestica DEU, BW 2005	isolate CVUAS	0	no	3	sequenced	16S rDNA: 1444bp (97,8% of ref-sequence) > 12/1437; 99,16% similarity with Streptococcus porcinus ATCC 43138(T) (01.02.17; EzBioCloud)	0	0	CVUAS 905	SBA	solid	37 °C	24 h	aerobe	HCCA	DT	2013-02-19	0	1	0			1	0
11114	2023-09-22	Bruker LT microflex	RWTH Aachen (RWTH)	Bacteria	Bacillota	Bacilli	Lactobacillales	Streptococcaceae	Streptococcus	porcinus		DSM 20725	Sus scrofa domestica haemorrhagic swine lymph nodes	DSMZ	0	no	3	type strain	0	https://bacdive.dsmz.de/strain/14752	DSM 20725, ATCC 43138, NCTC 10999	DSM 20725					aerobe	HCCA	EFEx	2023-09-05	0	0	0			1	0
11147	2023-09-22	Bruker LT microflex	RWTH Aachen (RWTH)	Bacteria	Bacillota	Bacilli	Lactobacillales	Streptococcaceae	Streptococcus	porcorum		DSM 28302	Sus scrofa domestica pig joint, arthritis ESP, Madrid 2003	DSMZ	0	no	3	type strain	0	https://bacdive.dsmz.de/strain/24603	DSM 28302, CCUG 58479, CECT 7593	DSM 28302					aerobe	HCCA	EFEx	2023-09-07	0	1	0			1	0
11097	2023-09-22	Bruker LT microflex	RWTH Aachen (RWTH)	Bacteria	Bacillota	Bacilli	Lactobacillales	Streptococcaceae	Streptococcus	pseudopneumoniae		CCUG 49455	human sputum, pneumonia CAN, Halifax 2002	CCUG	0	no	3	type strain	0	https://bacdive.dsmz.de/strain/14831	DSM 18670, ATCC BAA 960, CCUG 49455, CIP 108659	CCUG 49455					aerobe	HCCA	EFEx	2023-08-30	0	1	0			1	0
11135	2023-09-22	Bruker LT microflex	RWTH Aachen (RWTH)	Bacteria	Bacillota	Bacilli	Lactobacillales	Streptococcaceae	Streptococcus	pseudoporcinus		DSM 18513	human genitourinary tract of a woman CAN, Montreal	DSMZ	0	no	3	type strain	0	https://bacdive.dsmz.de/strain/14829	DSM 18513, ATCC BAA 1381	DSM 18513					aerobe	HCCA	EFEx	2023-09-07	0	1	0			1	0
10563	2023-08-04	Bruker Autoflex I	RKI Berlin (RKI)	Bacteria	Bacillota	Bacilli	Lactobacillales	Streptococcaceae	Streptococcus	pyogenes		B 1567		RKI	0	no	2	strain collection of the RKI	0	0	0	B 1567	Caso agar	solid	37°C	24h	aerob	HCCA	#CON=approx. 3 loops per Eppend. tube#TRT=+ 50-100 mkL 100 pct. TFA| 30 Min treatment|1:10 diluted, Inactivation date: 19.08.2021| 1:1 HCCA| Andy 3.0#EXT=Streptococcus pneumoniae B2046, preparation: C. Hartl, measurements: C. Hartl#LAS=LL30 pct. 1000, "LL60 pct." 10-20 sh. | Laser attenuator offset: 52 pct.|Range: 20 pct. (Autoflex 2019 04 04(PeterSetup).isset) defocussed 5xunter Strichueberlappu…	2021-09-02	0	1	0			1	0
1021	2017-10-05	Bruker Autoflex	RKI Berlin (RKI)	Bacteria	Bacillota	Bacilli	Lactobacillales	Streptococcaceae	Streptococcus	pyogenes		DSM 20565	human scarlet fever	DSMZ	Serogroup A [0003]	no	3	type strain	0	https://bacdive.dsmz.de/strain/14758	ATCC 12344, NCTC 8198	DSM 20565	Caso	solid	37 °C	24 h	aerobe	HCCA	in 80% TFA/ 30 min. Einwirkzeit/1:10 verdünnt/ 1:1 HCCATA2 (A)	2008-04-04	0	0	0			1	0
11075	2023-09-22	Bruker LT microflex	RWTH Aachen (RWTH)	Bacteria	Bacillota	Bacilli	Lactobacillales	Streptococcaceae	Streptococcus	ratti		DSM 20564	Rattus sp. caries lesion in rat	DSMZ	0	no	3	type strain	0	https://bacdive.dsmz.de/strain/14763	DSM 20564, ATCC 19645; FA1	DSM 20564					aerobe	HCCA	EFEx	2023-08-29	0	1	0			1	0
11148	2023-09-22	Bruker LT microflex	RWTH Aachen (RWTH)	Bacteria	Bacillota	Bacilli	Lactobacillales	Streptococcaceae	Streptococcus	respiraculi		DSM 101998	Marmota himalayana respiratory tract of wild rodent CHN, Yushu, Qinghai Province	DSMZ	0	no	3	type strain	0	https://bacdive.dsmz.de/strain/158414	DSM 101998, CGMCC 1.15531	DSM 101998					aerobe	HCCA	EFEx	2023-09-07	0	1	0			1	0
11149	2023-09-22	Bruker LT microflex	RWTH Aachen (RWTH)	Bacteria	Bacillota	Bacilli	Lactobacillales	Streptococcaceae	Streptococcus	rifensis		DSM 105174	Camelus dromedarius raw camel milk MAR, Tangier	DSMZ	0	no	3	type strain	0	https://bacdive.dsmz.de/strain/132930	DSM 105174, CCMM B833, LMG 27684	DSM 105174					aerobe	HCCA	EFEx	2023-09-07	0	1	0			1	0
11098	2023-09-22	Bruker LT microflex	RWTH Aachen (RWTH)	Bacteria	Bacillota	Bacilli	Lactobacillales	Streptococcaceae	Streptococcus	rubneri		DSM 26920	human healty volonteer GER, Karlsruhe	DSMZ	0	no	3	type strain	0	https://bacdive.dsmz.de/strain/24609	DSM 26920, LMG 27207, CCUG 66516	DSM 26920					aerobe	HCCA	EFEx	2023-08-30	0	1	0			1	0
11150	2023-09-22	Bruker LT microflex	RWTH Aachen (RWTH)	Bacteria	Bacillota	Bacilli	Lactobacillales	Streptococcaceae	Streptococcus	ruminantium		DSM 104980	Bos taurus heart of a cattle with endocarditis JPN, Miyagi Prefecture	DSMZ	0	no	3	type strain	0	https://bacdive.dsmz.de/strain/140411	DSM 104980, JCM 31869	DSM 104980					aerobe	HCCA	EFEx	2023-09-07	0	1	0			1	0
11151	2023-09-22	Bruker LT microflex	RWTH Aachen (RWTH)	Bacteria	Bacillota	Bacilli	Lactobacillales	Streptococcaceae	Streptococcus	rupicaprae		DSM 28303	Rupicapra pyrenaica Pyrenean chamois ESP, Cataluna 2007	DSMZ	0	no	3	type strain	0	https://bacdive.dsmz.de/strain/24604	DSM 28303, CCUG 59652, CECT 7718	DSM 28303					aerobe	HCCA	EFEx	2023-09-07	0	1	0			1	0
11115	2023-09-22	Bruker LT microflex	RWTH Aachen (RWTH)	Bacteria	Bacillota	Bacilli	Lactobacillales	Streptococcaceae	Streptococcus	salivarius	salivarius	DSM 20560	human blood from patient with acute articula rheumatism	DSMZ	0	no	3	type strain	0	https://bacdive.dsmz.de/strain/14765	DSM 20560, ATCC 7073, NCTC 8618, JCM 5707, BCRC 17388, CCM 4046, CCUG 11878, CCUG 17825, CCUG 50207, CECT 805, CIP 102503, HAMBI 1716, LMG 11489, NCFB 1779, NCIMB 701779	DSM 20560					aerobe	HCCA	EFEx	2023-09-05	0	1	0			1	0
11080	2023-09-22	Bruker LT microflex	RWTH Aachen (RWTH)	Bacteria	Bacillota	Bacilli	Lactobacillales	Streptococcaceae	Streptococcus	salivarius	thermophilus	DSM 20617	milk pasteurized milk	DSMZ	0	no	3	type strain	0	https://bacdive.dsmz.de/strain/14786	CCUG 21957, LMG 6896, CCTM 3104, DSM 20617, ATCC 19258, NCDO 573, NCIB 8510, WDCM 00134, JCM 17834, BCRC 13869, CECT 986, CIP 102303, GIFU 8593, KCTC 3658, LMG 13102, NCIMB 8510, NRIC 0256, VTT E-96665	DSM 20617					aerobe	HCCA	EFEx	2023-08-29	0	0	0			1	0
1785	2018-12-13	Bruker LT microflex	CVUA Stuttgart (CVUAS)	Bacteria	Bacillota	Bacilli	Lactobacillales	Streptococcaceae	Streptococcus	salivarius		CVUAS 10145,3	Probiotica (Tablette) DEU, BW 2016	isolate CVUAS	0	no	3	sequenced; 16S, Biochemistry	16S rDNA: 1443bp (97.9% of ref-sequence) > 2/1442; 99,86% similarity with Streptococcus salivarius subsp. salivarius NCTC 8618(T), 100% completeness; 4/1442; 99,72% similarity with Streptococcus vestibularis ATCC 49124(T), 100% completeness; 6/1442; 99,58% similarity with Streptococcus salivarius subsp. thermophilus ATCC 19258(T), 100% completeness; (02.12.16; EzBioCloud)	wt 42°C, Katalase NEG; URE NEG, LAC POS [Whiley et al, 1988]	0	CVUAS 10145,3	SBA	solid	37 °C	24 h	aerobe	HCCA	EFEx	2016-11-23	0	0	0			1	0
11152	2023-09-22	Bruker LT microflex	RWTH Aachen (RWTH)	Bacteria	Bacillota	Bacilli	Lactobacillales	Streptococcaceae	Streptococcus	saliviloxodontae		DSM 27513	Loxodonta sp. elephant oral cavity, African elephant saliva JPN, Ichihara Elephant Kingdom, Chiba	DSMZ	0	no	3	type strain	0	https://bacdive.dsmz.de/strain/130709	CCUG 70866, DSM 27513, JCM 19288, NUM 6306	DSM 27513					aerobe	HCCA	EFEx	2023-09-07	0	1	0			1	0
10558	2025-01-20	Bruker Autoflex	RKI Berlin (RKI)	Bacteria	Bacillota	Bacilli	Lactobacillales	Streptococcaceae	Streptococcus	sanguinis		DSM 20068	human dental caries H	DSMZ	Biotype I, serological group H	no	3	public strain collection	0	https://bacdive.dsmz.de/strain/14766	Kiel; 21384	DSM 20068	CASO	solid	37°C	24h	aerob	HCCA	TFAextr	2022-02-18	0	1	0			1	0
11099	2023-09-22	Bruker LT microflex	RWTH Aachen (RWTH)	Bacteria	Bacillota	Bacilli	Lactobacillales	Streptococcaceae	Streptococcus	sanguinis		DSM 20567	human subacute bacterial endocarditis H	DSMZ	0	no	3	type strain	0	https://bacdive.dsmz.de/strain/14767	DSM 20567, ATCC 10556, JCM 5708, CCUG 17826, CECT 480, CIP 55.128, KCTC 3284, LMG 14702, NCFB 2064, NCIMB 702064, NCTC 7863	DSM 20567					aerobe	HCCA	EFEx	2023-08-30	0	0	0			1	0
11100	2023-09-22	Bruker LT microflex	RWTH Aachen (RWTH)	Bacteria	Bacillota	Bacilli	Lactobacillales	Streptococcaceae	Streptococcus	sinensis		DSM 14990	human infective endocarditis HKG	DSMZ	0	no	3	type strain	0	https://bacdive.dsmz.de/strain/14810	DSM 14990, LMG 21517, HKU 4	DSM 14990					aerobe	HCCA	EFEx	2023-08-30	0	1	0			1	0
11091	2023-09-22	Bruker LT microflex	RWTH Aachen (RWTH)	Bacteria	Bacillota	Bacilli	Lactobacillales	Streptococcaceae	Streptococcus	sobrinus		ATCC 33478		ATCC	0	no	3	type strain	0	https://bacdive.dsmz.de/strain/14769	DSM 20742, ATCC 33478, CCM 6070, CCUG 25735, CAPM 6070	ATCC 33478					aerobe	HCCA	EFEx	2023-08-29	0	1	0			1	0
4151	2020-08-04	Bruker LT microflex	CVUA Stuttgart (CVUAS)	Bacteria	Bacillota	Bacilli	Lactobacillales	Streptococcaceae	Streptococcus	sp-CVUAS-32349		CVUAS 32349	Chloris chloris European greenfinch; Grünfink, lung/liver DEU, BW 2020	isolate STUA-Aulendorf > CVUAS	0	no	3	sequenced	16S rDNA: 814bp (55.0% of ref-sequence) 25/813; 96.92 % similarity with Streptococcus thoraltensis DSM 12221(T), 100% completeness; 26/813; 96.80 % similarity with Streptococcus pluranimalium LMG 14177(T), 100% completeness (15.06.20; EzBioCloud)	0	0	CVUAS 32349	SBA	solid	37°C	24 h	aerobe	HCCA	eDT	2020-06-05	0	1	0			1	0
11116	2023-09-22	Bruker LT microflex	RWTH Aachen (RWTH)	Bacteria	Bacillota	Bacilli	Lactobacillales	Streptococcaceae	Streptococcus	suis		DSM 9682	Sus scrofa	DSMZ	0	no	3	type strain	0	https://bacdive.dsmz.de/strain/14796	DSM 9682, ATCC 43765, CCUG 7984, NCTC 10234	DSM 9682					aerobe	HCCA	EFEx	2023-09-05	0	1	0			1	0
11153	2023-09-22	Bruker LT microflex	RWTH Aachen (RWTH)	Bacteria	Bacillota	Bacilli	Lactobacillales	Streptococcaceae	Streptococcus	tangierensis		DSM 105173	Camelus dromedarius raw camel milk MAR, Tangier	DSMZ	0	no	3	type strain	0	https://bacdive.dsmz.de/strain/132946	DSM 105173, CCMM B832, LMG 27683	DSM 105173					aerobe	HCCA	EFEx	2023-09-07	0	1	0			1	0
11117	2023-09-22	Bruker LT microflex	RWTH Aachen (RWTH)	Bacteria	Bacillota	Bacilli	Lactobacillales	Streptococcaceae	Streptococcus	thoraltensis		CCUG 32906	Sus scrofa pig intestine 1994	CCUG	0	no	3	type strain	0	https://www.ccug.se/strain?id=32906	DSM 20560, ATCC 7073, NCTC 8618, JCM 5707, BCRC 17388, CCM 4046, CCUG 11878, CCUG 17825, CCUG 50207, CECT 805, CIP 102503, HAMBI 1716, LMG 11489, NCFB 1779, NCIMB 701779	CCUG 32906					aerobe	HCCA	EFEx	2023-09-05	0	1	0			1	0
11154	2023-09-22	Bruker LT microflex	RWTH Aachen (RWTH)	Bacteria	Bacillota	Bacilli	Lactobacillales	Streptococcaceae	Streptococcus	troglodytae		DSM 25324	Pan troglodytes chimpanzee (Pan troglodytes) oral cavity JPN, Aichi, Inuyama	DSMZ	0	no	3	type strain	0	https://bacdive.dsmz.de/strain/23299	DSM 25324, JCM 18038, CCUG 70864, TKU 31	DSM 25324					aerobe	HCCA	EFEx	2023-09-07	0	1	0			1	0
3615	2021-07-26	Bruker LT microflex	CVUA Stuttgart (CVUAS)	Bacteria	Bacillota	Bacilli	Lactobacillales	Streptococcaceae	Streptococcus	troglodytidis		CVUAS 2260,4	Pan troglodytes Chimpanzee, Schimpanse, male, 90kg, 30a; lung DEU, BW 2021	isolate CVUAS	0	no	3	sequenced	16S: 1441bp (ref-sequence > 2/1441; 95% similarity with Streptococcus troglodytidis M09-11185 [NR_109371.1]) (13.07.2021; NCBI)	0	0	CVUAS 2260,4	SBA	solid	37°C	24 h	aerobe	HCCA	eDT	2021-06-08	0	1	0			1	0
11251	2023-09-22	Bruker LT microflex	RWTH Aachen (RWTH)	Bacteria	Bacillota	Bacilli	Lactobacillales	Streptococcaceae	Streptococcus	troglodytidis		KCTC 33006	Pan troglodytes From foot abscess of a 14-year-old male chimpanzee USA, Jackson Zoological Park	DSMZ	0	no	3	type strain	0	https://bacdive.dsmz.de/strain/133794	ATCC BAA 2337, KCTC 33006	KCTC 33006					aerobe	HCCA	EFEx	2023-06-20	0	0	0			1	0
4013	2019-12-03	Bruker LT microflex	CVUA Stuttgart (CVUAS)	Bacteria	Bacillota	Bacilli	Lactobacillales	Streptococcaceae	Streptococcus	uberis		CVUAS 2048	Bos taurus Mastitis DEU, BW	isolate CVUAS	0	no	2	biochemistry	API: 99,9%	0	0	CVUAS 2048	SBA	solid	37 °C	24 h	aerobe	HCCA	DT	2013-02-20	0	1	0			1	0
9838	2022-12-16	Bruker Sirius	CVUA Stuttgart (CVUAS)	Bacteria	Bacillota	Bacilli	Lactobacillales	Streptococcaceae	Streptococcus	uberis		CVUAS 8422	Cape Fur Seal, männl., verendet, Isolat aus Hirn und Blase	isolate CVUAS	0	no	2	biochemistry	0	Api 99,3%	0	CVUAS 8422	SBA	solid	37°C	24h	aerobe	HCCA	DT	2013-02-20	0	0	0			1	0
11126	2023-09-22	Bruker LT microflex	RWTH Aachen (RWTH)	Bacteria	Bacillota	Bacilli	Lactobacillales	Streptococcaceae	Streptococcus	urinalis		CCUG 41590	human urine, 55-years old female with cystitis USA	DSMZ	0	no	3	type strain	0	https://bacdive.dsmz.de/strain/14822	DSM 16830, CCUG 41590, CIP 106463, CDC 2285-97	CCUG 41590					aerobe	HCCA	EFEx	2023-09-06	0	1	0			1	0
11155	2023-09-22	Bruker LT microflex	RWTH Aachen (RWTH)	Bacteria	Bacillota	Bacilli	Lactobacillales	Streptococcaceae	Streptococcus	ursoris		DSM 22768	Ursus thibetanus japonicus Oral cavities of Japanese black bears JPN, Akita Pref.	DSMZ	0	no	3	type strain	0	https://bacdive.dsmz.de/strain/14847	DSM 22768, JCM 16316, CCUG 70863, NUM 1615, KCTC 15134	DSM 22768					aerobe	HCCA	EFEx	2023-09-07	0	1	0			1	0
11081	2023-09-22	Bruker LT microflex	RWTH Aachen (RWTH)	Bacteria	Bacillota	Bacilli	Lactobacillales	Streptococcaceae	Streptococcus	vestibularis		DSM 5636	human oral cavity, vestibular mucosa GBR, London	DSMZ	0	no	3	type strain	0	https://bacdive.dsmz.de/strain/14794	CCUG 24893, CIP 103363, LMG 13516, CCM 7438, BCRC 14734, KCTC 3650, DSM 5636, ATCC 49124, NCTC 12166	DSM 5636					aerobe	HCCA	EFEx	2023-08-29	0	1	0			1	0
376	2023-09-22	Bruker LT microflex	RWTH Aachen (RWTH)	Bacteria	Bacillota	Bacilli	Lactobacillales	Streptococcaceae	Streptococcus	vicugnae		DSM 110741	Vicugna pacos domesticated alpaca, rectal swab sample USA, Frederick Country Maryland	DSMZ	0	no	3	type strain; WGS (PMID: 33999792)	0	https://bacdive.dsmz.de/strain/160421	DSM 110741, NCTC 14341, CCUG 74371; SL1232	DSM 110741					aerobe	HCCA	EFEx	2023-06-20	0	1	0			1	0
379	2023-09-22	Bruker LT microflex	RWTH Aachen (RWTH)	Bacteria	Bacillota	Bacilli	Lactobacillales	Streptococcaceae	Streptococcus	zalophi		DSM 110742	Zalophus californianus USA, CA, Wildlife Heath Center, University of California 2020	FDA, USA	0	no	3	type strain, WGS (PMID: 33999792)	0	https://bacdive.dsmz.de/strain/159892	DSM 110742, NCTC 14410, CCUG 74374, CSL 7508	DSM 110742					aerobe	HCCA	EFEx	2023-06-20	0	1	0			1	0
3152	2019-06-24	Bruker LT microflex	CVUA Stuttgart (CVUAS)	Bacteria	Bacillota	Clostridia	Eubacteriales	Clostridiaceae	Clostridioides	difficile		14EL305692		Uniklinik Heidelberg > CVUAS	CDI-PCR neg tox neg. Kontrollstammm	yes	4	ribotype; ex Clostridium	0	Rtnew	0	14EL305692	SBA	solid	30°C	48h	anerobe	HCCA	DT	2014-08-27	1	1	0			1	0
3444	2019-04-25	Bruker LT microflex	CVUA Stuttgart (CVUAS)	Bacteria	Bacillota	Clostridia	Eubacteriales	Clostridiaceae	Clostridioides	difficile		S0072-10	RT039	Uni Leiden NL > FLI > CVUAS	0	yes	4	ribotype; ex Clostridium	0	0	0	CVUAS 8682	SBA	solid	30°C	48h	anerobe	HCCA	DT	2013-08-13	0	0	0			1	0
3158	2019-06-24	Bruker LT microflex	CVUA Stuttgart (CVUAS)	Bacteria	Bacillota	Clostridia	Eubacteriales	Clostridiaceae	Clostridium	[botulinum]	typA	REB 1750		TLLV > CVUAS	Typ A	yes	2	0	0	0	LM038	CVUAS 10207	SBA	solid	37° C	24 h	anaerobe	HCCA	DT	2012-12-19	1	1	0			1	0
3153	2019-06-24	Bruker LT microflex	CVUA Stuttgart (CVUAS)	Bacteria	Bacillota	Clostridia	Eubacteriales	Clostridiaceae	Clostridium	[botulinum]	typB	C bot B		LGL > CVUAS	Typ B	yes	2	0	0	0	ehem 3049	CVUAS 30008	SBA	solid	37° C	24 h	anaerobe	HCCA	DT	2012-12-19	0	0	0			1	0
3159	2019-06-24	Bruker LT microflex	CVUA Stuttgart (CVUAS)	Bacteria	Bacillota	Clostridia	Eubacteriales	Clostridiaceae	Clostridium	[botulinum]	typB	REB 89		TLLV > CVUAS	Typ B	yes	2	0	0	0	LM026	CVUAS 10208	SBA	solid	37° C	24 h	anaerobe	HCCA	DT	2012-12-19	0	0	0			1	0
3157	2019-06-24	Bruker LT microflex	CVUA Stuttgart (CVUAS)	Bacteria	Bacillota	Clostridia	Eubacteriales	Clostridiaceae	Clostridium	[botulinum]	typE	REB 1718		LGL > CVUAS	DeMedici 2009	yes	2	0	0	0	ehem 3052	CVUAS 30012	SBA	solid	37° C	24 h	anaerobe	HCCA	DT	2012-12-19	0	0	0			1	0
3155	2019-06-24	Bruker LT microflex	CVUA Stuttgart (CVUAS)	Bacteria	Bacillota	Clostridia	Eubacteriales	Clostridiaceae	Clostridium	[botulinum]	typF1	C bot F1		LGL > CVUAS	Typ F1	yes	2	0	0	0	ehem 3053	CVUAS 30010	SBA	solid	37° C	24 h	anaerobe	HCCA	DT	2012-12-19	0	0	0			1	0
3156	2019-06-24	Bruker LT microflex	CVUA Stuttgart (CVUAS)	Bacteria	Bacillota	Clostridia	Eubacteriales	Clostridiaceae	Clostridium	[botulinum]	typF2	C bot F2		LGL > CVUAS	Typ F2	yes	2	0	0	0	ehem 3054	CVUAS 30011	SBA	solid	37° C	24 h	anaerobe	HCCA	DT	2012-12-19	0	0	0			1	0
2132	2019-02-07	Bruker LT microflex	LHL Giessen (LHL)	Bacteria	Bacillota	Clostridia	Eubacteriales	Clostridiaceae	Clostridium	baratii		171012939	Echinops telfairi lesser hedgehog tenrec, faecale sample 2017	isolate LHL	0	yes	2	0	0	0	0	171012939	Schädler	solid	37°C	24h - 48h	anaerobe	HCCA	DT	2017-10-26	0	1	0			1	0
628	2017-07-17	Bruker LT microflex	CVUA Stuttgart (CVUAS)	Bacteria	Bacillota	Clostridia	Eubacteriales	Clostridiaceae	Clostridium	botulinum	typE	CVUAS 30006	food dry fish DEU, BW 2016	isolate CVUAS	toxintype E; [0059]	yes	3	sequenced	16S rDNA: 1402bp (97.6% of ref-sequence) > 0/1400; 100% similarity with Clostridium botulinum_E Alaska E43(28.06.17; EzBioCloud)	0	0	CVUAS 30006	SBA	solid	37° C	24 h	anaerobe	HCCA	eDT	2017-06-22	0	1	0			1	0
2134	2019-02-07	Bruker LT microflex	LHL Giessen (LHL)	Bacteria	Bacillota	Clostridia	Eubacteriales	Clostridiaceae	Clostridium	butyricum		DSM 2478	lake sediment USA, Wisconsin, Lake Mendota	DSMZ	0	yes	3	public strain collection	0	https://bacdive.dsmz.de/strain/2561	0	DSM 2478	Schädler	solid	37°C	24h - 48h	anaerobe	HCCA	DT	2015-06-23	0	1	0			1	0
1924	2019-02-07	Bruker LT microflex	LHL Giessen (LHL)	Bacteria	Bacillota	Clostridia	Eubacteriales	Clostridiaceae	Clostridium	chauvoei		121017785-2	proficiency testing proficiency testing	isolate LHL	0	yes	3	FLI	0	0	0	121017785-2, LHL 157	Schädler / Beerens	solid	37°C	24h - 48h	anaerobe	HCCA	DT	2018-07-02	0	1	0			1	0
1284	2018-11-02	Bruker LT microflex	CVUA Stuttgart (CVUAS)	Bacteria	Bacillota	Clostridia	Eubacteriales	Clostridiaceae	Clostridium	chauvoei		DSM 7528	Bos taurus bovine blackleg	DSMZ	[0003]	yes	3	type strain	0	https://bacdive.dsmz.de/strain/2769	ATCC 10092,NCIMB 10665	CVUAS 31083	SBA	solid	37° C	24 h	anaerobe	HCCA	eDT	2018-08-20	0	0	0			1	0
2135	2019-02-07	Bruker LT microflex	LHL Giessen (LHL)	Bacteria	Bacillota	Clostridia	Eubacteriales	Clostridiaceae	Clostridium	cochlearium		171002729	Ovis aries sheep, necropsy 2017	isolate LHL	0	yes	2	0	0	0	0	171002729	Schädler	solid	37°C	24h - 48h	anaerobe	HCCA	DT	2017-02-28	0	1	0			1	0
2136	2019-02-07	Bruker LT microflex	LHL Giessen (LHL)	Bacteria	Bacillota	Clostridia	Eubacteriales	Clostridiaceae	Clostridium	colicanis		161011787	Helogale parvula dwarf mongoose, faecale sample 2016	isolate LHL	0	yes	2	0	0	0	0	161011787	Schädler	solid	37°C	24h - 48h	anaerobe	HCCA	DT	2016-09-27	0	1	0			1	0
2090	2019-07-17	Bruker LT microflex	CVUA Stuttgart (CVUAS)	Bacteria	Bacillota	Clostridia	Eubacteriales	Clostridiaceae	Clostridium	isatidis		CVUAS 849,2	Meleagris gallopavo turkey, Pute BY, DEU 2013	isolate CVUAS	0	yes	3	sequenced	16S rDNA: 1405bp (97,7% of ref-sequence) > 4/1391; 99,71% similarity with Clostridium isatidis DSM 15098(T) (04.06.2019; EzBioCloud)	0	0	CVUAS 849,2	SBA	solid	30 °C	48 h	anaerob	HCCA	DT	2014-12-17	0	1	0			1	0
12375	2024-04-08	Bruker LT microflex	ClostriTOF-Project	Bacteria	Bacillota	Clostridia	Eubacteriales	Clostridiaceae	Clostridium	leptum		DSM 108256	human faeces GBR, Cambridgeshire	DSM	[0207]	0	3	Public strain collection	0	https://bacdive.dsmz.de/strain/157671	DSM 108256	DSM 108256	Schaedler Agar	solid	37°C	4d	anaerobic	HCCA	EFEx		0	1	0			1	0
10014	2024-04-08	Bruker LT microflex	ClostriTOF-Project	Bacteria	Bacillota	Clostridia	Eubacteriales	Clostridiaceae	Clostridium	nexile		MSK.23.22		Pamer lab, University of Chicago	[0207], [0209]	0	3	sequenced [0207]	0	0	0	MSK.23.22	mGAM	solid	37°C	4d	anaerobic	HCCA	EFEx		0	1	0			1	0
2091	2019-07-17	Bruker LT microflex	CVUA Stuttgart (CVUAS)	Bacteria	Bacillota	Clostridia	Eubacteriales	Clostridiaceae	Clostridium	nigeriense		CVUAS 9474	Anas platyrhynchos dom. duck, Laufente, faeces DEU, BW 2012	isolate CVUAS	0	yes	3	sequenced	16S rDNA: 1391bp (96,7% of ref-sequence) > 7/1371; 99,49% similarity with Clostridium nigeriense Marseille-P2414(T) [LT161894.1] (02.10.2020, EZ-Biocloud)	0	0	CVUAS 9474	SBA	solid	30 °C	48 h	anaerob	HCCA	DT	2013-02-20	0	1	0			1	0
2137	2019-02-07	Bruker LT microflex	LHL Giessen (LHL)	Bacteria	Bacillota	Clostridia	Eubacteriales	Clostridiaceae	Clostridium	novyi		151010772	Bos taurus bovine, necropsy 2015	isolate LHL	0	yes	2	0	0	0	0	151010772	Schädler	solid	37°C	24h - 48h	anaerobe	HCCA	DT	2015-08-17	0	1	0			1	0
3174	2019-06-24	Bruker LT microflex	CVUA Stuttgart (CVUAS)	Bacteria	Bacillota	Clostridia	Eubacteriales	Clostridiaceae	Clostridium	perfringens		ATCC 27324		0	Typ G? laut ATCC: Typ E; alpha pos, iota pos, CPE pos, beta2 pos, theta pos	yes	3	public strain collection	0	https://bacdive.dsmz.de/strain/136487	IP 106156,NCIMB 10748,CCUG 44727	CVUAS 2865	SBA	solid	37° C	24 h	anaerobe	HCCA	DT	2012-12-19	0	1	0			1	0
3175	2019-06-24	Bruker LT microflex	CVUA Stuttgart (CVUAS)	Bacteria	Bacillota	Clostridia	Eubacteriales	Clostridiaceae	Clostridium	perfringens		B	human human 2011	Uni Heidelberg > CVUAS	[0112]	yes	3	case rerort	0	0	0	CVUAS 8463	SBA	solid	37° C	24 h	anaerobe	HCCA	DT	2013-08-06	0	0	0			1	0
12379	2024-05-02	Bruker LT microflex	ClostriTOF-Project	Bacteria	Bacillota	Clostridia	Eubacteriales	Clostridiaceae	Clostridium	scidens		JCM 10419		JCM	[0207]	0	3	Public strain collection	0	https://bacdive.dsmz.de/strain/160949	JCM 10419, Y-1113	JCM 10419	BHII	solid	37°C	3d	anaerobic	HCCA	eDT	2021-10-26	0	1	0			1	0
12382	2024-05-02	Bruker LT microflex	ClostriTOF-Project	Bacteria	Bacillota	Clostridia	Eubacteriales	Clostridiaceae	Clostridium	scidens		MSK.1.26		Pamer lab, University of Chicago	[0207], [0209]	0	3	sequenced [0207]	0	0	0	MSK.1.26	BHII	solid	37°C	3d	anaerobic	HCCA	eDT		0	0	0			1	0
2158	2019-02-07	Bruker LT microflex	LHL Giessen (LHL)	Bacteria	Bacillota	Clostridia	Eubacteriales	Clostridiaceae	Clostridium	septicum		151002484-2	Ovis aries sheep, necropsy 2015	isolate LHL	0	yes	2	0	0	0	0	151002484-2	Schädler	solid	37°C	24h - 48h	anaerobe	HCCA	DT	2015-03-03	0	1	0			1	0
1285	2018-11-02	Bruker LT microflex	CVUA Stuttgart (CVUAS)	Bacteria	Bacillota	Clostridia	Eubacteriales	Clostridiaceae	Clostridium	septicum		DSM 7534		DSMZ	[0003]	yes	3	type strain	0	https://bacdive.dsmz.de/strain/2772	ATCC 12464,CIP 61.10,NCIMB 547,NCTC 547	CVUAS 31084	SBA	solid	37° C	24 h	anaerobe	HCCA	eDT	2018-08-20	0	0	0			1	0
9924	2023-01-31	Bruker Sirius	CVUA Stuttgart (CVUAS)	Bacteria	Bacillota	Clostridia	Eubacteriales	Clostridiaceae	Clostridium	sp-CVUAS-34091		CVUAS 34091	Cyanoramphus novaezelandiae Ziegensittich DEU, BW 2022	isolate STUA > CVUAS	0	yes	3	sequenced	16S rDNA: 835bp (60.0% of ref-sequence) > 14/835= 98,32% similarity with Clostridium tertium strain 9094 16S ribosomal RNA gene [MT539087.1] (15.12.2022; NCBI)	0	0	CVUAS 34091	SBA	solid	37°C	48h	anaerobe	HCCA	EFex	2022-08-05	0	1	0			1	0
4372	2019-06-24	Bruker LT microflex	CVUA Stuttgart (CVUAS)	Bacteria	Bacillota	Clostridia	Eubacteriales	Clostridiaceae	Clostridium	sp-DSM-1985		DSM 1985	water lake sediment USA, Lake Erie	DSMZ	C. botulinum type E-like, non-toxic [0003]	yes	2	public strain collection	close to C botulinum CVUAS 30006	https://bacdive.dsmz.de/strain/2672	BAFF C3, S5	CVUAS 3295,2	SBA	solid	37° C	24 h	anaerobe	HCCA	DT	2012-12-19	0	1	0			1	0
2092	2019-07-17	Bruker LT microflex	CVUA Stuttgart (CVUAS)	Bacteria	Bacillota	Clostridia	Eubacteriales	Clostridiaceae	Clostridium	sporogenes		CVUAS 7998	food Räuchertofu, Erkrankung DEU, BW 2011	isolate CVUAS	0	yes	3	sequenced	16S rDNA: 13bp (96,4% of ref-sequence) > 1/1381; 99,93% similarity with Clostridium sporogenes DSM 795(T) (05.07.2019; EzBioCloud)	species not valide yet	Enterotoxingen (CPE) positiv	CVUAS 7998	SBA	solid	30 °C	48 h	anaerob	HCCA	DT	2013-02-20	0	1	0			1	0
2159	2019-02-07	Bruker LT microflex	LHL Giessen (LHL)	Bacteria	Bacillota	Clostridia	Eubacteriales	Clostridiaceae	Clostridium	sporogenes		DSM 767		DSMZ	0	yes	3	public strain collection	0	https://bacdive.dsmz.de/strain/2709	ATCC 7955, McClung 2003, NCA 3679, NCIB 8053, NCTC 8594	DSM 767, LHL 203	Schädler	solid	37°C	24h - 48h	anaerobe	HCCA	DT	2015-06-23	0	0	0			1	0
12376	2024-04-08	Bruker LT microflex	ClostriTOF-Project	Bacteria	Bacillota	Clostridia	Eubacteriales	Clostridiaceae	Clostridium	symbiosum		MSK.1.9		Pamer lab, University of Chicago	[0207], [0209]	0	3	sequenced [0207]	0	0	0	MSK.1.9	BHII	solid	37°C	3d	anaerobic	HCCA	eDT		0	1	0			1	0
12378	2024-05-02	Bruker LT microflex	ClostriTOF-Project	Bacteria	Bacillota	Clostridia	Eubacteriales	Clostridiaceae	Clostridium	symbiosum		WAL-14163		BEI Ressources	[0207]	0	3	sequenced [0207]	0	0	0	WAL-14163	BHII	solid	37°C	3d	anaerobic	HCCA	eDT		0	0	0			1	0
2166	2019-02-07	Bruker LT microflex	LHL Giessen (LHL)	Bacteria	Bacillota	Clostridia	Eubacteriales	Clostridiaceae	Clostridium	tertium		141015223 aerob	Ovis aries sheep, necropsy 2014	isolate LHL	0	yes	2	0	0	0	0	141015223	SBA / Schädler	solid	37°C	24h - 48h	aerobe	HCCA	DT	2014-11-27	0	1	0			1	0
3308	2019-06-24	Bruker LT microflex	CVUA Stuttgart (CVUAS)	Bacteria	Bacillota	Clostridia	Eubacteriales	Clostridiaceae	Clostridium	tertium		CVUAS 10004	Oryctolagus cuniculus wild rabbit	isolate CVFR > CVUAS	0	yes	2	0	0	0	0	CVUAS 10004	SBA	solid	37° C	24 h	anaerobe	HCCA	DT	2013-02-20	0	0	0			1	0
2169	2019-02-07	Bruker LT microflex	LHL Giessen (LHL)	Bacteria	Bacillota	Clostridia	Eubacteriales	Clostridiaceae	Clostridium	tetani		181005218	Ovis aries sheep, necropsy 2018	isolate LHL	0	yes	2	0	0	0	0	181005218	Schädler	solid	37°C	24h - 48h	anaerobe	HCCA	DT	2018-11-04	0	1	0			1	0
3311	2019-06-24	Bruker LT microflex	CVUA Stuttgart (CVUAS)	Bacteria	Bacillota	Clostridia	Eubacteriales	Clostridiaceae	Clostridium	tetani		CVUAS 1478		Testkeim Anaerobier	0	yes	2	0	0	0	0	CVUAS 1478	SBA	solid	37° C	24 h	anaerobe	HCCA	DT	2012-12-19	0	0	0			1	0
2409	2019-02-07	Bruker LT microflex	LHL Giessen (LHL)	Bacteria	Bacillota	Clostridia	Eubacteriales	Clostridiaceae	Hathewaya	limosa		151011769	Sus scrofa scrofa wild boar, necropsy 2015	isolate LHL	formerly Clostridium limosum [0120]	yes	2	0	0	0	0	151011769	Schädler	solid	37°C	24h - 48h	anaerobe	HCCA	DT	2015-09-04	1	1	0			1	0
2410	2019-02-07	Bruker LT microflex	LHL Giessen (LHL)	Bacteria	Bacillota	Clostridia	Eubacteriales	Clostridiaceae	Paeniclostridium	sordellii		151006002	Canis lupus familiaris African hunting dog, necropsy 2015	isolate LHL	formerly Clostridium sordellii	yes	2	0	0	0	0	151006002	Schädler	solid	37°C	24h - 48h	anaerobe	HCCA	DT	2015-05-12	1	1	0			1	0
12392	2024-05-02	Bruker LT microflex	ClostriTOF-Project	Bacteria	Bacillota	Clostridia	Eubacteriales	Eubacteriaceae	Eubacterium	ramulus		DSM 16296		DSM	[0207]	0	3	Public strain collection	0	https://bacdive.dsmz.de/strain/5440	DSM 16296	DSM 16296	BHII	solid	37°C	4d	anaerobic	HCCA	EFEx		1	1	0			1	0
12321	2024-04-08	Bruker LT microflex	ClostriTOF-Project	Bacteria	Bacillota	Clostridia	Eubacteriales	Lachnospiraceae	Agathobacter	rectalis		CLA-AA-H258	Eubacterium rectale	Clavel lab, University of Aachen	[0207]	0	3	sequenced [0207]	0	0	0	CLA-AA-H258	Schaedler Agar	solid	37°C	4d	anaerobic	HCCA	eDT		1	1	0			1	0
12322	2024-04-08	Bruker LT microflex	ClostriTOF-Project	Bacteria	Bacillota	Clostridia	Eubacteriales	Lachnospiraceae	Agathobacter	rectalis		MSK.9.13	Eubacterium rectale	Pamer lab, University of Chicago	[0207], [0209]	0	3	sequenced [0207]	0	0	0	MSK.9.13	mGAM	solid	37°C	4d	anaerobic	HCCA	eDT		0	0	0			1	0
12323	2024-04-08	Bruker LT microflex	ClostriTOF-Project	Bacteria	Bacillota	Clostridia	Eubacteriales	Lachnospiraceae	Anaerobutyricum	hallii		Clinical isolate	Eubacterium hallii	0	[0207]	0	3	sequenced [0207]	0	0	0	0	BHII	solid	37°C	4d	anaerobic	HCCA	EFEx		1	1	0			1	0
12324	2024-04-08	Bruker LT microflex	ClostriTOF-Project	Bacteria	Bacillota	Clostridia	Eubacteriales	Lachnospiraceae	Anaerostipes	hadrus		CLA-AA-H53		Clavel lab, University of Aachen	[0207]	0	3	sequenced [0207]	0	0	0	CLA-AA-H53	BHII	solid	37°C	3d	anaerobic	HCCA	EFEx		1	1	0			1	0
12216	2024-04-08	Bruker LT microflex	ClostriTOF-Project	Bacteria	Bacillota	Clostridia	Eubacteriales	Lachnospiraceae	Blautia	caecimuris		DSM 29492	mouse From caecal content(mouse instine), TNFdeltaARE/+ C57BL/6 mouse DEU, BY, Freising 2012	DSMZ	[0207]	0	3	type strain	0	https://bacdive.dsmz.de/strain/131530	DSM 29492, KCTC 15541, JCM 34498, SJ18	DSM 29492	BHII	solid	37°C	4d	anaerobic	HCCA	EFEx		1	1	0			1	0
12326	2024-04-08	Bruker LT microflex	ClostriTOF-Project	Bacteria	Bacillota	Clostridia	Eubacteriales	Lachnospiraceae	Blautia	faecis		MSK.18.51		Pamer lab, University of Chicago	[0207], [0209]	0	3	sequenced [0207]	0	0	0	MSK.18.51	BHII	solid	37°C	3d	anaerobic	HCCA	EFEx		0	1	0			1	0
12327	2024-04-08	Bruker LT microflex	ClostriTOF-Project	Bacteria	Bacillota	Clostridia	Eubacteriales	Lachnospiraceae	Blautia	glucerasea		DSM 22028	Canis lupus familiaris dog faeces JPN, Kanagawa	DSM	[0207]	0	3	type strain	0	https://bacdive.dsmz.de/strain/18076	DSM 22028, JCM 17039, NBRC 104932, KCTC 15131	DSM 22028	BHII	solid	37°C	4d	anaerobic	HCCA	EFEx		0	1	0			1	0
12328	2024-04-08	Bruker LT microflex	ClostriTOF-Project	Bacteria	Bacillota	Clostridia	Eubacteriales	Lachnospiraceae	Blautia	hansenii		DSM 20583	human faeces	DSM	[0207]	no	3	type strain	0	https://bacdive.dsmz.de/strain/18071	DSM 20583, ATCC 27752, VPI C7-24, JCM 14655, CIP 104219	DSM 20583	BHII	solid	37°C	5d	anaerobic	HCCA	EFEx		0	1	0			1	0
12330	2024-04-08	Bruker LT microflex	ClostriTOF-Project	Bacteria	Bacillota	Clostridia	Eubacteriales	Lachnospiraceae	Blautia	massiliensis		MSK.19.60	B. schinkii?	Pamer lab, University of Chicago	[0207], [0209]	0	3	sequenced [0207]	0	0	0	MSK.19.60	BHII	solid	37°C	3d	anaerobic	HCCA	eDT		0	1	0			1	0
12329	2024-04-08	Bruker LT microflex	ClostriTOF-Project	Bacteria	Bacillota	Clostridia	Eubacteriales	Lachnospiraceae	Blautia	massiliensis		MSK.9.19	B. schinkii?	Pamer lab, University of Chicago	[0207], [0209]	0	3	sequenced [0207]	0	0	0	MSK.9.19	BHII	solid	37°C	3d	anaerobic	HCCA	eDT		0	0	0			1	0
12334	2024-04-08	Bruker LT microflex	ClostriTOF-Project	Bacteria	Bacillota	Clostridia	Eubacteriales	Lachnospiraceae	Blautia	obeum		MSK.20.66		Pamer lab, University of Chicago	[0207], [0209]	0	3	sequenced [0207]	0	0	0	MSK.20.66	BHII	solid	37°C	3d	anaerobic	HCCA	eDT		0	1	0			1	0
[truncated: 660 more rows]
[truncated: 12 more columns]
