# Supplementary material for: Up-to-date MALDI-TOF MS-based identification of the Corynebacterium diphtheriae species complex for improved diagnostics
Source: J Clin Microbiol. 2026 May 22;64(6):e01324-25. doi: 10.1128/jcm.01324-25 (PMC13251421; doi:10.1128/jcm.01324-25)
Supplement: Tables S4a-S4f — Reports of Validation_targeted-ID_MBTk_MUP (13370). [file jcm.01324-25-s0004.xlsx]

## Sheet: S4a Settings
Settings for the Validation
Targeted Identification
following the Guidelines for Validating Species Identifications using MALDI-TOF-MS pursuant to §64 of the German Food and Feed code (LFGB), coordinated by the Federal Office of Consumer Protection and Food Safety, Berlin, Germany (BVL) 28 Oct 2022
Institution / Labor		CVUA Stuttgart / Germany
Parameter		Genus		Species
			Corynebacterium	belfantii
Differentiation limits
		Score for differentiation on genus level	1.7	Score for differentiation on species level	2

## Sheet: S4a Target parameter (Species)
Parameter:	Corynebacterium	belfantii	own spectrum	own ID	Isolate ID	Validity	preparation method (if given)	date	Genus	Species	Score	Genus	Species	Score	Consistence	identified	not assigned	correct	false negative	wrong species identified		second spectra of isolate:	0
			1	1	DSM 105776	3; type strain	EFEx	2020-10-20	Corynebacterium	belfantii	2.75	Corynebacterium	belfantii	2.59	A	1	0	1	0	0
Total number of spectra	7		1	1	KL0171	3; KL Diphtheriae, LGL	EFEx	2020-08-04	Corynebacterium	belfantii	2.54	Corynebacterium	belfantii	2.41	A	1	0	1	0	0
of which with ID result	7		1	1	KL0236	3; KL Diphtheriae, LGL	EFEx	2020-08-04	Corynebacterium	belfantii	2.66	Corynebacterium	belfantii	2.62	A	1	0	1	0	0
not identified	0		0	0	KL2649	4; WGS sequenced (LGL)	0	2023-04-24	Corynebacterium	belfantii	2.38	Corynebacterium	belfantii	2.26	A	1	0	1	0	0
with respect to identified spectra:			0	0	KL2656	4; WGS sequenced (LGL)	0	2023-04-27	Corynebacterium	belfantii	2.44	Corynebacterium	belfantii	2.41	A	1	0	1	0	0
positive accordance (PA)	7		0	0	KL3178	4; WGS sequenced (LGL)	0	2024-02-07	Corynebacterium	belfantii	2.27	Corynebacterium	belfantii	2.25	A	1	0	1	0	0
negative deviation (ND)	0		0	0	KL3290	4; WGS sequenced (LGL)	0	2024-05-07	Corynebacterium	belfantii	2.37	Corynebacterium	belfantii	2.37	A	1	0	1	0	0
score limit	2	Species
settings	1.7	Genus
The complete database to be checked is used.
number of individual isolates	7
mean score first hit	2.48714
standard deviation mean score first hit	0.158719
of which with ID result	7
positive accordance (PA)	7
negative deviation (ND)	0
not identified in %	0
mismatched in %	0
thereof
own spectra (CVUAS)	3
own spectra [%]	0.428571
					1
					1
					1
					1
					1
					1
					1
					1
					1
					1
					1

## Sheet: S4a Non-target parameter (Spec)
Parameter:	Corynebacterium belfantii		own spectrum	own ID	Isolate ID	Validity	preparation method (if given)	date	Genus	Species	Genus	Species	Score	Genus	Species	Score	Consistence	identified	correct ID	not assigned on sepcies level	1. Hit	2. Hit	1. Hit is met with the parameter	2. Hit is met with the parameter	wrong identified as parameter	parameter in the first or the second hit
			1	1	DSM 44123 CVUAS	3; type strain	eDT	2024-01-26	Corynebacterium	diphtheriae	Corynebacterium	diphtheriae	2.39	Corynebacterium	diphtheriae	2.37	A	1	1	0	Corynebacterium diphtheriae	Corynebacterium diphtheriae	0	0	0	0
total number of spectra	1602		0	0	DSM 44123 RKI	3; type strain	#CON=approx. 3 loops in Epp. tube#TRT=plus 50-100 mkL 100 pct. TFA| 30 Min treatment|1:10 diluted, inactivation date: 13.05.2022| 1:1 HCCA| Andy 3.0#EXT=Corynebacterium ulcerans DSM 46325, Preparation & measurement: A. Gries#LAS=LL30 pct. 1000, "LL60 pct." 10-20 sh. | Laser attenuator offset: 52 pct.|Range: 20 pct. (Autoflex 2019 04 04(PeterSetup).isset) defocussed 5xunter Strichueberlappung und …	2022-05-27	Corynebacterium	diphtheriae	Corynebacterium	diphtheriae	2.35	Corynebacterium	diphtheriae	2.32	A	1	1	0	Corynebacterium diphtheriae	Corynebacterium diphtheriae	0	0	0	0
of which with ID result	1225		1	1	KL0163	3; KL Diphtheriae, LGL	EFEx	2020-08-04	Corynebacterium	diphtheriae	Corynebacterium	diphtheriae	2.66	Corynebacterium	diphtheriae	2.59	A	1	1	0	Corynebacterium diphtheriae	Corynebacterium diphtheriae	0	0	0	0
with respect to identified spectra:			1	1	KL0167	3; KL Diphtheriae, LGL	EFEx	2020-08-04	Corynebacterium	diphtheriae	Corynebacterium	diphtheriae	2.58	Corynebacterium	diphtheriae	2.58	A	1	1	0	Corynebacterium diphtheriae	Corynebacterium diphtheriae	0	0	0	0
negative accordance (NA) (correct identified not as the parameter)	1225		1	1	KL0187	3; KL Diphtheriae, LGL	EFEx	2020-08-04	Corynebacterium	diphtheriae	Corynebacterium	diphtheriae	2.68	Corynebacterium	diphtheriae	2.51	A	1	1	0	Corynebacterium diphtheriae	Corynebacterium diphtheriae	0	0	0	0
wrong identified as parameter (PD)	0		1	1	KL0232	3; KL Diphtheriae, LGL	EFEx	2020-08-04	Corynebacterium	diphtheriae	Corynebacterium	diphtheriae	2.58	Corynebacterium	diphtheriae	2.54	A	1	1	0	Corynebacterium diphtheriae	Corynebacterium diphtheriae	0	0	0	0
			1	1	KL0237	3; KL Diphtheriae, LGL	EFEx	2020-08-04	Corynebacterium	diphtheriae	Corynebacterium	diphtheriae	2.63	Corynebacterium	diphtheriae	2.6	A	1	1	0	Corynebacterium diphtheriae	Corynebacterium diphtheriae	0	0	0	0
			1	1	KL0240	3; KL Diphtheriae, LGL	EFEx	2020-08-13	Corynebacterium	diphtheriae	Corynebacterium	diphtheriae	2.62	Corynebacterium	diphtheriae	2.53	A	1	1	0	Corynebacterium diphtheriae	Corynebacterium diphtheriae	0	0	0	0
			0	0	KL0932	3; MLST	0	00:00:00	Corynebacterium	diphtheriae	Corynebacterium	diphtheriae	2.47	Corynebacterium	diphtheriae	2.46	A	1	1	0	Corynebacterium diphtheriae	Corynebacterium diphtheriae	0	0	0	0
			0	0	KL0933	3; MLST	0	00:00:00	Corynebacterium	diphtheriae	Corynebacterium	diphtheriae	2.4	Corynebacterium	diphtheriae	2.37	A	1	1	0	Corynebacterium diphtheriae	Corynebacterium diphtheriae	0	0	0	0
Parameter is assigned as:			0	0	KL0935	3; MLST	0	00:00:00	Corynebacterium	diphtheriae	Corynebacterium	diphtheriae	2.3	Corynebacterium	diphtheriae	2.24	A	1	1	0	Corynebacterium diphtheriae	Corynebacterium diphtheriae	0	0	0	0
			0	0	KL0936	3; MLST	0	00:00:00	Corynebacterium	diphtheriae	Corynebacterium	diphtheriae	2.28	Corynebacterium	diphtheriae	2.21	A	1	1	0	Corynebacterium diphtheriae	Corynebacterium diphtheriae	0	0	0	0
1. Hit is met with the parameter	0		0	0	KL0950	3; MLST	0	00:00:00	Corynebacterium	diphtheriae	Corynebacterium	diphtheriae	2.39	Corynebacterium	diphtheriae	2.35	A	1	1	0	Corynebacterium diphtheriae	Corynebacterium diphtheriae	0	0	0	0
2. Hit is met with the parameter	0		0	0	KL0952	3; MLST	0	00:00:00	Corynebacterium	diphtheriae	Corynebacterium	diphtheriae	2.34	Corynebacterium	diphtheriae	2.32	A	1	1	0	Corynebacterium diphtheriae	Corynebacterium diphtheriae	0	0	0	0
PM is among the first 2 hits	0		1	1	KL0173	3; KL Diphtheriae, LGL	EFEx	2020-08-04	Corynebacterium	diphtheriae	Corynebacterium	diphtheriae	2.71	Corynebacterium	diphtheriae	2.65	A	1	1	0	Corynebacterium diphtheriae	Corynebacterium diphtheriae	0	0	0	0
in %	0		1	1	KL0179	3; KL Diphtheriae, LGL	EFEx	2020-08-04	Corynebacterium	diphtheriae	Corynebacterium	diphtheriae	2.6	Corynebacterium	diphtheriae	2.49	A	1	1	0	Corynebacterium diphtheriae	Corynebacterium diphtheriae	0	0	0	0
			1	1	KL0235	3; KL Diphtheriae, LGL	EFEx	2020-08-04	Corynebacterium	diphtheriae	Corynebacterium	diphtheriae	2.71	Corynebacterium	diphtheriae	2.61	A	1	1	0	Corynebacterium diphtheriae	Corynebacterium diphtheriae	0	0	0	0
			0	0	KL0940	3; MLST	0	00:00:00	Corynebacterium	diphtheriae	Corynebacterium	diphtheriae	2.51	Corynebacterium	diphtheriae	2.5	A	1	1	0	Corynebacterium diphtheriae	Corynebacterium diphtheriae	0	0	0	0
score limit	2	Species	0	0	KL0954	3; MLST	0	00:00:00	Corynebacterium	diphtheriae	Corynebacterium	diphtheriae	2.26	Corynebacterium	diphtheriae	2.24	A	1	1	0	Corynebacterium diphtheriae	Corynebacterium diphtheriae	0	0	0	0
settings	1.7	Genus	0	0	KL0956	3; MLST	0	00:00:00	Corynebacterium	diphtheriae	Corynebacterium	belfantii	1.92	Corynebacterium	diphtheriae	1.87	B	0	0	1	Corynebacterium belfantii	Corynebacterium diphtheriae	0	0	0	0
The complete database to be checked is used.			1	1	ATCC 13812	3; public strain collection	eDT	2024-09-26	Corynebacterium	diphtheriae	Corynebacterium	diphtheriae	2.37	Corynebacterium	diphtheriae	2.3	A	1	1	0	Corynebacterium diphtheriae	Corynebacterium diphtheriae	0	0	0	0
			0	0	DSM 43988	3; public strain collection	#CON=approx. 3 loops in Epp. tube#TRT=plus 50-100 mkL 100 pct. TFA| 30 Min treatment|1:10 diluted, inactivation date: 13.05.2022| 1:1 HCCA| Andy 3.0#EXT=Corynebacterium ulcerans DSM 46325, Preparation & measurement: A. Gries#LAS=LL30 pct. 1000, "LL60 pct." 10-20 sh. | Laser attenuator offset: 52 pct.|Range: 20 pct. (Autoflex 2019 04 04(PeterSetup).isset) defocussed 5xunter Strichueberlappung und …	2022-05-27	Corynebacterium	diphtheriae	Corynebacterium	diphtheriae	2.12	Corynebacterium	diphtheriae	2.12	A	1	1	0	Corynebacterium diphtheriae	Corynebacterium diphtheriae	0	0	0	0
of which with ID result	1225		0	0	KL3381	4; WGS sequenced (LGL)	0	2024-07-17	Corynebacterium	diphtheriae	Corynebacterium	diphtheriae	2.5	Corynebacterium	diphtheriae	2.47	A	1	1	0	Corynebacterium diphtheriae	Corynebacterium diphtheriae	0	0	0	0
positive accordance (PA)	1225		0	0	KL3391	4; WGS sequenced (LGL)	0	2024-07-22	Corynebacterium	diphtheriae	Corynebacterium	diphtheriae	2.47	Corynebacterium	diphtheriae	2.43	A	1	1	0	Corynebacterium diphtheriae	Corynebacterium diphtheriae	0	0	0	0
negative deviation (ND)	0		0	0	KL3445	4; WGS sequenced (LGL)	0	2024-08-28	Corynebacterium	diphtheriae	Corynebacterium	diphtheriae	2.3	Corynebacterium	diphtheriae	2.3	A	1	1	0	Corynebacterium diphtheriae	Corynebacterium diphtheriae	0	0	0	0
			0	0	KL3446	4; WGS sequenced (LGL)	0	2024-08-28	Corynebacterium	diphtheriae	Corynebacterium	diphtheriae	2.36	Corynebacterium	diphtheriae	2.34	A	1	1	0	Corynebacterium diphtheriae	Corynebacterium diphtheriae	0	0	0	0
not identified in %	0.235331		0	0	KL3482	4; WGS sequenced (LGL)	0	2024-09-20	Corynebacterium	diphtheriae	Corynebacterium	diphtheriae	2.56	Corynebacterium	diphtheriae	2.55	A	1	1	0	Corynebacterium diphtheriae	Corynebacterium diphtheriae	0	0	0	0
mismatched in %	0		0	0	KL3485	4; WGS sequenced (LGL)	0	2024-09-24	Corynebacterium	diphtheriae	Corynebacterium	diphtheriae	2.52	Corynebacterium	diphtheriae	2.46	A	1	1	0	Corynebacterium diphtheriae	Corynebacterium diphtheriae	0	0	0	0
			0	0	KL3488	4; WGS sequenced (LGL)	0	2024-09-25	Corynebacterium	diphtheriae	Corynebacterium	diphtheriae	2.46	Corynebacterium	diphtheriae	2.43	A	1	1	0	Corynebacterium diphtheriae	Corynebacterium diphtheriae	0	0	0	0
own spectra (CVUAS)	962		0	0	KL3506	4; WGS sequenced (LGL)	0	2024-10-10	Corynebacterium	diphtheriae	Corynebacterium	diphtheriae	2.46	Corynebacterium	diphtheriae	2.37	A	1	1	0	Corynebacterium diphtheriae	Corynebacterium diphtheriae	0	0	0	0
own spectra [%]	0.53125		1	1	MB2024000664	3; KL-LGL	EFEx	2024-09-24	Corynebacterium	diphtheriae	Corynebacterium	diphtheriae	2.52	Corynebacterium	diphtheriae	2.5	A	1	1	0	Corynebacterium diphtheriae	Corynebacterium diphtheriae	0	0	0	0
			1	1	VB997349	2; 0	EFEx	2024-08-28	Corynebacterium	pseudotuberculosis	Corynebacterium	pseudotuberculosis	2.14	Corynebacterium	pseudotuberculosis	2.1	A	1	1	0	Corynebacterium pseudotuberculosis	Corynebacterium pseudotuberculosis	0	0	0	0
own spectra identified	352		1	1	992	3; sequenced	DT	2012-12-18	Corynebacterium	pseudotuberculosis	Corynebacterium	pseudotuberculosis	2.5	Corynebacterium	pseudotuberculosis	2.25	A	1	1	0	Corynebacterium pseudotuberculosis	Corynebacterium pseudotuberculosis	0	0	0	0
own spectra identified [%]	0.55873		1	1	993	3; sequenced	DT	2012-12-18	Corynebacterium	pseudotuberculosis	Corynebacterium	pseudotuberculosis	2.55	Corynebacterium	pseudotuberculosis	2.44	A	1	1	0	Corynebacterium pseudotuberculosis	Corynebacterium pseudotuberculosis	0	0	0	0
			1	1	CVUAS 3337	4; sequenced	DT	2012-10-18	Corynebacterium	pseudotuberculosis	Corynebacterium	pseudotuberculosis	2.53	Corynebacterium	pseudotuberculosis	2.5	A	1	1	0	Corynebacterium pseudotuberculosis	Corynebacterium pseudotuberculosis	0	0	0	0
external spectra (CVUAS)	660		1	1	CVUAS 3338	4; sequenced	DT	2012-10-18	Corynebacterium	pseudotuberculosis	Corynebacterium	pseudotuberculosis	2.56	Corynebacterium	pseudotuberculosis	2.51	A	1	1	0	Corynebacterium pseudotuberculosis	Corynebacterium pseudotuberculosis	0	0	0	0
external spectra [%]	0.46875		1	1	CVUAS 3339	3; sequenced	DT	2012-10-18	Corynebacterium	pseudotuberculosis	Corynebacterium	pseudotuberculosis	2.34	Corynebacterium	pseudotuberculosis	2.31	A	1	1	0	Corynebacterium pseudotuberculosis	Corynebacterium pseudotuberculosis	0	0	0	0
			1	1	CVUAS 3354	3; sequenced	DT	2012-12-12	Corynebacterium	pseudotuberculosis	Corynebacterium	pseudotuberculosis	2.46	Corynebacterium	pseudotuberculosis	2.44	A	1	1	0	Corynebacterium pseudotuberculosis	Corynebacterium pseudotuberculosis	0	0	0	0
			1	1	CVUAS 3357	4; sequenced	EFEx	2018-07-10	Corynebacterium	pseudotuberculosis	Corynebacterium	pseudotuberculosis	2.74	Corynebacterium	pseudotuberculosis	2.72	A	1	1	0	Corynebacterium pseudotuberculosis	Corynebacterium pseudotuberculosis	0	0	0	0
			1	1	CVUAS 3361	4; sequenced	DT	2012-12-12	Corynebacterium	pseudotuberculosis	Corynebacterium	pseudotuberculosis	2.61	Corynebacterium	pseudotuberculosis	2.54	A	1	1	0	Corynebacterium pseudotuberculosis	Corynebacterium pseudotuberculosis	0	0	0	0
			1	1	CVUAS 3362	3; sequenced	DT	2013-01-09	Corynebacterium	pseudotuberculosis	Corynebacterium	pseudotuberculosis	2.48	Corynebacterium	pseudotuberculosis	2.47	A	1	1	0	Corynebacterium pseudotuberculosis	Corynebacterium pseudotuberculosis	0	0	0	0
			1	1	CVUAS 3364	3; sequenced	DT	2012-10-18	Corynebacterium	pseudotuberculosis	Corynebacterium	pseudotuberculosis	2.51	Corynebacterium	pseudotuberculosis	2.5	A	1	1	0	Corynebacterium pseudotuberculosis	Corynebacterium pseudotuberculosis	0	0	0	0
			1	1	CVUAS 5197	3; sequenced	DT	2012-10-18	Corynebacterium	pseudotuberculosis	Corynebacterium	pseudotuberculosis	2.41	Corynebacterium	pseudotuberculosis	2.38	A	1	1	0	Corynebacterium pseudotuberculosis	Corynebacterium pseudotuberculosis	0	0	0	0
			1	1	DSM 7177	3; public strain collection	DT	2012-10-08	Corynebacterium	pseudotuberculosis	Corynebacterium	pseudotuberculosis	2.48	Corynebacterium	pseudotuberculosis	2.46	A	1	1	0	Corynebacterium pseudotuberculosis	Corynebacterium pseudotuberculosis	0	0	0	0
			1	1	KL0269	3; KL Diphtheriae, LGL	eDT	2016-04-12	Corynebacterium	pseudotuberculosis	Corynebacterium	pseudotuberculosis	2.11	Corynebacterium	pseudotuberculosis	2.1	A	1	1	0	Corynebacterium pseudotuberculosis	Corynebacterium pseudotuberculosis	0	0	0	0
			1	1	DSM 20689 CVUAS	3; type strain	DT	2012-12-18	Corynebacterium	pseudotuberculosis	Corynebacterium	pseudotuberculosis	2.39	Corynebacterium	pseudotuberculosis	2.38	A	1	1	0	Corynebacterium pseudotuberculosis	Corynebacterium pseudotuberculosis	0	0	0	0
			0	0	DSM 20689 RKI	3; type strain	#CON=approx. 3 loops in Epp. tube#TRT=plus 50-100 mkL 100 pct. TFA| 30 Min treatment|1:10 diluted, inactivation date: 13.05.2022| 1:1 HCCA| Andy 3.0#EXT=Corynebacterium ulcerans DSM 46325, Preparation & measurement: A. Gries#LAS=LL30 pct. 1000, "LL60 pct." 10-20 sh. | Laser attenuator offset: 52 pct.|Range: 20 pct. (Autoflex 2019 04 04(PeterSetup).isset) defocussed 5xunter Strichueberlappung und …	2022-05-27	Corynebacterium	pseudotuberculosis	Corynebacterium	pseudotuberculosis	2.55	Corynebacterium	pseudotuberculosis	2.5	A	1	1	0	Corynebacterium pseudotuberculosis	Corynebacterium pseudotuberculosis	0	0	0	0
			1	1	CVUAS 32656	4; WGS sequenced	eDT	2021-06-16	Corynebacterium	pseudotuberculosis	Corynebacterium	pseudotuberculosis	2.61	Corynebacterium	pseudotuberculosis	2.6	A	1	1	0	Corynebacterium pseudotuberculosis	Corynebacterium pseudotuberculosis	0	0	0	0
			1	1	CVUAS 32689	4; WGS sequenced	eDT	2020-10-15	Corynebacterium	pseudotuberculosis	Corynebacterium	pseudotuberculosis	2.62	Corynebacterium	pseudotuberculosis	2.54	A	1	1	0	Corynebacterium pseudotuberculosis	Corynebacterium pseudotuberculosis	0	0	0	0
			1	1	CVUAS 32746	4; WGS sequenced	eDT	2021-06-16	Corynebacterium	pseudotuberculosis	Corynebacterium	pseudotuberculosis	2.55	Corynebacterium	pseudotuberculosis	2.52	A	1	1	0	Corynebacterium pseudotuberculosis	Corynebacterium pseudotuberculosis	0	0	0	0
			1	1	CVUAS 32834,2	4; WGS sequenced	eDT	2021-06-16	Corynebacterium	pseudotuberculosis	Corynebacterium	pseudotuberculosis	2.62	Corynebacterium	pseudotuberculosis	2.56	A	1	1	0	Corynebacterium pseudotuberculosis	Corynebacterium pseudotuberculosis	0	0	0	0
			1	1	CVUAS 32842	4; WGS sequenced	eDT	2021-06-16	Corynebacterium	pseudotuberculosis	Corynebacterium	pseudotuberculosis	2.62	Corynebacterium	pseudotuberculosis	2.56	A	1	1	0	Corynebacterium pseudotuberculosis	Corynebacterium pseudotuberculosis	0	0	0	0
			1	1	CVUAS 33314	3; WGS sequenced	eDT	2022-05-22	Corynebacterium	pseudotuberculosis	Corynebacterium	pseudotuberculosis	2.56	Corynebacterium	pseudotuberculosis	2.5	A	1	1	0	Corynebacterium pseudotuberculosis	Corynebacterium pseudotuberculosis	0	0	0	0
			1	1	CVUAS 33501	3; WGS sequenced	eDT	2022-05-22	Corynebacterium	pseudotuberculosis	Corynebacterium	pseudotuberculosis	2.5	Corynebacterium	pseudotuberculosis	2.49	A	1	1	0	Corynebacterium pseudotuberculosis	Corynebacterium pseudotuberculosis	0	0	0	0
			1	1	CVUAS 34900	4; WGS sequenced	eDT	2023-02-17	Corynebacterium	pseudotuberculosis	Corynebacterium	pseudotuberculosis	2.45	Corynebacterium	pseudotuberculosis	2.42	A	1	1	0	Corynebacterium pseudotuberculosis	Corynebacterium pseudotuberculosis	0	0	0	0
			1	1	CVUAS 34905	4; WGS sequenced	eDT	2023-02-17	Corynebacterium	pseudotuberculosis	Corynebacterium	pseudotuberculosis	2.47	Corynebacterium	pseudotuberculosis	2.44	A	1	1	0	Corynebacterium pseudotuberculosis	Corynebacterium pseudotuberculosis	0	0	0	0
			1	1	CVUAS 36894	4; WGS sequenced	EFEx	2024-08-28	Corynebacterium	pseudotuberculosis	Corynebacterium	pseudotuberculosis	2.43	Corynebacterium	pseudotuberculosis	2.42	A	1	1	0	Corynebacterium pseudotuberculosis	Corynebacterium pseudotuberculosis	0	0	0	0
			1	1	CVUAS 4258,2	4; WGS sequenced	eDT	2021-06-16	Corynebacterium	pseudotuberculosis	Corynebacterium	pseudotuberculosis	2.63	Corynebacterium	pseudotuberculosis	2.59	A	1	1	0	Corynebacterium pseudotuberculosis	Corynebacterium pseudotuberculosis	0	0	0	0
			1	1	CVUAS 5583,2	4; WGS sequenced	eDT	2015-08-11	Corynebacterium	pseudotuberculosis	Corynebacterium	pseudotuberculosis	2.43	Corynebacterium	pseudotuberculosis	2.43	A	1	1	0	Corynebacterium pseudotuberculosis	Corynebacterium pseudotuberculosis	0	0	0	0
			1	1	IHIT 39383	2; 0	EFEx	2024-10-09	Corynebacterium	pseudotuberculosis	Corynebacterium	pseudotuberculosis	2.47	Corynebacterium	pseudotuberculosis	2.41	A	1	1	0	Corynebacterium pseudotuberculosis	Corynebacterium pseudotuberculosis	0	0	0	0
			1	1	IHIT 39989	2; 0	EFEx	2024-10-09	Corynebacterium	pseudotuberculosis	Corynebacterium	pseudotuberculosis	2.46	Corynebacterium	pseudotuberculosis	2.35	A	1	1	0	Corynebacterium pseudotuberculosis	Corynebacterium pseudotuberculosis	0	0	0	0
			1	1	KL0293	4; WGS; KL Diphtheriae, LGL	eDT	2016-04-12	Corynebacterium	pseudotuberculosis	Corynebacterium	pseudotuberculosis	2.49	Corynebacterium	pseudotuberculosis	2.45	A	1	1	0	Corynebacterium pseudotuberculosis	Corynebacterium pseudotuberculosis	0	0	0	0
			1	1	KL0302	4; WGS; KL Diphtheriae, LGL	eDT	2016-04-12	Corynebacterium	pseudotuberculosis	Corynebacterium	pseudotuberculosis	2.51	Corynebacterium	pseudotuberculosis	2.49	A	1	1	0	Corynebacterium pseudotuberculosis	Corynebacterium pseudotuberculosis	0	0	0	0
			1	1	KL0359	4; WGS; KL Diphtheriae, LGL	eDT	2016-04-12	Corynebacterium	pseudotuberculosis	Corynebacterium	pseudotuberculosis	2.63	Corynebacterium	pseudotuberculosis	2.57	A	1	1	0	Corynebacterium pseudotuberculosis	Corynebacterium pseudotuberculosis	0	0	0	0
			1	1	CVUAS 2997	4; sequenced	DT	2012-10-18	Corynebacterium	pseudotuberculosis	Corynebacterium	pseudotuberculosis	2.48	Corynebacterium	pseudotuberculosis	2.46	A	1	1	0	Corynebacterium pseudotuberculosis	Corynebacterium pseudotuberculosis	0	0	0	0
			1	1	CVUAS 32354	3; WGS sequenced	eDT	2022-05-22	Corynebacterium	pseudotuberculosis	Corynebacterium	pseudotuberculosis	2.47	Corynebacterium	pseudotuberculosis	2.43	A	1	1	0	Corynebacterium pseudotuberculosis	Corynebacterium pseudotuberculosis	0	0	0	0
			1	1	CVUAS 4988	4; WGS sequenced	DT	2012-10-08	Corynebacterium	pseudotuberculosis	Corynebacterium	pseudotuberculosis	2.46	Corynebacterium	pseudotuberculosis	2.42	A	1	1	0	Corynebacterium pseudotuberculosis	Corynebacterium pseudotuberculosis	0	0	0	0
			1	1	IHIT 38290	2; 0	EFEx	2024-10-09	Corynebacterium	pseudotuberculosis	Corynebacterium	pseudotuberculosis	2.28	Corynebacterium	pseudotuberculosis	2.26	A	1	1	0	Corynebacterium pseudotuberculosis	Corynebacterium pseudotuberculosis	0	0	0	0
			1	1	IHIT 41887	2; 0	EFEx	2024-10-09	Corynebacterium	pseudotuberculosis	Corynebacterium	pseudotuberculosis	2.4	Corynebacterium	pseudotuberculosis	2.37	A	1	1	0	Corynebacterium pseudotuberculosis	Corynebacterium pseudotuberculosis	0	0	0	0
			1	1	IHIT 42954	2; 0	EFEx	2024-10-09	Corynebacterium	pseudotuberculosis	Corynebacterium	pseudotuberculosis	2.43	Corynebacterium	pseudotuberculosis	2.37	A	1	1	0	Corynebacterium pseudotuberculosis	Corynebacterium pseudotuberculosis	0	0	0	0
			1	1	IHIT 45389	2; 0	EFEx	2024-10-15	Corynebacterium	pseudotuberculosis	Corynebacterium	pseudotuberculosis	2.25	Corynebacterium	pseudotuberculosis	2.13	A	1	1	0	Corynebacterium pseudotuberculosis	Corynebacterium pseudotuberculosis	0	0	0	0
			1	1	IHIT 54308	2; 0	EFEx	2024-10-09	Corynebacterium	pseudotuberculosis	Corynebacterium	pseudotuberculosis	2.37	Corynebacterium	pseudotuberculosis	2.3	A	1	1	0	Corynebacterium pseudotuberculosis	Corynebacterium pseudotuberculosis	0	0	0	0
			1	1	23UOF7	3; sequenced	eDT	2023-02-03	Corynebacterium	pseudotuberculosis	Corynebacterium	pseudotuberculosis	2.27	Corynebacterium	pseudotuberculosis	2.1	A	1	1	0	Corynebacterium pseudotuberculosis	Corynebacterium pseudotuberculosis	0	0	0	0
			1	1	CVUAS 31248,2	3; sequenced	eDT	2018-11-09	Corynebacterium	pseudotuberculosis	Corynebacterium	pseudotuberculosis	2.49	Corynebacterium	pseudotuberculosis	2.48	A	1	1	0	Corynebacterium pseudotuberculosis	Corynebacterium pseudotuberculosis	0	0	0	0
			1	1	CVUAS 32166	2; 0	eDT	2021-06-16	Corynebacterium	pseudotuberculosis	Corynebacterium	pseudotuberculosis	2.67	Corynebacterium	pseudotuberculosis	2.65	A	1	1	0	Corynebacterium pseudotuberculosis	Corynebacterium pseudotuberculosis	0	0	0	0
			1	1	CVUAS 3221	3; sequenced	DT	2012-12-18	Corynebacterium	pseudotuberculosis	Corynebacterium	pseudotuberculosis	2.3	Corynebacterium	pseudotuberculosis	2.29	A	1	1	0	Corynebacterium pseudotuberculosis	Corynebacterium pseudotuberculosis	0	0	0	0
			1	1	CVUAS 32632	2; 0	eDT	2021-06-16	Corynebacterium	pseudotuberculosis	Corynebacterium	pseudotuberculosis	2.59	Corynebacterium	pseudotuberculosis	2.56	A	1	1	0	Corynebacterium pseudotuberculosis	Corynebacterium pseudotuberculosis	0	0	0	0
			1	1	CVUAS 32654	2; 0	eDT	2021-06-16	Corynebacterium	pseudotuberculosis	Corynebacterium	pseudotuberculosis	2.65	Corynebacterium	pseudotuberculosis	2.59	A	1	1	0	Corynebacterium pseudotuberculosis	Corynebacterium pseudotuberculosis	0	0	0	0
			1	1	CVUAS 32745	2; 0	eDT	2021-06-16	Corynebacterium	pseudotuberculosis	Corynebacterium	pseudotuberculosis	2.63	Corynebacterium	pseudotuberculosis	2.59	A	1	1	0	Corynebacterium pseudotuberculosis	Corynebacterium pseudotuberculosis	0	0	0	0
			1	1	CVUAS 32773	3; sequenced (CVUAS)	eDT	2020-11-17	Corynebacterium	pseudotuberculosis	Corynebacterium	pseudotuberculosis	2.31	Corynebacterium	pseudotuberculosis	2.17	A	1	1	0	Corynebacterium pseudotuberculosis	Corynebacterium pseudotuberculosis	0	0	0	0
			1	1	CVUAS 32774	3; sequenced (CVUAS)	eDT	2020-11-18	Corynebacterium	pseudotuberculosis	Corynebacterium	pseudotuberculosis	2.38	Corynebacterium	pseudotuberculosis	2.36	A	1	1	0	Corynebacterium pseudotuberculosis	Corynebacterium pseudotuberculosis	0	0	0	0
			1	1	CVUAS 32830	2; 0	eDT	2021-06-16	Corynebacterium	pseudotuberculosis	Corynebacterium	pseudotuberculosis	2.64	Corynebacterium	pseudotuberculosis	2.59	A	1	1	0	Corynebacterium pseudotuberculosis	Corynebacterium pseudotuberculosis	0	0	0	0
			1	1	CVUAS 32931	2; 0	eDT	2021-06-16	Corynebacterium	pseudotuberculosis	Corynebacterium	pseudotuberculosis	2.6	Corynebacterium	pseudotuberculosis	2.56	A	1	1	0	Corynebacterium pseudotuberculosis	Corynebacterium pseudotuberculosis	0	0	0	0
			1	1	CVUAS 3353	3; sequenced	EFEx	2018-07-10	Corynebacterium	pseudotuberculosis	Corynebacterium	pseudotuberculosis	2.65	Corynebacterium	pseudotuberculosis	2.59	A	1	1	0	Corynebacterium pseudotuberculosis	Corynebacterium pseudotuberculosis	0	0	0	0
			1	1	CVUAS 3355	3; sequenced	DT	2012-12-18	Corynebacterium	pseudotuberculosis	Corynebacterium	pseudotuberculosis	2.4	Corynebacterium	pseudotuberculosis	2.38	A	1	1	0	Corynebacterium pseudotuberculosis	Corynebacterium pseudotuberculosis	0	0	0	0
			1	1	CVUAS 3365	3; sequenced	DT	2012-10-18	Corynebacterium	pseudotuberculosis	Corynebacterium	pseudotuberculosis	2.38	Corynebacterium	pseudotuberculosis	2.36	A	1	1	0	Corynebacterium pseudotuberculosis	Corynebacterium pseudotuberculosis	0	0	0	0
			1	1	CVUAS 3366	3; sequenced	DT	2012-10-18	Corynebacterium	pseudotuberculosis	Corynebacterium	pseudotuberculosis	2.09	Corynebacterium	pseudotuberculosis	2.09	A	1	1	0	Corynebacterium pseudotuberculosis	Corynebacterium pseudotuberculosis	0	0	0	0
			1	1	CVUAS 34899	3; sequenced	eDT	2023-02-17	Corynebacterium	pseudotuberculosis	Corynebacterium	pseudotuberculosis	2.51	Corynebacterium	pseudotuberculosis	2.47	A	1	1	0	Corynebacterium pseudotuberculosis	Corynebacterium pseudotuberculosis	0	0	0	0
			1	1	CVUAS 34901	3; sequenced	eDT	2023-02-17	Corynebacterium	pseudotuberculosis	Corynebacterium	pseudotuberculosis	2.47	Corynebacterium	pseudotuberculosis	2.46	A	1	1	0	Corynebacterium pseudotuberculosis	Corynebacterium pseudotuberculosis	0	0	0	0
			1	1	CVUAS 34902	3; sequenced	eDT	2023-02-17	Corynebacterium	pseudotuberculosis	Corynebacterium	pseudotuberculosis	2.5	Corynebacterium	pseudotuberculosis	2.46	A	1	1	0	Corynebacterium pseudotuberculosis	Corynebacterium pseudotuberculosis	0	0	0	0
			1	1	CVUAS 34903	3; sequenced	eDT	2023-02-17	Corynebacterium	pseudotuberculosis	Corynebacterium	pseudotuberculosis	2.49	Corynebacterium	pseudotuberculosis	2.47	A	1	1	0	Corynebacterium pseudotuberculosis	Corynebacterium pseudotuberculosis	0	0	0	0
			1	1	CVUAS 34904	3; sequenced	eDT	2023-02-17	Corynebacterium	pseudotuberculosis	Corynebacterium	pseudotuberculosis	2.44	Corynebacterium	pseudotuberculosis	2.42	A	1	1	0	Corynebacterium pseudotuberculosis	Corynebacterium pseudotuberculosis	0	0	0	0
			1	1	CVUAS 34906	3; sequenced	eDT	2023-02-17	Corynebacterium	pseudotuberculosis	Corynebacterium	pseudotuberculosis	2.54	Corynebacterium	pseudotuberculosis	2.5	A	1	1	0	Corynebacterium pseudotuberculosis	Corynebacterium pseudotuberculosis	0	0	0	0
			1	1	CVUAS 34907	3; sequenced	eDT	2023-02-17	Corynebacterium	pseudotuberculosis	Corynebacterium	pseudotuberculosis	2.43	Corynebacterium	pseudotuberculosis	2.36	A	1	1	0	Corynebacterium pseudotuberculosis	Corynebacterium pseudotuberculosis	0	0	0	0
			1	1	CVUAS 34908	3; sequenced	eDT	2023-02-17	Corynebacterium	pseudotuberculosis	Corynebacterium	pseudotuberculosis	2.37	Corynebacterium	pseudotuberculosis	2.34	A	1	1	0	Corynebacterium pseudotuberculosis	Corynebacterium pseudotuberculosis	0	0	0	0
			1	1	CVUAS 4418	3; sequenced	DT	2012-10-18	Corynebacterium	pseudotuberculosis	Corynebacterium	pseudotuberculosis	2.4	Corynebacterium	pseudotuberculosis	2.38	A	1	1	0	Corynebacterium pseudotuberculosis	Corynebacterium pseudotuberculosis	0	0	0	0
			1	1	CVUAS 4621,2	3; 0	eDT	2022-05-22	Corynebacterium	pseudotuberculosis	Corynebacterium	pseudotuberculosis	2.39	Corynebacterium	pseudotuberculosis	2.34	A	1	1	0	Corynebacterium pseudotuberculosis	Corynebacterium pseudotuberculosis	0	0	0	0
			1	1	CVUAS 4987	3; sequenced	DT	2012-10-18	Corynebacterium	pseudotuberculosis	Corynebacterium	pseudotuberculosis	2.23	Corynebacterium	pseudotuberculosis	2.21	A	1	1	0	Corynebacterium pseudotuberculosis	Corynebacterium pseudotuberculosis	0	0	0	0
			1	1	CVUAS 5188	3; sequenced	DT	2012-12-18	Corynebacterium	pseudotuberculosis	Corynebacterium	pseudotuberculosis	2.43	Corynebacterium	pseudotuberculosis	2.39	A	1	1	0	Corynebacterium pseudotuberculosis	Corynebacterium pseudotuberculosis	0	0	0	0
			1	1	CVUAS 9749,2	2; 0	eDT	2021-06-16	Corynebacterium	pseudotuberculosis	Corynebacterium	pseudotuberculosis	2.61	Corynebacterium	pseudotuberculosis	2.61	A	1	1	0	Corynebacterium pseudotuberculosis	Corynebacterium pseudotuberculosis	0	0	0	0
			1	1	KL0160	3; KL Diphtheriae, LGL	eDT	2016-04-12	Corynebacterium	pseudotuberculosis	Corynebacterium	pseudotuberculosis	2.18	Corynebacterium	pseudotuberculosis	2.17	A	1	1	0	Corynebacterium pseudotuberculosis	Corynebacterium pseudotuberculosis	0	0	0	0
			1	1	KL0177	3; KL Diphtheriae, LGL	eDT	2016-04-12	Corynebacterium	pseudotuberculosis	Corynebacterium	pseudotuberculosis	2.08	Corynebacterium	pseudotuberculosis	2.07	A	1	1	0	Corynebacterium pseudotuberculosis	Corynebacterium pseudotuberculosis	0	0	0	0
			1	1	KL0184	3; KL Diphtheriae, LGL	eDT	2016-04-12	Corynebacterium	pseudotuberculosis	Corynebacterium	pseudotuberculosis	2.24	Corynebacterium	pseudotuberculosis	2.24	A	1	1	0	Corynebacterium pseudotuberculosis	Corynebacterium pseudotuberculosis	0	0	0	0
			1	1	CVUAS 10301,2	3; 0	eDT	2022-05-22	Corynebacterium	pseudotuberculosis	Corynebacterium	pseudotuberculosis	2.44	Corynebacterium	pseudotuberculosis	2.39	A	1	1	0	Corynebacterium pseudotuberculosis	Corynebacterium pseudotuberculosis	0	0	0	0
			1	1	CVUAS 8472,2	3; 0	eDT	2022-05-22	Corynebacterium	pseudotuberculosis	Corynebacterium	pseudotuberculosis	2.4	Corynebacterium	pseudotuberculosis	2.32	A	1	1	0	Corynebacterium pseudotuberculosis	Corynebacterium pseudotuberculosis	0	0	0	0
			0	0	KL0262	4; WGS sequenced (LGL)	0	2011-05-06	Corynebacterium	pseudotuberculosis	Corynebacterium	pseudotuberculosis	2.6	Corynebacterium	pseudotuberculosis	2.55	A	1	1	0	Corynebacterium pseudotuberculosis	Corynebacterium pseudotuberculosis	0	0	0	0
			0	0	KL0263	4; WGS sequenced (LGL)	0	2011-05-06	Corynebacterium	pseudotuberculosis	Corynebacterium	pseudotuberculosis	2.59	Corynebacterium	pseudotuberculosis	2.55	A	1	1	0	Corynebacterium pseudotuberculosis	Corynebacterium pseudotuberculosis	0	0	0	0
			0	0	KL0264	4; WGS sequenced (LGL)	0	2011-05-09	Corynebacterium	pseudotuberculosis	Corynebacterium	pseudotuberculosis	2.51	Corynebacterium	pseudotuberculosis	2.46	A	1	1	0	Corynebacterium pseudotuberculosis	Corynebacterium pseudotuberculosis	0	0	0	0
			0	0	KL0265	4; WGS sequenced (LGL)	0	2011-05-09	Corynebacterium	pseudotuberculosis	Corynebacterium	pseudotuberculosis	2.57	Corynebacterium	pseudotuberculosis	2.56	A	1	1	0	Corynebacterium pseudotuberculosis	Corynebacterium pseudotuberculosis	0	0	0	0
			0	0	KL0266	4; WGS sequenced (LGL)	0	2011-05-10	Corynebacterium	pseudotuberculosis	Corynebacterium	pseudotuberculosis	2.51	Corynebacterium	pseudotuberculosis	2.44	A	1	1	0	Corynebacterium pseudotuberculosis	Corynebacterium pseudotuberculosis	0	0	0	0
			1	1	LALLF 21TRD1263	3; sequenced	EFEx	2022-05-09	Corynebacterium	pseudotuberculosis	Corynebacterium	pseudotuberculosis	2.34	Corynebacterium	pseudotuberculosis	2.29	A	1	1	0	Corynebacterium pseudotuberculosis	Corynebacterium pseudotuberculosis	0	0	0	0
			1	1	211002017-1	3; 0	DT	2021-02-11	Corynebacterium	rouxii	Corynebacterium	rouxii	2.5	Corynebacterium	rouxii	2.5	A	1	1	0	Corynebacterium rouxii	Corynebacterium rouxii	0	0	0	0
			1	1	211002017-2	3; 0	DT	2021-02-11	Corynebacterium	rouxii	Corynebacterium	rouxii	2.28	Corynebacterium	rouxii	2.21	A	1	1	0	Corynebacterium rouxii	Corynebacterium rouxii	0	0	0	0
			1	1	191012535	3; KL Diphtheriae (LGL Bayern)	EFEx	2020-07-30	Corynebacterium	rouxii	Corynebacterium	rouxii	2.73	Corynebacterium	rouxii	2.63	A	1	1	0	Corynebacterium rouxii	Corynebacterium rouxii	0	0	0	0
			1	1	C138	4; NGS (CVUAS)	EFEx	2020-07-30	Corynebacterium	rouxii	Corynebacterium	rouxii	2.65	Corynebacterium	rouxii	2.6	A	1	1	0	Corynebacterium rouxii	Corynebacterium rouxii	0	0	0	0
			1	1	CVUAS 3559,2	3; KL Diphtheriae, LGL	EFEx	2020-08-12	Corynebacterium	rouxii	Corynebacterium	rouxii	2.7	Corynebacterium	rouxii	2.66	A	1	1	0	Corynebacterium rouxii	Corynebacterium rouxii	0	0	0	0
			1	1	DSM 110354	3; type strain	EFEx	2020-10-20	Corynebacterium	rouxii	Corynebacterium	rouxii	2.74	Corynebacterium	rouxii	2.65	A	1	1	0	Corynebacterium rouxii	Corynebacterium rouxii	0	0	0	0
			1	1	KL1306	3; sequenced / variant upgraded to species level Coynebacterium rouxii [0137] here: NGS data (LGA) C. rouxi	EFEx	2020-10-20	Corynebacterium	rouxii	Corynebacterium	rouxii	2.67	Corynebacterium	rouxii	2.66	A	1	1	0	Corynebacterium rouxii	Corynebacterium rouxii	0	0	0	0
			1	1	KL1663	3; sequenced / variant upgraded to species level Coynebacterium rouxii [0137] here: NGS data (LGA) C. rouxi	EFEx	2020-12-15	Corynebacterium	rouxii	Corynebacterium	rouxii	2.66	Corynebacterium	rouxii	2.64	A	1	1	0	Corynebacterium rouxii	Corynebacterium rouxii	0	0	0	0
			0	0	141000461-2	1; 0	0	2014-01-20	Corynebacterium	silvaticum	Corynebacterium	silvaticum	2.53	Corynebacterium	silvaticum	2.33	A	1	1	0	Corynebacterium silvaticum	Corynebacterium silvaticum	0	0	0	0
			0	0	141016278	3; Confirmation by KL Diphtheriae (LGL); WBC: FT-IR	0	2014-12-22	Corynebacterium	silvaticum	Corynebacterium	silvaticum	2.46	Corynebacterium	silvaticum	2.43	A	1	1	0	Corynebacterium silvaticum	Corynebacterium silvaticum	0	0	0	0
			0	0	161003120-1	1; 0	0	2016-03-15	Corynebacterium	silvaticum	Corynebacterium	silvaticum	2.42	Corynebacterium	silvaticum	2.31	A	1	1	0	Corynebacterium silvaticum	Corynebacterium silvaticum	0	0	0	0
			1	1	161003120-2	1; 0	0	2016-03-15	Corynebacterium	silvaticum	Corynebacterium	silvaticum	2.41	Corynebacterium	silvaticum	2.39	A	1	1	0	Corynebacterium silvaticum	Corynebacterium silvaticum	0	0	0	0
			1	1	161003120-3	3; Confirmation by KL Diphtheriae (LGL)	0	2016-03-16	Corynebacterium	silvaticum	Corynebacterium	silvaticum	2.48	Corynebacterium	silvaticum	2.47	A	1	1	0	Corynebacterium silvaticum	Corynebacterium silvaticum	0	0	0	0
			1	1	161003120-4	1; 0	0	2016-03-14	Corynebacterium	silvaticum	Corynebacterium	silvaticum	2.53	Corynebacterium	silvaticum	2.51	A	1	1	0	Corynebacterium silvaticum	Corynebacterium silvaticum	0	0	0	0
			1	1	161003120-5	1; 0	0	2016-03-14	Corynebacterium	silvaticum	Corynebacterium	silvaticum	2.51	Corynebacterium	silvaticum	2.51	A	1	1	0	Corynebacterium silvaticum	Corynebacterium silvaticum	0	0	0	0
			1	1	161003120-6	1; 0	0	2016-03-14	Corynebacterium	silvaticum	Corynebacterium	silvaticum	2.48	Corynebacterium	silvaticum	2.44	A	1	1	0	Corynebacterium silvaticum	Corynebacterium silvaticum	0	0	0	0
			1	1	10-7-D-00025	3; sequenced	DT	2013-01-08	Corynebacterium	silvaticum	Corynebacterium	silvaticum	2.58	Corynebacterium	silvaticum	2.52	A	1	1	0	Corynebacterium silvaticum	Corynebacterium silvaticum	0	0	0	0
			0	0	11USF28	3; sequenced	DT	2012-12-11	Corynebacterium	silvaticum	Corynebacterium	silvaticum	2.56	Corynebacterium	silvaticum	2.43	A	1	1	0	Corynebacterium silvaticum	Corynebacterium silvaticum	0	0	0	0
			0	0	11USF53	3; sequenced	DT	2013-01-16	Corynebacterium	silvaticum	Corynebacterium	silvaticum	2.54	Corynebacterium	silvaticum	2.49	A	1	1	0	Corynebacterium silvaticum	Corynebacterium silvaticum	0	0	0	0
			0	0	11USF78	3; sequenced	DT	2012-12-11	Corynebacterium	silvaticum	Corynebacterium	silvaticum	2.53	Corynebacterium	silvaticum	2.49	A	1	1	0	Corynebacterium silvaticum	Corynebacterium silvaticum	0	0	0	0
			0	0	11USF79	3; sequenced	DT	2012-12-11	Corynebacterium	silvaticum	Corynebacterium	silvaticum	2.55	Corynebacterium	silvaticum	2.42	A	1	1	0	Corynebacterium silvaticum	Corynebacterium silvaticum	0	0	0	0
			0	0	121017479	3; sequenced	DT	2012-12-12	Corynebacterium	silvaticum	Corynebacterium	silvaticum	2.61	Corynebacterium	silvaticum	2.54	A	1	1	0	Corynebacterium silvaticum	Corynebacterium silvaticum	0	0	0	0
			0	0	131000349	3; sequenced	DT	2013-01-18	Corynebacterium	silvaticum	Corynebacterium	silvaticum	2.69	Corynebacterium	silvaticum	2.56	A	1	1	0	Corynebacterium silvaticum	Corynebacterium silvaticum	0	0	0	0
			0	0	171007405	3; strain of the species description [0127]	EFEX	2019-05-07	Corynebacterium	silvaticum	Corynebacterium	silvaticum	2.71	Corynebacterium	silvaticum	2.66	A	1	1	0	Corynebacterium silvaticum	Corynebacterium silvaticum	0	0	0	0
			0	0	AGES WS 007	3; FT-IR [see 0015]; sequenced	EFEx	2019-01-30	Corynebacterium	silvaticum	Corynebacterium	silvaticum	2.64	Corynebacterium	silvaticum	2.55	A	1	1	0	Corynebacterium silvaticum	Corynebacterium silvaticum	0	0	0	0
			1	1	AGES WS 057	2; 0	0	2019-02-27	Corynebacterium	silvaticum	Corynebacterium	silvaticum	2.62	Corynebacterium	silvaticum	2.51	A	1	1	0	Corynebacterium silvaticum	Corynebacterium silvaticum	0	0	0	0
			1	1	AGES WS 076	2; 0	0	2019-02-27	Corynebacterium	silvaticum	Corynebacterium	silvaticum	2.5	Corynebacterium	silvaticum	2.44	A	1	1	0	Corynebacterium silvaticum	Corynebacterium silvaticum	0	0	0	0
			1	1	AGES WS 085	2; 0	0	2019-02-27	Corynebacterium	silvaticum	Corynebacterium	silvaticum	2.56	Corynebacterium	silvaticum	2.45	A	1	1	0	Corynebacterium silvaticum	Corynebacterium silvaticum	0	0	0	0
			1	1	AGES WS 091	2; 0	0	2019-02-27	Corynebacterium	silvaticum	Corynebacterium	silvaticum	2.53	Corynebacterium	silvaticum	2.48	A	1	1	0	Corynebacterium silvaticum	Corynebacterium silvaticum	0	0	0	0
			1	1	AGES WS 098	2; 0	0	2019-02-27	Corynebacterium	silvaticum	Corynebacterium	silvaticum	2.55	Corynebacterium	silvaticum	2.47	A	1	1	0	Corynebacterium silvaticum	Corynebacterium silvaticum	0	0	0	0
			1	1	AGES WS 111	2; 0	0	2019-02-27	Corynebacterium	silvaticum	Corynebacterium	silvaticum	2.51	Corynebacterium	silvaticum	2.46	A	1	1	0	Corynebacterium silvaticum	Corynebacterium silvaticum	0	0	0	0
			1	1	AGES WS 123	2; 0	0	2019-02-27	Corynebacterium	silvaticum	Corynebacterium	silvaticum	2.46	Corynebacterium	silvaticum	2.39	A	1	1	0	Corynebacterium silvaticum	Corynebacterium silvaticum	0	0	0	0
			1	1	AGES WS 128	2; 0	0	2019-02-27	Corynebacterium	silvaticum	Corynebacterium	silvaticum	2.56	Corynebacterium	silvaticum	2.48	A	1	1	0	Corynebacterium silvaticum	Corynebacterium silvaticum	0	0	0	0
			1	1	AGES WS 130	2; 0	0	2019-02-27	Corynebacterium	silvaticum	Corynebacterium	silvaticum	2.58	Corynebacterium	silvaticum	2.52	A	1	1	0	Corynebacterium silvaticum	Corynebacterium silvaticum	0	0	0	0
			0	0	AGES WS 139	2; 0	0	2019-02-27	Corynebacterium	silvaticum	Corynebacterium	silvaticum	2.67	Corynebacterium	silvaticum	2.5	A	1	1	0	Corynebacterium silvaticum	Corynebacterium silvaticum	0	0	0	0
			0	0	AGES WS 141	2; 0	0	2019-02-27	Corynebacterium	silvaticum	Corynebacterium	silvaticum	2.52	Corynebacterium	silvaticum	2.49	A	1	1	0	Corynebacterium silvaticum	Corynebacterium silvaticum	0	0	0	0
			0	0	AGES WS 145	2; 0	0	2019-02-27	Corynebacterium	silvaticum	Corynebacterium	silvaticum	2.5	Corynebacterium	silvaticum	2.44	A	1	1	0	Corynebacterium silvaticum	Corynebacterium silvaticum	0	0	0	0
			0	0	AGES WS 147	2; 0	0	2019-02-27	Corynebacterium	silvaticum	Corynebacterium	silvaticum	2.45	Corynebacterium	silvaticum	2.42	A	1	1	0	Corynebacterium silvaticum	Corynebacterium silvaticum	0	0	0	0
			0	0	AGES WS 149	2; 0	0	2019-02-27	Corynebacterium	silvaticum	Corynebacterium	silvaticum	2.55	Corynebacterium	silvaticum	2.35	A	1	1	0	Corynebacterium silvaticum	Corynebacterium silvaticum	0	0	0	0
			0	0	AGES WS 156	2; 0	0	2019-02-27	Corynebacterium	silvaticum	Corynebacterium	silvaticum	2.41	Corynebacterium	silvaticum	2.37	A	1	1	0	Corynebacterium silvaticum	Corynebacterium silvaticum	0	0	0	0
			0	0	AGES WS 166	2; 0	0	2019-02-27	Corynebacterium	silvaticum	Corynebacterium	silvaticum	2.58	Corynebacterium	silvaticum	2.49	A	1	1	0	Corynebacterium silvaticum	Corynebacterium silvaticum	0	0	0	0
			0	0	AGES WS 168	2; 0	0	2019-02-27	Corynebacterium	silvaticum	Corynebacterium	silvaticum	2.54	Corynebacterium	silvaticum	2.46	A	1	1	0	Corynebacterium silvaticum	Corynebacterium silvaticum	0	0	0	0
			0	0	AGES WS 182	2; 0	0	2019-02-27	Corynebacterium	silvaticum	Corynebacterium	silvaticum	2.45	Corynebacterium	silvaticum	2.45	A	1	1	0	Corynebacterium silvaticum	Corynebacterium silvaticum	0	0	0	0
			0	0	AGES WS 183	2; 0	0	2019-02-27	Corynebacterium	silvaticum	Corynebacterium	silvaticum	2.66	Corynebacterium	silvaticum	2.48	A	1	1	0	Corynebacterium silvaticum	Corynebacterium silvaticum	0	0	0	0
			0	0	AGES WS 188	2; 0	0	2019-02-27	Corynebacterium	silvaticum	Corynebacterium	silvaticum	2.62	Corynebacterium	silvaticum	2.49	A	1	1	0	Corynebacterium silvaticum	Corynebacterium silvaticum	0	0	0	0
			0	0	AGES WS 233	2; 0	0	2019-02-27	Corynebacterium	silvaticum	Corynebacterium	silvaticum	2.51	Corynebacterium	silvaticum	2.43	A	1	1	0	Corynebacterium silvaticum	Corynebacterium silvaticum	0	0	0	0
			0	0	AGES WS 257	2; 0	0	2019-02-27	Corynebacterium	silvaticum	Corynebacterium	silvaticum	2.63	Corynebacterium	silvaticum	2.52	A	1	1	0	Corynebacterium silvaticum	Corynebacterium silvaticum	0	0	0	0
			0	0	AGES WS 332	3; FT-IR [see 0015]; sequenced	EFEx	2019-01-30	Corynebacterium	silvaticum	Corynebacterium	silvaticum	2.62	Corynebacterium	silvaticum	2.54	A	1	1	0	Corynebacterium silvaticum	Corynebacterium silvaticum	0	0	0	0
			0	0	AGES WS 344	2; 0	0	2019-02-27	Corynebacterium	silvaticum	Corynebacterium	silvaticum	2.51	Corynebacterium	silvaticum	2.41	A	1	1	0	Corynebacterium silvaticum	Corynebacterium silvaticum	0	0	0	0
			0	0	AGES WS 351	2; 0	0	2019-02-27	Corynebacterium	silvaticum	Corynebacterium	silvaticum	2.54	Corynebacterium	silvaticum	2.44	A	1	1	0	Corynebacterium silvaticum	Corynebacterium silvaticum	0	0	0	0
			0	0	AGES WS 353	2; 0	0	2019-02-27	Corynebacterium	silvaticum	Corynebacterium	silvaticum	2.53	Corynebacterium	silvaticum	2.43	A	1	1	0	Corynebacterium silvaticum	Corynebacterium silvaticum	0	0	0	0
			0	0	BU125-97	3; sequenced	DT	2012-10-19	Corynebacterium	silvaticum	Corynebacterium	silvaticum	2.59	Corynebacterium	silvaticum	2.47	A	1	1	0	Corynebacterium silvaticum	Corynebacterium silvaticum	0	0	0	0
			0	0	CVUAS 10179,3	3; FT-IR (NTTB-D)	eDT	2016-11-23	Corynebacterium	silvaticum	Corynebacterium	silvaticum	2.64	Corynebacterium	silvaticum	2.53	A	1	1	0	Corynebacterium silvaticum	Corynebacterium silvaticum	0	0	0	0
			0	0	CVUAS 10701	3; FT-IR (NTTB-D)	eDT	2015-12-02	Corynebacterium	silvaticum	Corynebacterium	silvaticum	2.49	Corynebacterium	silvaticum	2.43	A	1	1	0	Corynebacterium silvaticum	Corynebacterium silvaticum	0	0	0	0
			0	0	CVUAS 11363	3; FT-IR (NTTB-D)	eDT	2016-11-23	Corynebacterium	silvaticum	Corynebacterium	silvaticum	2.31	Corynebacterium	silvaticum	2.28	A	1	1	0	Corynebacterium silvaticum	Corynebacterium silvaticum	0	0	0	0
			0	0	CVUAS 11488	3; FT-IR (NTTB-D)	eDT	2017-01-11	Corynebacterium	silvaticum	Corynebacterium	silvaticum	2.25	Corynebacterium	silvaticum	2.15	A	1	1	0	Corynebacterium silvaticum	Corynebacterium silvaticum	0	0	0	0
			1	1	CVUAS 1400,3	3; FT-IR (NTTB-D)	eDT	2018-03-02	Corynebacterium	silvaticum	Corynebacterium	silvaticum	2.42	Corynebacterium	silvaticum	2.33	A	1	1	0	Corynebacterium silvaticum	Corynebacterium silvaticum	0	0	0	0
			0	0	CVUAS 1717,3	3; FT-IR (NTTB-D)	eDT	2016-11-23	Corynebacterium	silvaticum	Corynebacterium	silvaticum	2.18	Corynebacterium	silvaticum	2.09	A	1	1	0	Corynebacterium silvaticum	Corynebacterium silvaticum	0	0	0	0
			0	0	CVUAS 2040,2	3; FT-IR (NTTB-D)	eDT	2018-07-04	Corynebacterium	silvaticum	Corynebacterium	silvaticum	2.56	Corynebacterium	silvaticum	2.45	A	1	1	0	Corynebacterium silvaticum	Corynebacterium silvaticum	0	0	0	0
			0	0	CVUAS 2738,2	3; FT-IR (NTTB-D)	eDT	2015-12-02	Corynebacterium	silvaticum	Corynebacterium	silvaticum	2.63	Corynebacterium	silvaticum	2.47	A	1	1	0	Corynebacterium silvaticum	Corynebacterium silvaticum	0	0	0	0
			1	1	CVUAS 4292	3; type strain [0127]	DT	2012-12-08	Corynebacterium	silvaticum	Corynebacterium	silvaticum	2.67	Corynebacterium	silvaticum	2.54	A	1	1	0	Corynebacterium silvaticum	Corynebacterium silvaticum	0	0	0	0
			1	1	CVUAS 5160	3; sequenced	DT	2012-10-08	Corynebacterium	silvaticum	Corynebacterium	silvaticum	2.57	Corynebacterium	silvaticum	2.46	A	1	1	0	Corynebacterium silvaticum	Corynebacterium silvaticum	0	0	0	0
			1	1	CVUAS 5243,2	3; FT-IR (NTTB-D)	DT	2013-11-18	Corynebacterium	silvaticum	Corynebacterium	silvaticum	2.24	Corynebacterium	silvaticum	2.23	A	1	1	0	Corynebacterium silvaticum	Corynebacterium silvaticum	0	0	0	0
			1	1	CVUAS 6455	3; sequenced, strain of the species desciption [0127]	DT	2013-01-08	Corynebacterium	silvaticum	Corynebacterium	silvaticum	2.62	Corynebacterium	silvaticum	2.47	A	1	1	0	Corynebacterium silvaticum	Corynebacterium silvaticum	0	0	0	0
			1	1	CVUAS 6678,3	3; FT-IR (NTTB-D)	eDT	2016-11-23	Corynebacterium	silvaticum	Corynebacterium	silvaticum	2.27	Corynebacterium	silvaticum	2.26	A	1	1	0	Corynebacterium silvaticum	Corynebacterium silvaticum	0	0	0	0
			1	1	CVUAS 704,2	2; FT-IR (NTTB-D)	eDT	2013-12-09	Corynebacterium	silvaticum	Corynebacterium	silvaticum	2.48	Corynebacterium	silvaticum	2.48	A	1	1	0	Corynebacterium silvaticum	Corynebacterium silvaticum	0	0	0	0
			1	1	CVUAS 8972,3	3; FT-IR (NTTB-D)	eDT	2015-12-02	Corynebacterium	silvaticum	Corynebacterium	silvaticum	2.67	Corynebacterium	silvaticum	2.52	A	1	1	0	Corynebacterium silvaticum	Corynebacterium silvaticum	0	0	0	0
			1	1	CVUAS 97,2	2; FT-IR (NTTB-D)	eDT	2013-11-27	Corynebacterium	silvaticum	Corynebacterium	silvaticum	2.29	Corynebacterium	silvaticum	2.25	A	1	1	0	Corynebacterium silvaticum	Corynebacterium silvaticum	0	0	0	0
			1	1	KL1281	4; WGS sequenced (LGL)	0	2018-12-27	Corynebacterium	silvaticum	Corynebacterium	silvaticum	2.53	Corynebacterium	silvaticum	2.51	A	1	1	0	Corynebacterium silvaticum	Corynebacterium silvaticum	0	0	0	0
			1	1	KL1848	4; WGS sequenced (LGL)	0	2011-05-09	Corynebacterium	silvaticum	Corynebacterium	silvaticum	2.57	Corynebacterium	silvaticum	2.55	A	1	1	0	Corynebacterium silvaticum	Corynebacterium silvaticum	0	0	0	0
			1	1	S-1014-16	3; FT-IR (NTTB-D)	eDT	2017-01-11	Corynebacterium	silvaticum	Corynebacterium	silvaticum	2.51	Corynebacterium	silvaticum	2.44	A	1	1	0	Corynebacterium silvaticum	Corynebacterium silvaticum	0	0	0	0
			1	1	S-1111-3-17	3; FT-IR (NTTB-D)	eDT	2017-09-27	Corynebacterium	silvaticum	Corynebacterium	silvaticum	2.47	Corynebacterium	silvaticum	2.39	A	1	1	0	Corynebacterium silvaticum	Corynebacterium silvaticum	0	0	0	0
			1	1	S-1408-1-17	3; FT-IR (NTTB-D)	eDT	2018-03-15	Corynebacterium	silvaticum	Corynebacterium	silvaticum	2.47	Corynebacterium	silvaticum	2.44	A	1	1	0	Corynebacterium silvaticum	Corynebacterium silvaticum	0	0	0	0
			1	1	S-1449-2-17	3; FT-IR (NTTB-D)	eDT	2018-03-15	Corynebacterium	silvaticum	Corynebacterium	silvaticum	2.62	Corynebacterium	silvaticum	2.58	A	1	1	0	Corynebacterium silvaticum	Corynebacterium silvaticum	0	0	0	0
			1	1	S-1514-17	3; FT-IR (NTTB-D)	eDT	2017-09-27	Corynebacterium	silvaticum	Corynebacterium	silvaticum	2.47	Corynebacterium	silvaticum	2.36	A	1	1	0	Corynebacterium silvaticum	Corynebacterium silvaticum	0	0	0	0
			1	1	S-1591-2-17	3; FT-IR (NTTB-D)	eDT	2018-03-15	Corynebacterium	silvaticum	Corynebacterium	silvaticum	2.49	Corynebacterium	silvaticum	2.49	A	1	1	0	Corynebacterium silvaticum	Corynebacterium silvaticum	0	0	0	0
			1	1	S-1627-5-12	3; sequenced	DT	2012-10-08	Corynebacterium	silvaticum	Corynebacterium	silvaticum	2.57	Corynebacterium	silvaticum	2.44	A	1	1	0	Corynebacterium silvaticum	Corynebacterium silvaticum	0	0	0	0
			0	0	S-241-6-18	3; FT-IR (NTTB-D)	eDT	2018-03-15	Corynebacterium	silvaticum	Corynebacterium	silvaticum	2.61	Corynebacterium	silvaticum	2.55	A	1	1	0	Corynebacterium silvaticum	Corynebacterium silvaticum	0	0	0	0
			0	0	S-241-7-18	3; FT-IR (NTTB-D)	eDT	2018-03-15	Corynebacterium	silvaticum	Corynebacterium	silvaticum	2.56	Corynebacterium	silvaticum	2.54	A	1	1	0	Corynebacterium silvaticum	Corynebacterium silvaticum	0	0	0	0
			1	1	S-28-3-13	3; sequenced	DT	2013-01-18	Corynebacterium	silvaticum	Corynebacterium	silvaticum	2.67	Corynebacterium	silvaticum	2.6	A	1	1	0	Corynebacterium silvaticum	Corynebacterium silvaticum	0	0	0	0
			1	1	S-308-2-18	3; FT-IR (NTTB-D)	EFEx	2018-03-27	Corynebacterium	silvaticum	Corynebacterium	silvaticum	2.7	Corynebacterium	silvaticum	2.53	A	1	1	0	Corynebacterium silvaticum	Corynebacterium silvaticum	0	0	0	0
			1	1	S-309-1-18	3; FT-IR (NTTB-D)	EFEx	2018-03-27	Corynebacterium	silvaticum	Corynebacterium	silvaticum	2.71	Corynebacterium	silvaticum	2.59	A	1	1	0	Corynebacterium silvaticum	Corynebacterium silvaticum	0	0	0	0
			1	1	S-310-2-18	3; FT-IR (NTTB-D)	EFEx	2018-03-27	Corynebacterium	silvaticum	Corynebacterium	silvaticum	2.74	Corynebacterium	silvaticum	2.59	A	1	1	0	Corynebacterium silvaticum	Corynebacterium silvaticum	0	0	0	0
			1	1	S-349-18	3; FT-IR (NTTB-D)	eDT	2018-04-05	Corynebacterium	silvaticum	Corynebacterium	silvaticum	2.2	Corynebacterium	silvaticum	2.08	A	1	1	0	Corynebacterium silvaticum	Corynebacterium silvaticum	0	0	0	0
			1	1	S-349-3-17	3; FT-IR (NTTB-D)	eDT	2017-09-27	Corynebacterium	silvaticum	Corynebacterium	silvaticum	2.57	Corynebacterium	silvaticum	2.45	A	1	1	0	Corynebacterium silvaticum	Corynebacterium silvaticum	0	0	0	0
			1	1	S-427-3-15	3; FT-IR (NTTB-D)	eDT	2015-03-27	Corynebacterium	silvaticum	Corynebacterium	silvaticum	2.36	Corynebacterium	silvaticum	2.25	A	1	1	0	Corynebacterium silvaticum	Corynebacterium silvaticum	0	0	0	0
			1	1	S-434-1-18	3; FT-IR (NTTB-D)	eDT	2018-07-04	Corynebacterium	silvaticum	Corynebacterium	silvaticum	2.49	Corynebacterium	silvaticum	2.36	A	1	1	0	Corynebacterium silvaticum	Corynebacterium silvaticum	0	0	0	0
			1	1	S-443-17	3; FT-IR (NTTB-D)	eDT	2017-09-27	Corynebacterium	silvaticum	Corynebacterium	silvaticum	2.52	Corynebacterium	silvaticum	2.46	A	1	1	0	Corynebacterium silvaticum	Corynebacterium silvaticum	0	0	0	0
			1	1	S-450-1-18	3; FT-IR (NTTB-D)	eDT	2018-07-04	Corynebacterium	silvaticum	Corynebacterium	silvaticum	2.49	Corynebacterium	silvaticum	2.39	A	1	1	0	Corynebacterium silvaticum	Corynebacterium silvaticum	0	0	0	0
			1	1	S-468-1-18	3; FT-IR (NTTB-D)	eDT	2018-07-04	Corynebacterium	silvaticum	Corynebacterium	silvaticum	2.24	Corynebacterium	silvaticum	2.23	A	1	1	0	Corynebacterium silvaticum	Corynebacterium silvaticum	0	0	0	0
			1	1	S-619-1-14	3; FT-IR (NTTB-D)	eDT	2018-07-09	Corynebacterium	silvaticum	Corynebacterium	silvaticum	2.28	Corynebacterium	silvaticum	2.18	A	1	1	0	Corynebacterium silvaticum	Corynebacterium silvaticum	0	0	0	0
			1	1	S-793-3-14	3; FT-IR (NTTB-D)	eDT	2018-07-09	Corynebacterium	silvaticum	Corynebacterium	silvaticum	2.58	Corynebacterium	silvaticum	2.52	A	1	1	0	Corynebacterium silvaticum	Corynebacterium silvaticum	0	0	0	0
			1	1	S-803-14	3; FT-IR (NTTB-D)	eDT	2018-07-09	Corynebacterium	silvaticum	Corynebacterium	silvaticum	2.6	Corynebacterium	silvaticum	2.46	A	1	1	0	Corynebacterium silvaticum	Corynebacterium silvaticum	0	0	0	0
			1	1	S-884-18	3; FT-IR (NTTB-D)	eDT	2018-08-21	Corynebacterium	silvaticum	Corynebacterium	silvaticum	2.68	Corynebacterium	silvaticum	2.52	A	1	1	0	Corynebacterium silvaticum	Corynebacterium silvaticum	0	0	0	0
			1	1	W30-B05227	3; FT-IR (NTTB-D)	eDT	2018-07-09	Corynebacterium	silvaticum	Corynebacterium	silvaticum	2.41	Corynebacterium	silvaticum	2.4	A	1	1	0	Corynebacterium silvaticum	Corynebacterium silvaticum	0	0	0	0
			1	1	W67-B16966	3; FT-IR (NTTB-D)	eDT	2018-07-09	Corynebacterium	silvaticum	Corynebacterium	silvaticum	2.52	Corynebacterium	silvaticum	2.41	A	1	1	0	Corynebacterium silvaticum	Corynebacterium silvaticum	0	0	0	0
			1	1	DSM 43014	3; type strain	EFEx	2018-01-04	Actinomyces	bovis	Actinomyces	bovis	2.05	Actinomyces	bovis	1.92	A	1	1	0	Actinomyces bovis	Actinomyces bovis	0	0	0	0
			1	1	CVUAS 31891	3; sequenced	EFEx	2019-09-04	Actinomyces	denticolens	Actinomyces	denticolens	2.4	Actinomyces	denticolens	2.07	A	1	1	0	Actinomyces denticolens	Actinomyces denticolens	0	0	0	0
			1	1	CVUAS 31303	3; sequenced	EFEx	2019-07-05	Actinomyces	sp-CVUAS-31303	Actinomyces	sp-CVUAS-31303	2.6	Campylobacter	jejuni	1.26	A	1	1	0	Actinomyces sp-CVUAS-31303	Campylobacter jejuni	0	0	0	0
			1	1	Wü6	3; sequenced	EFEx	2018-01-10	Actinomyces	viscosus	Actinomyces	viscosus	2.04	Actinomyces	viscosus	1.87	A	1	1	0	Actinomyces viscosus	Actinomyces viscosus	0	0	0	0
			1	1	DSM 24894	3; type strain	EFEx	2018-01-04	Actinomyces	weissii	Actinomyces	weissii	2.48	Actinomyces	weissii	2.35	A	1	1	0	Actinomyces weissii	Actinomyces weissii	0	0	0	0
			1	1	C605018-01-1T	3; type strain	EFEx	2017-08-16	Arcanobacterium	bovis	Arcanobacterium	bovis	2.73	Arcanobacterium	pluranimalium	1.77	A	1	1	0	Arcanobacterium bovis	Arcanobacterium pluranimalium	0	0	0	0
			1	1	CIP 110339	3; type strain	DT	2013-04-09	Arcanobacterium	canis	Arcanobacterium	canis	2.34	Arcanobacterium	canis	2.19	A	1	1	0	Arcanobacterium canis	Arcanobacterium canis	0	0	0	0
			1	1	DSM 20595	3; type strain	EFEx	2017-10-06	Arcanobacterium	haemolyticum	Arcanobacterium	haemolyticum	2.46	Arcanobacterium	haemolyticum	2.3	A	1	1	0	Arcanobacterium haemolyticum	Arcanobacterium haemolyticum	0	0	0	0
			1	1	17-2056	2; 0	EFex [BRU03]	2019-02-13	Arcanobacterium	hippocoleae	Arcanobacterium	hippocoleae	2.26	Arcanobacterium	hippocoleae	2.17	A	1	1	0	Arcanobacterium hippocoleae	Arcanobacterium hippocoleae	0	0	0	0
			0	0	DSM 15539	3; type strain	DT	2013-08-07	Arcanobacterium	hippocoleae	Arcanobacterium	hippocoleae	2.23	Arcanobacterium	hippocoleae	2.1	A	1	1	0	Arcanobacterium hippocoleae	Arcanobacterium hippocoleae	0	0	0	0
			0	0	DSM 10002	3; type strain	EFex	2017-10-04	Arcanobacterium	phocae	Arcanobacterium	phocae	2.66	Arcanobacterium	phocae	2.5	A	1	1	0	Arcanobacterium phocae	Arcanobacterium phocae	0	0	0	0
			0	0	LALLF 21TRD0572	3; sequenced	EFEx	2022-05-11	Arcanobacterium	phocae	Arcanobacterium	phocae	2.48	Arcanobacterium	phocae	2.4	A	1	1	0	Arcanobacterium phocae	Arcanobacterium phocae	0	0	0	0
			0	0	2698	3; type strain	DT	2013-08-07	Arcanobacterium	phocisimile	Arcanobacterium	phocisimile	2.15	Arcanobacterium	phocisimile	2.13	A	1	1	0	Arcanobacterium phocisimile	Arcanobacterium phocisimile	0	0	0	0
			0	0	14418	3; sequenced	EFEx	2020-01-15	Arcanobacterium	pinnipediorum	Arcanobacterium	pinnipediorum	2.63	Arcanobacterium	pinnipediorum	2.47	A	1	1	0	Arcanobacterium pinnipediorum	Arcanobacterium pinnipediorum	0	0	0	0
			0	0	DSM 28752	3; type strain	EFex	2017-09-06	Arcanobacterium	pinnipediorum	Arcanobacterium	pinnipediorum	2.75	Arcanobacterium	pinnipediorum	2.56	A	1	1	0	Arcanobacterium pinnipediorum	Arcanobacterium pinnipediorum	0	0	0	0
			1	1	DSM 13483	3; type strain	EFex	2017-10-04	Arcanobacterium	pluranimalium	Arcanobacterium	pluranimalium	2.47	Arcanobacterium	pluranimalium	2.1	A	1	1	0	Arcanobacterium pluranimalium	Arcanobacterium pluranimalium	0	0	0	0
			1	0	17-2065.01	2; 0	EFex [BRU03]	2019-02-13	Arcanobacterium	sp-17-2065.02	Arcanobacterium	hippocoleae	2.2	Arcanobacterium	hippocoleae	2.17	A	0	0	1	Arcanobacterium hippocoleae	Arcanobacterium hippocoleae	0	0	0	0
			1	0	17-3515	2; 0	EFex [BRU03]	2019-02-13	Arcanobacterium	sp-17-2065.02	Arcanobacterium	hippocoleae	2.28	Arcanobacterium	hippocoleae	2.25	A	0	0	1	Arcanobacterium hippocoleae	Arcanobacterium hippocoleae	0	0	0	0
			1	1	21044	2; description in progress	EFex	2019-11-25	Arcanobacterium	sp-2701	Arcanobacterium	sp-2701	2.7	Arcanobacterium	sp-2701	2.57	A	1	1	0	Arcanobacterium sp-2701	Arcanobacterium sp-2701	0	0	0	0
			1	1	2701	2; description in progress	EFex	2017-08-16	Arcanobacterium	sp-2701	Arcanobacterium	sp-2701	2.78	Arcanobacterium	sp-2701	2.64	A	1	1	0	Arcanobacterium sp-2701	Arcanobacterium sp-2701	0	0	0	0
			1	1	CVUAS 1060,2	3; sequenced	DT	2013-03-15	Arcanobacterium	wilhelmae	Arcanobacterium	wilhelmae	2.32	Arcanobacterium	wilhelmae	2.18	A	1	1	0	Arcanobacterium wilhelmae	Arcanobacterium wilhelmae	0	0	0	0
			1	1	CVUAS 647	4; type strain	DT	2014-09-04	Arcanobacterium	wilhelmae	Arcanobacterium	wilhelmae	2.43	Arcanobacterium	wilhelmae	2.25	A	1	1	0	Arcanobacterium wilhelmae	Arcanobacterium wilhelmae	0	0	0	0
			1	1	CVUAS 30561	3; sequenced	EFEx	2017-11-15	Boudabousia	sp-CVUAS-30561	Boudabousia	sp-CVUAS-30561	2.65	Streptomyces	polychromogenes	1.39	A	1	1	0	Boudabousia sp-CVUAS-30561	Streptomyces polychromogenes	0	0	0	0
			1	1	DSM 15536	3; type strain	EFEx	2018-01-04	Schaalia	canis	Schaalia	canis	2.41	Schaalia	canis	2.26	A	1	1	0	Schaalia canis	Schaalia canis	0	0	0	0
			1	1	DSM 15803	3; type strain	EFEx	2020-03-27	Schaalia	cardiffensis	Schaalia	cardiffensis	2.49	Schaalia	cardiffensis	1.4	A	1	1	0	Schaalia cardiffensis	Schaalia cardiffensis	0	0	0	0
			1	1	CVUAS 32021	3; sequenced	EFEx	2019-10-23	Schaalia	hyovaginalis	Schaalia	hyovaginalis	2.45	Schaalia	hyovaginalis	2.43	A	1	1	0	Schaalia hyovaginalis	Schaalia hyovaginalis	0	0	0	0
			1	1	DSM 10695	3; type strain	EFEx	2018-08-31	Schaalia	hyovaginalis	Schaalia	hyovaginalis	2.48	Schaalia	hyovaginalis	2.4	A	1	1	0	Schaalia hyovaginalis	Schaalia hyovaginalis	0	0	0	0
			1	1	CVUAS 32183	3; sequenced	EFEx	2020-02-13	Schaalia	sp-CVUAS-32183	Schaalia	sp-CVUAS-32183	2.55	Schaalia	hyovaginalis	1.47	A	1	1	0	Schaalia sp-CVUAS-32183	Schaalia hyovaginalis	0	0	0	0
			1	1	CVUAS 31838	3; sequenced	EFEx	2019-08-23	Schaalia	sp-CVUAS-8688	Schaalia	sp-CVUAS-8688	2.57	Schaalia	sp-CVUAS-8688	2.35	A	1	1	0	Schaalia sp-CVUAS-8688	Schaalia sp-CVUAS-8688	0	0	0	0
			1	1	CVUAS 31845.2	3; sequenced	EFEx	2019-09-25	Schaalia	sp-CVUAS-8688	Schaalia	sp-CVUAS-8688	2.73	Schaalia	sp-CVUAS-8688	2.3	A	1	1	0	Schaalia sp-CVUAS-8688	Schaalia sp-CVUAS-8688	0	0	0	0
			1	1	874-14	3; sequenced [0070]	EFEx	2017-05-04	Trueperella	abortisuis	Trueperella	abortisuis	2.27	Trueperella	abortisuis	2.2	A	1	1	0	Trueperella abortisuis	Trueperella abortisuis	0	0	0	0
			1	1	LALLF 22TRD0373	3; sequenced	EFex [BRU03]	2022-05-11	Trueperella	abortisuis	Trueperella	abortisuis	2.36	Trueperella	abortisuis	2.16	A	1	1	0	Trueperella abortisuis	Trueperella abortisuis	0	0	0	0
			1	1	D12_0613-1-4-3	3; 0	EFEx	2019-07-10	Trueperella	bernardiae	Trueperella	bernardiae	2.61	Trueperella	bernardiae	2.11	A	1	1	0	Trueperella bernardiae	Trueperella bernardiae	0	0	0	0
			0	0	DSM 9152	3; type strain	EFEx	2017-05-09	Trueperella	bernardiae	Trueperella	bernardiae	2.23	Trueperella	bernardiae	2.15	A	1	1	0	Trueperella bernardiae	Trueperella bernardiae	0	0	0	0
			1	1	DSM 17162	3; type strain	EFEx	2017-05-04	Trueperella	bialowiezensis	Trueperella	bialowiezensis	2.02	Oceanobacillus	picturae	1.3	A	1	1	0	Trueperella bialowiezensis	Oceanobacillus picturae	0	0	0	0
			0	0	DSM 17163	3; type strain	EFEx	2018-02-26	Trueperella	bonasi	Trueperella	bonasi	2.47	Trueperella	bonasi	2.32	A	1	1	0	Trueperella bonasi	Trueperella bonasi	0	0	0	0
			0	0	LALLF 20TRD0366	3; sequenced	EFex [BRU03]	2022-05-11	Trueperella	pecoris	Trueperella	pecoris	2.31	Trueperella	pecoris	1.98	A	1	1	0	Trueperella pecoris	Trueperella pecoris	0	0	0	0
			0	0	LALLF 20TRD0808	3; sequenced	EFex [BRU03]	2022-05-11	Trueperella	pecoris	Trueperella	pecoris	2.37	Trueperella	pecoris	1.65	A	1	1	0	Trueperella pecoris	Trueperella pecoris	0	0	0	0
			1	1	11-7-D-03394	3; 0	EFEx	2017-05-09	Trueperella	pyogenes	Trueperella	pyogenes	2.42	Trueperella	pyogenes	2.39	A	1	1	0	Trueperella pyogenes	Trueperella pyogenes	0	0	0	0
			1	1	DSM 20630	3; type strain	EFEx	2017-05-09	Trueperella	pyogenes	Trueperella	pyogenes	2.33	Trueperella	pyogenes	2.32	A	1	1	0	Trueperella pyogenes	Trueperella pyogenes	0	0	0	0
			1	1	C19	3; sequenced (rpoB) UGent	eDT	2020-06-18	Corynebacterium	amycolatum	Corynebacterium	amycolatum	2.19	Corynebacterium	amycolatum	2.15	A	1	1	0	Corynebacterium amycolatum	Corynebacterium amycolatum	0	0	0	0
			1	1	RRLK02_02	2; strain collection of RKI	80% TFA/1:10 verdünnt/1:1 HCCA:TA2	2014-04-17	Corynebacterium	amycolatum	Corynebacterium	amycolatum	2.3	Corynebacterium	amycolatum	2.29	A	1	1	0	Corynebacterium amycolatum	Corynebacterium amycolatum	0	0	0	0
			1	1	273U3-1	3; sequenced	eDT	2016-12-28	Corynebacterium	aurimucosum	Corynebacterium	aurimucosum	2.07	Corynebacterium	aurimucosum	2.05	A	1	1	0	Corynebacterium aurimucosum	Corynebacterium aurimucosum	0	0	0	0
			1	1	DSM 20582	3; type strain	DT	2013-12-20	Corynebacterium	bovis	Corynebacterium	bovis	2.35	Corynebacterium	bovis	2.33	A	1	1	0	Corynebacterium bovis	Corynebacterium bovis	0	0	0	0
			1	1	234-U2-11	3; sequenced	EFEx	2017-03-15	Corynebacterium	camporealensis	Corynebacterium	camporealensis	2.58	Corynebacterium	camporealensis	1.96	A	1	1	0	Corynebacterium camporealensis	Corynebacterium camporealensis	0	0	0	0
			1	0	CVUAS 1764	3; sequenced	DT	2015-01-14	Corynebacterium	casei	Corynebacterium	casei	1.98	Corynebacterium	stationis	1.64	B	0	0	1	Corynebacterium casei	Corynebacterium stationis	0	0	0	0
			1	1	253-y-4	3; sequenced	EFEx	2020-10-15	Corynebacterium	confusum	Corynebacterium	confusum	2.49	Corynebacterium	confusum	1.93	A	1	1	0	Corynebacterium confusum	Corynebacterium confusum	0	0	0	0
			1	1	54y-1	3; sequenced	eDT	2016-08-31	Corynebacterium	confusum	Corynebacterium	confusum	2.14	Corynebacterium	confusum	2.01	A	1	1	0	Corynebacterium confusum	Corynebacterium confusum	0	0	0	0
			1	1	CVUAS 32184	3; sequenced	eDT	2020-01-30	Corynebacterium	cystitidis	Corynebacterium	cystitidis	2.5	Corynebacterium	cystitidis	2.36	A	1	1	0	Corynebacterium cystitidis	Corynebacterium cystitidis	0	0	0	0
			1	1	202y-3	3; sequenced	eDT	2016-03-02	Corynebacterium	frankenforstense	Corynebacterium	frankenforstense	2.32	Corynebacterium	frankenforstense	2.2	A	1	1	0	Corynebacterium frankenforstense	Corynebacterium frankenforstense	0	0	0	0
			1	1	ST18T	3; type strain	EFEx	2016-12-28	Corynebacterium	frankenforstense	Corynebacterium	frankenforstense	2.74	Corynebacterium	frankenforstense	2.48	A	1	1	0	Corynebacterium frankenforstense	Corynebacterium frankenforstense	0	0	0	0
			1	1	DSM 45254	3; type strain	DT	2012-12-18	Corynebacterium	freiburgense	Corynebacterium	freiburgense	2.46	Pseudomonas	gessardii	1.27	A	1	1	0	Corynebacterium freiburgense	Pseudomonas gessardii	0	0	0	0
			0	0	LALLF 19TRB1509	3; sequenced	eDT	2022-05-09	Corynebacterium	hansenii	Corynebacterium	hansenii	2.35	Corynebacterium	hansenii	2.3	A	1	1	0	Corynebacterium hansenii	Corynebacterium hansenii	0	0	0	0
			0	0	LHL 1380	3; sequenced	DT	2013-02-13	Corynebacterium	hansenii	Corynebacterium	hansenii	2.41	Corynebacterium	hansenii	2.2	A	1	1	0	Corynebacterium hansenii	Corynebacterium hansenii	0	0	0	0
			0	0	216x-2	2; sequenced	eDT	2016-12-28	Corynebacterium	humireducens	Corynebacterium	humireducens	2.51	Corynebacterium	sp-CVUAS-31533	1.98	A	1	1	0	Corynebacterium humireducens	Corynebacterium sp-CVUAS-31533	0	0	0	0
			0	0	CVUAS 4986	3; sequenced	DT	2012-12-12	Corynebacterium	kutscheri	Corynebacterium	kutscheri	2.56	Corynebacterium	kutscheri	2.37	A	1	1	0	Corynebacterium kutscheri	Corynebacterium kutscheri	0	0	0	0
			0	0	234z-1	3; sequenced	eDT	2016-08-31	Corynebacterium	lactis	Corynebacterium	lactis	2.38	Corynebacterium	lactis	2.29	A	1	1	0	Corynebacterium lactis	Corynebacterium lactis	0	0	0	0
			0	0	RW2-5T	3; type strain	EFEx	2016-12-28	Corynebacterium	lactis	Corynebacterium	lactis	2.7	Corynebacterium	lactis	2.54	A	1	1	0	Corynebacterium lactis	Corynebacterium lactis	0	0	0	0
			1	1	277U1-1	3; sequenced, rpoB; 16S	EFEx	2016-12-28	Corynebacterium	phoceense	Corynebacterium	phoceense	2.61	Corynebacterium	phoceense	2.19	A	1	1	0	Corynebacterium phoceense	Corynebacterium phoceense	0	0	0	0
			1	1	1403-y-2	3; sequenced (CVUAS)	eDT	2020-10-20	Corynebacterium	pilosum	Corynebacterium	pilosum	2.3	Corynebacterium	pilosum	1.78	A	1	1	0	Corynebacterium pilosum	Corynebacterium pilosum	0	0	0	0
			1	1	208-U2-6	3; sequenced (CVUAS)	EFEx	2017-06-28	Corynebacterium	sp-208-U2-6	Corynebacterium	sp-208-U2-6	2.63	Sphingomonas	yabuuchiae	1.39	A	1	1	0	Corynebacterium sp-208-U2-6	Sphingomonas yabuuchiae	0	0	0	0
			1	1	CVUAS 32165.2	3; sequenced	eDT	2020-05-29	Corynebacterium	sp-2300500	Corynebacterium	sp-2300500	2.59	Corynebacterium	sp-2300500	2.56	A	1	1	0	Corynebacterium sp-2300500	Corynebacterium sp-2300500	0	0	0	0
			1	1	CVUAS 5775,2	3; sequenced	DT	2013-07-24	Corynebacterium	sp-2300500	Corynebacterium	sp-2300500	2.24	Corynebacterium	sp-2300500	2.22	A	1	1	0	Corynebacterium sp-2300500	Corynebacterium sp-2300500	0	0	0	0
			1	1	CVUAS 2554,2	3; sequenced	eDT	2014-11-18	Corynebacterium	sp-2396	Corynebacterium	sp-2396	2.44	Corynebacterium	sp	1.92	A	1	1	0	Corynebacterium sp-2396	Corynebacterium sp	0	0	0	0
			1	1	243-z-3	3; sequenced, rpoB; 16S	EFEx	2017-03-15	Corynebacterium	sp-243-z-3	Corynebacterium	sp-243-z-3	2.57	Corynebacterium	resistens	1.78	A	1	1	0	Corynebacterium sp-243-z-3	Corynebacterium resistens	0	0	0	0
			1	1	257-y-4	3; sequenced (CVUAS)	eDT	2020-10-20	Corynebacterium	sp-257-y-4	Corynebacterium	sp-257-y-4	2.57	Proteus	mirabilis	1.36	A	1	1	0	Corynebacterium sp-257-y-4	Proteus mirabilis	0	0	0	0
			1	1	284z-2	2; sequenced	eDT	2016-12-28	Corynebacterium	sp-284z-2	Corynebacterium	sp-284z-2	2.5	Proteus	mirabilis	1.3	A	1	1	0	Corynebacterium sp-284z-2	Proteus mirabilis	0	0	0	0
			1	1	CVUAS 11664	3; sequenced	EFEx	2017-01-18	Corynebacterium	sp-CVUAS-11664	Corynebacterium	sp-CVUAS-11664	2.74	Pseudomonas	aeruginosa	1.32	A	1	1	0	Corynebacterium sp-CVUAS-11664	Pseudomonas aeruginosa	0	0	0	0
			1	1	CVUAS 1888	3; sequenced	DT	2012-10-18	Corynebacterium	sp-CVUAS-1888	Corynebacterium	sp-CVUAS-1888	2.62	Corynebacterium	striatum	1.3	A	1	1	0	Corynebacterium sp-CVUAS-1888	Corynebacterium striatum	0	0	0	0
			1	1	CVUAS 1721,3	3; sequenced rpoB	eDT	2021-06-08	Corynebacterium	sp-CVUAS-2484.4	Corynebacterium	sp-CVUAS-2484.4	2.61	Corynebacterium	sp-CVUAS-2484.4	2.11	A	1	1	0	Corynebacterium sp-CVUAS-2484.4	Corynebacterium sp-CVUAS-2484.4	0	0	0	0
			1	1	CVUAS 2484.4	3; 16S rDNA: 1393bp (96.7% of ref-sequence) > 33/1388; 97,62% similarity with Corynebacterium lactis RW2-5(T) 100% completeness (15.04.2016; EzBioCloud); Genbank accession number: rpoB:	EFEx	2016-04-26	Corynebacterium	sp-CVUAS-2484.4	Corynebacterium	sp-CVUAS-2484.4	2.37	Corynebacterium	sp-CVUAS-2484.4	1.99	A	1	1	0	Corynebacterium sp-CVUAS-2484.4	Corynebacterium sp-CVUAS-2484.4	0	0	0	0
			1	1	CVUAS 30404	3; sequenced	EFEx	2017-09-05	Corynebacterium	sp-CVUAS-30404	Corynebacterium	sp-CVUAS-30404	2.49	Corynebacterium	sp-CVUAS-30404	2.27	A	1	1	0	Corynebacterium sp-CVUAS-30404	Corynebacterium sp-CVUAS-30404	0	0	0	0
			1	1	LALLF 20TRD0812	3; sequenced	eDT	2022-05-09	Corynebacterium	sp-CVUAS-30404	Corynebacterium	sp-CVUAS-30404	2.31	Corynebacterium	sp-CVUAS-30404	2.3	A	1	1	0	Corynebacterium sp-CVUAS-30404	Corynebacterium sp-CVUAS-30404	0	0	0	0
			1	1	LALLF 22TRD0272	3; sequenced	eDT	2022-05-09	Corynebacterium	sp-CVUAS-30404	Corynebacterium	sp-CVUAS-30404	2.12	Corynebacterium	sp-CVUAS-30404	2.04	A	1	1	0	Corynebacterium sp-CVUAS-30404	Corynebacterium sp-CVUAS-30404	0	0	0	0
			1	0	CVUAS 31533	3; sequenced; 16S, rpoB	EFex	2019-02-01	Corynebacterium	sp-CVUAS-31533	Corynebacterium	sp-CVUAS-31533	2.4	Corynebacterium	humireducens	2.22	B	0	0	1	Corynebacterium sp-CVUAS-31533	Corynebacterium humireducens	0	0	0	0
			1	1	CVUAS 32278.2	3; sequenced	EFEx	2020-07-21	Corynebacterium	sp-CVUAS-32278.2	Corynebacterium	sp-CVUAS-32278.2	2.72	Shewanella	sp-RKVR22	1.3	A	1	1	0	Corynebacterium sp-CVUAS-32278.2	Shewanella sp-RKVR22	0	0	0	0
			1	1	285-y-1	3; sequenced	eDT	2017-06-23	Corynebacterium	sp-CVUAS-874,4	Corynebacterium	sp-CVUAS-874,4	2.14	Corynebacterium	sp-CVUAS-874,4	1.98	A	1	1	0	Corynebacterium sp-CVUAS-874,4	Corynebacterium sp-CVUAS-874,4	0	0	0	0
			1	1	CVUAS 874,4	3; sequenced, rpoB	EFEx	2017-06-22	Corynebacterium	sp-CVUAS-874,4	Corynebacterium	sp-CVUAS-874,4	2.48	Corynebacterium	sp-CVUAS-874,4	2.32	A	1	1	0	Corynebacterium sp-CVUAS-874,4	Corynebacterium sp-CVUAS-874,4	0	0	0	0
			1	0	LALLF 21TRD0553	3; sequenced	eDT	2022-05-09	Corynebacterium	sp-LALLF-21TRD0553	Corynebacterium	sp-LALLF-20TRB0553	2.39	Cryptococcus	neoformans	1.38	A	0	0	1	Corynebacterium sp-LALLF-20TRB0553	Cryptococcus neoformans	0	0	0	0
			1	1	LHL 0497	3; sequenced	DT	2013-07-16	Corynebacterium	sp-LHL-0497	Corynebacterium	sp-LHL-0497	2.22	Haemophilus	influenzae	1.26	A	1	1	0	Corynebacterium sp-LHL-0497	Haemophilus influenzae	0	0	0	0
			1	1	LHL 0558	3; sequenced	DT	2012-12-18	Corynebacterium	sp-LHL-0558	Corynebacterium	sp-LHL-0558	2.37	Nocardia	cyriacigeorgica	1.32	A	1	1	0	Corynebacterium sp-LHL-0558	Nocardia cyriacigeorgica	0	0	0	0
			1	1	LHL 1322	3; sequenced	DT	2013-03-14	Corynebacterium	sp-LHL-1322	Corynebacterium	sp-LHL-1322	2.58	Agromyces	humatus	1.41	A	1	1	0	Corynebacterium sp-LHL-1322	Agromyces humatus	0	0	0	0
			1	0	CVUAS 4315	3; sequenced	DT	2013-02-13	Corynebacterium	stationis	Corynebacterium	stationis_JRA_G+R-52	2.37	Corynebacterium	stationis	2.27	B	0	0	1	Corynebacterium stationis_JRA_G+R-52	Corynebacterium stationis	0	0	0	0
			1	1	LHL 7774	3; sequenced, rpoB	DT	2013-06-26	Corynebacterium	testudinoris	Corynebacterium	testudinoris	2.56	Bacteroides	fragilis	1.29	A	1	1	0	Corynebacterium testudinoris	Bacteroides fragilis	0	0	0	0
			1	1	CVUAS 5437,3	3; sequenced	EFEx	2017-07-19	Corynebacterium	variabile	Corynebacterium	variabile	2.17	Corynebacterium	variabile	1.62	A	1	1	0	Corynebacterium variabile	Corynebacterium variabile	0	0	0	0
			1	1	161z-3	3; sequenced	EFEx	2016-08-16	Corynebacterium	xerosis	Corynebacterium	xerosis	2.39	Corynebacterium	xerosis	1.57	A	1	1	0	Corynebacterium xerosis	Corynebacterium xerosis	0	0	0	0
			1	1	272-U3-7	2; sequenced	EFEx	2017-03-15	Corynebacterium	xerosis-group	Corynebacterium	xerosis-group	2.33	Corynebacterium	xerosis	1.58	A	1	1	0	Corynebacterium xerosis-group	Corynebacterium xerosis	0	0	0	0
			1	1	CVUAS 2379,2	3; sequenced	EFex	2021-04-08	Gordonia	paraffinivorans	Gordonia	paraffinivorans	2.29	Gordonia	paraffinivorans	2.27	A	1	1	0	Gordonia paraffinivorans	Gordonia paraffinivorans	0	0	0	0
			1	1	CVUAS 32967	3; sequenced	eDT	2021-02-26	Gordonia	paraffinivorans	Gordonia	paraffinivorans	2.27	Gordonia	paraffinivorans	2.14	A	1	1	0	Gordonia paraffinivorans	Gordonia paraffinivorans	0	0	0	0
			1	1	CVUAS 6272	2; API Coryne profile 0150006	EFex	2021-03-25	Gordonia	paraffinivorans	Gordonia	paraffinivorans	2.54	Gordonia	paraffinivorans	2.46	A	1	1	0	Gordonia paraffinivorans	Gordonia paraffinivorans	0	0	0	0
			1	1	CVUAS 7903,3 eDT	3; sequenced	eDT	2017-07-27	Gordonia	paraffinivorans	Gordonia	paraffinivorans	2.16	Gordonia	paraffinivorans	2.06	A	1	1	0	Gordonia paraffinivorans	Gordonia paraffinivorans	0	0	0	0
			1	1	CVUAS 7903,3 EFex	3; sequenced	EFex	2017-07-27	Gordonia	paraffinivorans	Gordonia	paraffinivorans	2.52	Gordonia	paraffinivorans	2.32	A	1	1	0	Gordonia paraffinivorans	Gordonia paraffinivorans	0	0	0	0
			0	0	DSM 43248	3; public strain collection	EFex	2021-03-25	Gordonia	rubripertincta	Gordonia	rubripertincta	2.61	Gordonia	rubripertincta	2.25	A	1	1	0	Gordonia rubripertincta	Gordonia rubripertincta	0	0	0	0
			0	0	CVUAS 10185.3	3; sequenced	EFEx	2020-03-18	Mycolicibacterium	smegmatis	Mycolicibacterium	smegmatis	2.32	Tsukamurella	sp	1.49	A	1	1	0	Mycolicibacterium smegmatis	Tsukamurella sp	0	0	0	0
			0	0	CVUAS 31296,3	3; sequenced	EFEx	2019-01-03	Nocardia	cyriacigeorgica	Nocardia	cyriacigeorgica	2.45	Nocardia	cyriacigeorgica	2.28	A	1	1	0	Nocardia cyriacigeorgica	Nocardia cyriacigeorgica	0	0	0	0
			0	0	CVUAS 31377	3; sequenced	EFEx	2018-12-04	Nocardia	farcinica	Nocardia	farcinica	2.36	Nocardia	kroppenstedtii	2.26	B	0	0	1	Nocardia farcinica	Nocardia kroppenstedtii	0	0	0	0
			1	1	ATCC 33701	3; public strain collection	EFEx	2021-07-22	Rhodococcus	equi	Rhodococcus	equi	2.46	Rhodococcus	equi	2.42	A	1	1	0	Rhodococcus equi	Rhodococcus equi	0	0	0	0
			1	1	CVUAS 2755,3	2; 0	EFEx	2021-07-22	Rhodococcus	equi	Rhodococcus	equi	2.39	Rhodococcus	equi	2.34	A	1	1	0	Rhodococcus equi	Rhodococcus equi	0	0	0	0
			1	1	CVUAS 2998	2; 0	EFEx	2021-07-22	Rhodococcus	equi	Rhodococcus	equi	2.4	Rhodococcus	equi	2.36	A	1	1	0	Rhodococcus equi	Rhodococcus equi	0	0	0	0
			1	0	CVUAS 33761	2; 0	EFEx	2022-04-27	Rhodococcus	equi	Rhodococcus	equi_JRA_R.equi-13	2.4	Rhodococcus	equi_JRA_R.equi-53	2.37	B	0	0	1	Rhodococcus equi_JRA_R.equi-13	Rhodococcus equi_JRA_R.equi-53	0	0	0	0
			1	0	CVUAS 33761	2; 0	EFEx	2022-04-27	Rhodococcus	equi	Rhodococcus	equi_JRA_R.equi-53	2.47	Rhodococcus	hoagii	2.38	B	0	0	1	Rhodococcus equi_JRA_R.equi-53	Rhodococcus hoagii	0	0	0	0
			1	0	CVUAS 4057	2; 0	EFEx	2021-07-22	Rhodococcus	equi	Rhodococcus	equi	2.33	Rhodococcus	equi_JRA_R.equi-53	2.31	B	0	0	1	Rhodococcus equi	Rhodococcus equi_JRA_R.equi-53	0	0	0	0
			1	0	CVUAS 5384,2	2; 0	EFEx	2021-07-22	Rhodococcus	equi	Rhodococcus	equi	2.42	Rhodococcus	equi_JRA_R.equi-53	2.3	B	0	0	1	Rhodococcus equi	Rhodococcus equi_JRA_R.equi-53	0	0	0	0
			1	1	CVUAS 952	2; 0	EFEx	2021-07-22	Rhodococcus	equi	Rhodococcus	equi	2.41	Rhodococcus	equi	2.35	A	1	1	0	Rhodococcus equi	Rhodococcus equi	0	0	0	0
			1	1	CVUAS 1447,3	3; sequenced	DT	2015-04-14	Tsukamurella	sp	Tsukamurella	sp	2.44	Tsukamurella	tyrosinosolvens	1.54	A	1	1	0	Tsukamurella sp	Tsukamurella tyrosinosolvens	0	0	0	0
			1	1	CVUAS 2895.3	3; sequenced	eDT	2017-06-23	Brevibacterium	luteolum	Brevibacterium	luteolum	2.41	Brevibacterium	luteolum	1.92	A	1	1	0	Brevibacterium luteolum	Brevibacterium luteolum	0	0	0	0
			1	1	CVUAS 31260	3; sequenced	EFEx	2018-10-16	Cellulomonas	flavigena	Cellulomonas	flavigena	2.76	Bacteroides	fragilis	1.43	A	1	1	0	Cellulomonas flavigena	Bacteroides fragilis	0	0	0	0
			1	1	234z-2	3; sequenced	EFEx	2016-08-16	Brachybacterium	sp-234z-2	Brachybacterium	sp-234z-2	2.32	Glutamicibacter	protophormiae	1.31	A	1	1	0	Brachybacterium sp-234z-2	Glutamicibacter protophormiae	0	0	0	0
			1	1	CVUAS 30560	3; sequenced	EFEx	2017-11-15	Brachybacterium	sp-CVUAS-30560	Brachybacterium	sp-CVUAS-30560	2.66	Raoultella	ornithinolytica	1.39	A	1	1	0	Brachybacterium sp-CVUAS-30560	Raoultella ornithinolytica	0	0	0	0
			1	1	285-U5-2	3; 16S rDNA-sequencing	eDT	2017-03-14	Kytococcus	sedentarius	Kytococcus	sedentarius	2.1	Kytococcus	sedentarius	1.84	A	1	1	0	Kytococcus sedentarius	Kytococcus sedentarius	0	0	0	0
			1	1	LALLF 19TRD0226	3; sequenced	EFex	2022-05-09	Dermatophilus	congolensis	Dermatophilus	congolensis	2.41	Dermatophilus	congolensis	2.19	A	1	1	0	Dermatophilus congolensis	Dermatophilus congolensis	0	0	0	0
			1	1	LHL 141010120-1	3; sequenced	EFex	2022-05-11	Dermatophilus	congolensis	Dermatophilus	congolensis	2.65	Dermatophilus	congolensis	2.48	A	1	1	0	Dermatophilus congolensis	Dermatophilus congolensis	0	0	0	0
			1	1	CVUAS 31268	3; sequenced	EFEx	2018-10-26	Curtobacterium	flaccumfaciens	Curtobacterium	flaccumfaciens	2.42	Curtobacterium	flaccumfaciens	2.32	A	1	1	0	Curtobacterium flaccumfaciens	Curtobacterium flaccumfaciens	0	0	0	0
			1	1	MUVA-A-508948	2; sequenced (Genus)	EFex [BRU03]	2022-02-23	Leifsonia	sp-MUVA-A-508948	Leifsonia	sp-MUVA-A-508948	2.62	Staphylococcus	aureus	1.46	A	1	1	0	Leifsonia sp-MUVA-A-508948	Staphylococcus aureus	0	0	0	0
			1	0	284U2-2-2	2; sequenced	EFEx	2016-12-29	Microbacterium	sp	Microbacterium	phyllosphaerae	1.84	Microbacterium	foliorum	1.84	B	0	0	1	Microbacterium phyllosphaerae	Microbacterium foliorum	0	0	0	0
			1	1	CVUAS 34837	3; sequenced	EFEx	2023-01-19	Microbacterium	sp-CVUAS-34837	Microbacterium	sp-CVUAS-34837	2.6	Microbacterium	lacticum	1.39	A	1	1	0	Microbacterium sp-CVUAS-34837	Microbacterium lacticum	0	0	0	0
			1	1	CVUAS 34838	3; sequenced	EFEx	2023-01-19	Microbacterium	sp-G5-3	Microbacterium	sp-G5-3	2.5	Microbacterium	sorbitolivorans	1.48	A	1	1	0	Microbacterium sp-G5-3	Microbacterium sorbitolivorans	0	0	0	0
			1	1	DSM 20123	3; type strain	80% TFA/1:10 verdünnt/1:1 HCCA:TA2	2011-09-01	Glutamicibacter	nicotianae	Glutamicibacter	nicotianae	2.75	Lactobacillus	pentosus	1.33	A	1	1	0	Glutamicibacter nicotianae	Lactobacillus pentosus	0	0	0	0
			1	1	IMET 10432 DSM 20127	3; type strain	unknown	2011-09-08	Sinomonas	atrocyanea	Sinomonas	atrocyanea	2.52	Sinomonas	atrocyanea	2.24	A	1	1	0	Sinomonas atrocyanea	Sinomonas atrocyanea	0	0	0	0
			1	1	CVUAS 9434	3; sequenced	DT	2013-09-25	Glutamicibacter	protophormiae	Glutamicibacter	protophormiae	2.55	Lactobacillus	sakei	1.37	A	1	1	0	Glutamicibacter protophormiae	Lactobacillus sakei	0	0	0	0
			1	1	161-U2-7	3; sequenced	EFex	2017-03-14	Kocuria	atrinae	Kocuria	atrinae	2.27	Kocuria	atrinae	2	A	1	1	0	Kocuria atrinae	Kocuria atrinae	0	0	0	0
			1	0	56a-5	3; sequenced	EFEx	2020-05-20	Kocuria	gwangalensis	Kocuria	gwangalliensis	2.73	Kocuria	carniphila	1.64	A	0	0	1	Kocuria gwangalliensis	Kocuria carniphila	0	0	0	0
			1	1	RRLK06_02	2; 0	80% TFA/1:10 verdünnt/1:1 HCCA:TA2	2014-04-14	Kocuria	palustris	Kocuria	palustris	2.38	Kocuria	palustris	2.33	A	1	1	0	Kocuria palustris	Kocuria palustris	0	0	0	0
			1	1	DSM 20030	3; type strain	#CON=3-5 loops in 100 mkL#TRT=in 80 pct. TFA| 30 Min treatment|1:10 diluted| 2:2 HCCA|TA2 (A)	2011-08-25	Micrococcus	luteus	Micrococcus	luteus	2.86	Micrococcus	luteus	1.98	A	1	1	0	Micrococcus luteus	Micrococcus luteus	0	0	0	0
			1	1	RRLK07_03	2; 0	80% TFA/1:10 verdünnt/1:1 HCCA:TA2	2015-04-17	Micrococcus	luteus	Micrococcus	luteus	2.37	Micrococcus	luteus	2.24	A	1	1	0	Micrococcus luteus	Micrococcus luteus	0	0	0	0
			1	1	DSM 20032	3; type strain	eDT	2015-07-09	Rothia	kristinae	Rothia	kristinae	2.26	Rothia	kristinae	2.25	A	1	1	0	Rothia kristinae	Rothia kristinae	0	0	0	0
			1	1	CVUAS 11689	3; sequenced; GLC pos, XYL pos, MOT neg	eDT	2017-01-31	Cellulosimicrobium	cellulans	Cellulosimicrobium	cellulans	2.05	Cellulosimicrobium	cellulans	1.97	A	1	1	0	Cellulosimicrobium cellulans	Cellulosimicrobium cellulans	0	0	0	0
			1	1	CVUAS 749,2	3; sequenced	eDT	2016-08-19	Sanguibacter	inulinus	Sanguibacter	inulinus	2.51	Sanguibacter	inulinus	2.46	A	1	1	0	Sanguibacter inulinus	Sanguibacter inulinus	0	0	0	0
			1	1	DSM 108415	3; type strain	#CON=approx. 3 loops in Epp. tube#TRT=100 pct. TFA, treatment 30 min, 1:10 diluted (water), spotted 1:3 with matrix matrix (12g|L HCCA in 70 pct. ACN, 3 pct. TFA, 17 pct. H2O v|v)#EXT=Cutibacterium acnes DSM 108415: Preparation & measurement: N. Fischer#LAS=#CAL=E. coli K12 (DSM 3871), linear calibration#CUS=RKI ZBS6#	2022-09-23	Cutibacterium	acnes	Cutibacterium	acnes	2.24	Cutibacterium	acnes	2.17	A	1	1	0	Cutibacterium acnes	Cutibacterium acnes	0	0	0	0
			1	1	DSM 1079	3; public strain collection	EFEx	2017-01-20	Penicillium	roqueforti	Penicillium	roqueforti	2.7	Penicillium	camemberti	1.55	A	1	1	0	Penicillium roqueforti	Penicillium camemberti	0	0	0	0
			1	1	CVUAS 10354.2	3; sequenced (ITS)	F-Extr	2017-07-24	Trichophyton	verrucosum	Trichophyton	verrucosum	2.35	Trichophyton	verrucosum	2.22	A	1	1	0	Trichophyton verrucosum	Trichophyton verrucosum	0	0	0	0
			1	1	CVUAS 10357.2	3; sequenced (ITS)	F-Extr	2017-07-24	Trichophyton	verrucosum	Trichophyton	verrucosum	2.65	Trichophyton	verrucosum	2.06	A	1	1	0	Trichophyton verrucosum	Trichophyton verrucosum	0	0	0	0
			1	1	DSM 1386	3; public strain collection	Fextr	2016-03-10	Candida	albicans	Candida	albicans	2.2	Candida	albicans	2.14	A	1	1	0	Candida albicans	Candida albicans	0	0	0	0
			1	1	CVUAS 31652	3; standard identification	EFEx	2019-03-25	Saccharomyces	cerevisiae	Saccharomyces	cerevisiae	2.18	Saccharomyces	cerevisiae	1.92	A	1	1	0	Saccharomyces cerevisiae	Saccharomyces cerevisiae	0	0	0	0
			1	1	IGV 011	3; sequenced	EFEx	2016-12-08	Sarocladium	strictum	Sarocladium	strictum	2.67	Sarocladium	strictum	1.54	A	1	1	0	Sarocladium strictum	Sarocladium strictum	0	0	0	0
			1	1	CVUAS 2520.4	3; sequenced (ITS)	F-Extr	2018-07-26	Fusarium	sambucinum	Fusarium	sambucinum	2.74	Kodamaea	ohmeri	1.23	A	1	1	0	Fusarium sambucinum	Kodamaea ohmeri	0	0	0	0
			1	1	141010301-6	2; 0	DT	2014-08-19	Paenibacillus	amylolyticus	Paenibacillus	amylolyticus	2.26	Paenibacillus	amylolyticus	2.25	A	1	1	0	Paenibacillus amylolyticus	Paenibacillus amylolyticus	0	0	0	0
			1	0	161006368	2; 0	DT	2016-05-23	Paenibacillus	amylolyticus	Paenibacillus	xylanexedens	2.22	Paenibacillus	amylolyticus	2.17	B	0	0	1	Paenibacillus xylanexedens	Paenibacillus amylolyticus	0	0	0	0
			1	1	151006426-14	2; 0	DT	2015-05-27	Paenibacillus	barengoltzii	Paenibacillus	barengoltzii	2.53	Paenibacillus	barengoltzii	2.5	A	1	1	0	Paenibacillus barengoltzii	Paenibacillus barengoltzii	0	0	0	0
			1	1	181005658	2; 0	DT	2018-04-19	Paenibacillus	barengoltzii	Paenibacillus	barengoltzii	2.43	Paenibacillus	barengoltzii	2.4	A	1	1	0	Paenibacillus barengoltzii	Paenibacillus barengoltzii	0	0	0	0
			1	1	141010244-2	2; 0	DT	2014-08-15	Paenibacillus	glucanolyticus	Paenibacillus	glucanolyticus	2.18	Paenibacillus	lautus	1.78	A	1	1	0	Paenibacillus glucanolyticus	Paenibacillus lautus	0	0	0	0
			1	1	161004455-3	2; 0	DT	2016-04-12	Paenibacillus	glucanolyticus	Paenibacillus	glucanolyticus	2.25	Paenibacillus	lautus	1.78	A	1	1	0	Paenibacillus glucanolyticus	Paenibacillus lautus	0	0	0	0
			1	1	151008473-1	3; FLI	DT	2015-06-30	Paenibacillus	larvae	Paenibacillus	larvae	2.46	Paenibacillus	larvae	2.38	A	1	1	0	Paenibacillus larvae	Paenibacillus larvae	0	0	0	0
			1	1	151009681-2	3; FLI	DT	2015-07-28	Paenibacillus	larvae	Paenibacillus	larvae	2.42	Paenibacillus	larvae	2.39	A	1	1	0	Paenibacillus larvae	Paenibacillus larvae	0	0	0	0
			1	1	151005015-1	3; FLI	DT	2015-04-28	Paenibacillus	larvae	Paenibacillus	larvae	2.38	Paenibacillus	larvae	2.34	A	1	1	0	Paenibacillus larvae	Paenibacillus larvae	0	0	0	0
			1	1	151005237-1	3; FLI	DT	2015-04-28	Paenibacillus	larvae	Paenibacillus	larvae	2.18	Paenibacillus	larvae	2.18	A	1	1	0	Paenibacillus larvae	Paenibacillus larvae	0	0	0	0
			1	1	151005943-3	2; 0	DT	2015-05-12	Paenibacillus	macerans	Paenibacillus	macerans	2.28	Paenibacillus	macerans	2.07	A	1	1	0	Paenibacillus macerans	Paenibacillus macerans	0	0	0	0
			1	0	141006464-7	2; 0	DT	2014-05-23	Paenibacillus	pabuli	Paenibacillus	tylopili	2.12	Paenibacillus	pabuli	2.02	B	0	0	1	Paenibacillus tylopili	Paenibacillus pabuli	0	0	0	0
			1	0	141010955-13	2; 0	DT	2014-08-29	Paenibacillus	pabuli	Paenibacillus	tylopili	2.22	Paenibacillus	pabuli	2.15	B	0	0	1	Paenibacillus tylopili	Paenibacillus pabuli	0	0	0	0
			1	1	141013794-4	2; 0	DT	2014-10-30	Paenibacillus	pasadenensis	Paenibacillus	pasadenensis	2.52	Paenibacillus	pasadenensis	2.05	A	1	1	0	Paenibacillus pasadenensis	Paenibacillus pasadenensis	0	0	0	0
			1	1	171012589-4	2; 0	DT	2017-09-19	Paenibacillus	validus	Paenibacillus	validus	2.26	Paenibacillus	validus	2.16	A	1	1	0	Paenibacillus validus	Paenibacillus validus	0	0	0	0
			1	0	171012939	2; 0	DT	2017-10-26	Clostridium	barati	Clostridium	budayi	2.31	Clostridium	baratii	2.28	B	0	0	1	Clostridium budayi	Clostridium baratii	0	0	0	0
			1	1	DSM 2478	3; public strain collection	DT	2015-06-23	Clostridium	butyricum	Clostridium	butyricum	2.61	Clostridium	butyricum	2.48	A	1	1	0	Clostridium butyricum	Clostridium butyricum	0	0	0	0
			1	1	121017785-2	3; FLI	DT	2018-07-02	Clostridium	chauvoei	Clostridium	chauvoei	2.13	Clostridium	chauvoei	2.01	A	1	1	0	Clostridium chauvoei	Clostridium chauvoei	0	0	0	0
			1	1	171002729	2; 0	DT	2017-02-28	Clostridium	cochlearium	Clostridium	cochlearium	2.51	Clostridium	cochlearium	2.5	A	1	1	0	Clostridium cochlearium	Clostridium cochlearium	0	0	0	0
			0	0	161011787	2; 0	DT	2016-09-27	Clostridium	colicanis	Clostridium	colicanis	2.29	Bifidobacterium	boum	1.42	A	1	1	0	Clostridium colicanis	Bifidobacterium boum	0	0	0	0
			1	1	151010772	2; 0	DT	2015-08-17	Clostridium	novyi	Clostridium	novyi	2.03	Clostridium	novyi	1.96	A	1	1	0	Clostridium novyi	Clostridium novyi	0	0	0	0
			1	1	151002484-2	2; 0	DT	2015-03-03	Clostridium	septicum	Clostridium	septicum	2.44	Clostridium	septicum	2.26	A	1	1	0	Clostridium septicum	Clostridium septicum	0	0	0	0
			1	1	DSM 767	3; public strain collection	DT	2015-06-23	Clostridium	sporogenes	Clostridium	sporogenes	2.34	Clostridium	sporogenes	2.21	A	1	1	0	Clostridium sporogenes	Clostridium sporogenes	0	0	0	0
			1	1	141015223 aerob	2; 0	DT	2014-11-27	Clostridium	tertium	Clostridium	tertium	2.44	Clostridium	tertium	2.22	A	1	1	0	Clostridium tertium	Clostridium tertium	0	0	0	0
			1	1	181005218	2; 0	DT	2018-11-04	Clostridium	tetani	Clostridium	tetani	2.23	Clostridium	tetani	2.16	A	1	1	0	Clostridium tetani	Clostridium tetani	0	0	0	0
			1	1	151011769	2; 0	DT	2015-09-04	Hathewaya	limosa	Hathewaya	limosa	2.29	Hathewaya	limosa	2.25	A	1	1	0	Hathewaya limosa	Hathewaya limosa	0	0	0	0
			1	1	151006002	2; 0	DT	2015-05-12	Paeniclostridium	sordellii	Paeniclostridium	sordellii	2.32	Paeniclostridium	sordellii	2.27	A	1	1	0	Paeniclostridium sordellii	Paeniclostridium sordellii	0	0	0	0
			1	1	DSM 630	3; public strain collection	DT	2015-06-25	Paraclostridium	bifermentans	Paraclostridium	bifermentans	2.02	Paraclostridium	bifermentans	1.92	A	1	1	0	Paraclostridium bifermentans	Paraclostridium bifermentans	0	0	0	0
			1	1	CCEB 623	2; type strain	80% TFA/1:10 verdünnt/1:1 HCCA:TA2	2014-12-10	Bacillus	badius	Bacillus	badius	2.06	Bacillus	badius	1.99	A	1	1	0	Bacillus badius	Bacillus badius	0	0	0	0
			1	1	DSM 28970	3; type strain	80% TFA/1:10 verdünnt/1:1 HCCA:TA2	2017-03-31	Bacillus	ectoiniformans	Bacillus	ectoiniformans	2.78	Streptococcus	dysgalactiae	1.49	A	1	1	0	Bacillus ectoiniformans	Streptococcus dysgalactiae	0	0	0	0
			1	1	ATCC 14575 B 30	3; type strain	80% TFA/1:10 verdünnt/1:1 HCCA:TA2	2016-02-25	Cytobacillus	firmus	Cytobacillus	firmus	2.45	Cytobacillus	firmus	2.24	A	1	1	0	Cytobacillus firmus	Cytobacillus firmus	0	0	0	0
			1	1	CCM 37 B 88	3; reference strain collection	0	2015-02-09	Cytobacillus	firmus	Cytobacillus	firmus	2.06	Cytobacillus	firmus	1.98	A	1	1	0	Cytobacillus firmus	Cytobacillus firmus	0	0	0	0
			1	0	B46	2; 0	80% TFA/1:10 verdünnt/1:1 HCCA:TA2	2014-12-10	Niallia	circulans	Niallia	circulans	1.98	Niallia	circulans	1.88	B	0	0	1	Niallia circulans	Niallia circulans	0	0	0	0
			1	0	DSM 26	3; type strain	80% TFA/1:10 verdünnt/1:1 HCCA:TA2	2016-03-01	Virgibacillus	pantothenticus	Virgibacillus	panthotenticus	2.82	Virgibacillus	pantothenticus	2.01	B	0	0	1	Virgibacillus panthotenticus	Virgibacillus pantothenticus	0	0	0	0
			1	1	CVUAS 31071,2	3; sequenced	EFEx	2021-09-08	Alkalihalobacillus	clausii	Alkalihalobacillus	clausii	2.23	Alkalihalobacillus	clausii	1.69	A	1	1	0	Alkalihalobacillus clausii	Alkalihalobacillus clausii	0	0	0	0
			1	1	DSM 8716	3; type strain	80% TFA/1:10 verdünnt/1:1 HCCA:TA2	2015-02-20	Alkalihalobacillus	clausii	Alkalihalobacillus	clausii	2.85	Alkalihalobacillus	clausii	1.71	A	1	1	0	Alkalihalobacillus clausii	Alkalihalobacillus clausii	0	0	0	0
			1	0	DSM 13666	3; type strain	#CON=approx. 3 loops in Epp. tube#TRT=100 pct. TFA, treatment 30 min, 1:10 diluted (water), spotted 1:3 with matrix matrix (12g|L HCCA in 70 pct. ACN, 3 pct. TFA, 17 pct. H2O v|v)#EXT=Alkalihalobacillus okuhidensis DSM 13666: preparation and measurement: N. Fischer#LAS=#CAL=E. coli K12 (DSM 3871), linear calibration#CUS=RKI ZBS6#	2022-08-19	Alkalihalobacillus	okuhidensis	Alkalihalobacillus	okuhidensis	2.79	Alkalihalobacillus	halodurans	2.41	B	0	0	1	Alkalihalobacillus okuhidensis	Alkalihalobacillus halodurans	0	0	0	0
			1	0	LMG 28875	3; type strain	#CON=3 loops in 100 mkL#TRT=in 80 pct. TFA|1:10 diluted|1:1 HCCA:TA2#EXT=Strain obtained from LMG strain collection#LAS=#CAL=E. coli K12 (DSM 3871), linear calibration#CUS=RKI ZBS6#	2022-01-25	Bacillus	albus	Bacillus	albus	2.82	Bacillus	tropicus	2.41	B	0	0	1	Bacillus albus	Bacillus tropicus	0	0	0	0
			1	1	DSM 21631	3; type strain	#CON=3 loops in 100 mkL#TRT=in 80 pct. TFA, 30 Min, 1:10 diluted, spotted 1:1 with matrix (12 g|L HCCA in TA2)#EXT=Strain obtained from DSMZ strain collection#LAS=#CAL=E. coli K12 (DSM 3871), linear calibration#CUS=RKI ZBS6#	2018-05-09	Bacillus	altitudinis	Bacillus	altitudinis	2.58	Bacillus	altitudinis	2.39	A	1	1	0	Bacillus altitudinis	Bacillus altitudinis	0	0	0	0
			1	1	DSM 26896	3; public strain collection	#CON=not specified#TRT=100 pct. TFA, 30 Min, 1:10 diluted in water, spotted 1:3 with matrix (12 g|L HCCA in 70 pct. ACN, 3 pct. FA, 17 pct. water)#EXT=not specified#LAS=#CAL=E. coli K12 (DSM 3871), linear calibration#CUS=RKI ZBS6#	2022-08-05	Bacillus	altitudinis	Bacillus	altitudinis	2.81	Bacillus	altitudinis	2.33	A	1	1	0	Bacillus altitudinis	Bacillus altitudinis	0	0	0	0
			1	1	DSM 19092	3; type strain	80% TFA/1:10 verduennnt/1:1 HCCA:TA2	2015-02-13	Bacillus	alveayuensis	Bacillus	alveayuensis	2.52	Peribacillus	psychrosaccharolyticus	1.35	A	1	1	0	Bacillus alveayuensis	Peribacillus psychrosaccharolyticus	0	0	0	0
			1	0	DSM 7 RKI	3; type strain	in 80% TFA/ 30 min. Einwirkzeit/1:10 verdünnt/ 1:1 HCCATA2 (A)	2016-03-01	Bacillus	amyloliquefaciens	Bacillus	amyloliquefaciens	2.24	Bacillus	velezensis	2.17	B	0	0	1	Bacillus amyloliquefaciens	Bacillus velezensis	0	0	0	0
			1	1	DSM 7 CVUAS	3; type strain	DT	2014-01-29	Bacillus	amyloliquefaciens	Bacillus	amyloliquefaciens	2.15	Bacillus	amyloliquefaciens	2.15	A	1	1	0	Bacillus amyloliquefaciens	Bacillus amyloliquefaciens	0	0	0	0
			1	0	ATCC 11966 A117	3; public strain collection	80% TFA/1:10 verdünnt/1:1 HCCA:TA2	2015-11-09	Bacillus	anthracis	Bacillus	luti	2.1	Bacillus	cereus	2.05	B	0	0	1	Bacillus luti	Bacillus cereus	0	0	0	0
			1	0	ATCC 4229	3; public strain collection	80% TFA/1:10 verdünnt/1:1 HCCA:TA2	2016-05-26	Bacillus	anthracis	Bacillus	cereus	2.36	Bacillus	cereus	2.25	A	0	0	1	Bacillus cereus	Bacillus cereus	0	0	0	0
			1	1	B 004	2; 0	DT	2014-01-22	Bacillus	atrophaeus	Bacillus	atrophaeus	2.14	Bacillus	atrophaeus	2.14	A	1	1	0	Bacillus atrophaeus	Bacillus atrophaeus	0	0	0	0
			1	1	DSM 7264	3; type strain	80% TFA/1:10 verdünnt/1:1 HCCA:TA2	2017-12-15	Bacillus	atrophaeus	Bacillus	atrophaeus	2.43	Bacillus	atrophaeus	2.36	A	1	1	0	Bacillus atrophaeus	Bacillus atrophaeus	0	0	0	0
			1	0	DGL6	2; strain collection of the RKI	#CON=3 loops in 100 mkL#TRT=in 80 pct. TFA, 30 Min, 1:10 diluted, spotted 1:1 with matrix (12 g|L HCCA in TA2)#EXT=Source: Prof. X.Gao via Prof. R.Borriss#LAS=Date of inactivation: 07.09.2017#CAL=E. coli K12 (DSM 3871), linear calibration#CUS=RKI ZBS6 |Prof. Gao (Nanjing, China)#	2018-02-19	Bacillus	axarquiensis	Bacillus	axarquiensis	2.68	Bacillus	mojavensis	2.62	B	0	0	1	Bacillus axarquiensis	Bacillus mojavensis	0	0	0	0
			1	0	LNXM37	2; strain collection of the RKI	#CON=3 loops in 100 mkL#TRT=in 80 pct. TFA, 30 Min, 1:10 diluted, spotted 1:1 with matrix (12 g|L HCCA in TA2)#EXT=Source: Prof. X.Gao via Prof. R.Borriss#LAS=Date of inactivation: 08.02.2018#CAL=E. coli K12 (DSM 3871), linear calibration#CUS=RKI ZBS6 |Prof. Gao (Nanjing, China)#	2018-02-16	Bacillus	axarquiensis	Bacillus	axarquiensis	2.56	Bacillus	halotolerans	2.23	B	0	0	1	Bacillus axarquiensis	Bacillus halotolerans	0	0	0	0
			1	1	DSM 28241	3; public strain collection (not further listed, 22.09.2021 [0003])	80% TFA/1:10 verdünnt/1:1 HCCA:TA2	2017-01-06	Bacillus	badius	Bacillus	badius	2.45	Bacillus	badius	2.26	A	1	1	0	Bacillus badius	Bacillus badius	0	0	0	0
			1	1	DSM 25427	3; public strain collection	#CON=approx. 3 loops in Epp. tube#TRT=plus 50-100 mkL 100 pct. TFA| 30 Min treatment|1:10 diluted; inactivation date: 05.10.2021| 1:1 HCCA|Andy 3.0#EXT=Bacillus bingmayongensis DSM 25427, preparation and measurements: A. Gries#LAS=LL30 pct. 1000, "LL60 pct." 10-20 sh. | Laser attenuator offset: 52 pct.|Range: 20 pct. (Autoflex 2019 04 04(PeterSetup).isset) defocussed 5xunter Strichueberlappung un…	2021-11-05	Bacillus	bingmayongensis	Bacillus	bingmayongensis	2.8	Bacillus	cereus	1.99	A	1	1	0	Bacillus bingmayongensis	Bacillus cereus	0	0	0	0
			1	1	ATCC 14893	3; public strain collection	eDT (8h)	2016-01-13	Bacillus	cereus	Bacillus	cereus	2.47	Bacillus	cereus	2.33	A	1	1	0	Bacillus cereus	Bacillus cereus	0	0	0	0
			1	0	CVUAS 1107	2; 0	eDT	2016-01-27	Bacillus	cereus	Bacillus	pseudomycoides	2.45	Bacillus	cereus	2.41	B	0	0	1	Bacillus pseudomycoides	Bacillus cereus	0	0	0	0
			1	1	CVUAS 2833	4; 16S, draft genome [0009]	eDT	2016-01-27	Bacillus	cytotoxicus	Bacillus	cytotoxicus	2.53	Bacillus	cytotoxicus	2.48	A	1	1	0	Bacillus cytotoxicus	Bacillus cytotoxicus	0	0	0	0
			1	1	NVH 391-98	3; type strain	eDT	2016-11-16	Bacillus	cytotoxicus	Bacillus	cytotoxicus	2.49	Bacillus	cytotoxicus	2.46	A	1	1	0	Bacillus cytotoxicus	Bacillus cytotoxicus	0	0	0	0
			1	1	DSM 29500	3; type strain	#CON=3 loops in 100 mkL#TRT=in 80 pct. TFA, 30 Min, 1:10 diluted, spotted 1:1 with matrix (12 g|L HCCA in TA2)#EXT=Strain obtained from DSMZ strain collection#LAS=#CAL=E. coli K12 (DSM 3871), linear calibration#CUS=RKI ZBS6#	2018-09-05	Bacillus	gobiensis	Bacillus	gobiensis	2.69	Stenotrophomonas	pictorum	1.52	A	1	1	0	Bacillus gobiensis	Stenotrophomonas pictorum	0	0	0	0
			1	0	DSM 18911	3; public strain collection	80% TFA/1:10 verdünnt/1:1 HCCA:TA2	2017-11-30	Bacillus	halotolerans	Bacillus	mojavensis	2.8	Bacillus	axarquiensis	2.55	B	0	0	1	Bacillus mojavensis	Bacillus axarquiensis	0	0	0	0
			1	0	DSM 8802	3; type strain	80% TFA/1:10 verdünnt/1:1 HCCA:TA2	2017-12-12	Bacillus	halotolerans	Bacillus	halotolerans	2.73	Bacillus	mojavensis	2.23	B	0	0	1	Bacillus halotolerans	Bacillus mojavensis	0	0	0	0
			1	1	DSM 21200	3; public strain collection	#CON=not specified#TRT=100 pct. TFA, 30 Min, 1:10 diluted in water, spotted 1:3 with matrix (12 g|L HCCA in 70 pct. ACN, 3 pct. FA, 17 pct. water)#EXT=not specified#LAS=#CAL=E. coli K12 (DSM 3871), linear calibration#CUS=RKI ZBS6#	2022-07-28	Bacillus	inaquosorum	Bacillus	inaquosorum	2.82	Bacillus	inaquosorum	2.14	A	1	1	0	Bacillus inaquosorum	Bacillus inaquosorum	0	0	0	0
			1	0	DSM 22148	3; type strain	80% TFA/ 30 min. Einwirkzeit/1:10 verdünnt/ 1:1 HC	2016-12-02	Bacillus	inaquosorum	Bacillus	inaquosorum	2.78	Bacillus	subtilis	2.27	B	0	0	1	Bacillus inaquosorum	Bacillus subtilis	0	0	0	0
			1	1	DSM 19098	3; type strain	80% TFA/1:10 verdünnt/1:1 HCCA:TA2	2016-02-12	Bacillus	infantis	Bacillus	infantis	2.46	Bacillus	infantis	2.39	A	1	1	0	Bacillus infantis	Bacillus infantis	0	0	0	0
			1	1	B 084-b	3; sequenced, biochemistry	DT	2015-07-22	Bacillus	licheniformis	Bacillus	licheniformis	2.17	Bacillus	licheniformis	2.15	A	1	1	0	Bacillus licheniformis	Bacillus licheniformis	0	0	0	0
			1	1	DSM 13	3; type strain	eDT	2016-01-27	Bacillus	licheniformis	Bacillus	licheniformis	2.27	Bacillus	licheniformis	1.81	A	1	1	0	Bacillus licheniformis	Bacillus licheniformis	0	0	0	0
			1	0	LMG 28872	3; type strain	#CON=3 loops in 100 mkL#TRT=in 80 pct. TFA|1:10 diluted|1:1 HCCA:TA2#EXT=Strain obtained from LMG strain collection#LAS=#CAL=E. coli K12 (DSM 3871), linear calibration#CUS=RKI ZBS6#	2019-12-04	Bacillus	luti	Bacillus	luti	2.76	Bacillus	nitratireducens	2.43	B	0	0	1	Bacillus luti	Bacillus nitratireducens	0	0	0	0
			1	1	DSM 26473	3; type strain	#CON=3 loops in 100 mkL#TRT=in 80 pct. TFA|1:10 diluted|1:1 HCCA:TA2#EXT=Strain obtained from LMG strain collection#LAS=#CAL=E. coli K12 (DSM 3871), linear calibration#CUS=RKI ZBS6#	2018-07-25	Bacillus	manliponensis	Bacillus	manliponensis	2.42	Bacillus	manliponensis	2.14	A	1	1	0	Bacillus manliponensis	Bacillus manliponensis	0	0	0	0
			1	0	LMG 28877	3; type strain	#CON=3 loops in 100 mkL#TRT=in 80 pct. TFA|1:10 diluted|1:1 HCCA:TA2#EXT=Strain obtained from LMG strain collection#LAS=#CAL=E. coli K12 (DSM 3871), linear calibration#CUS=RKI ZBS6#	2019-12-04	Bacillus	mobilis	Bacillus	mobilis	2.8	Bacillus	thuringiensis	2.12	B	0	0	1	Bacillus mobilis	Bacillus thuringiensis	0	0	0	0
			1	0	DSM 9205	3; type strain	80% TFA/1:10 verdünnt/1:1 HCCA:TA2	2015-03-10	Bacillus	mojavensis	Bacillus	mojavensis	2.78	Bacillus	halotolerans	2.36	B	0	0	1	Bacillus mojavensis	Bacillus halotolerans	0	0	0	0
			1	0	DSM 9206	3; public strain collection	80% TFA/1:10 verdünnt/1:1 HCCA:TA2	2016-02-25	Bacillus	mojavensis	Bacillus	halotolerans	2.42	Bacillus	mojavensis	2.33	B	0	0	1	Bacillus halotolerans	Bacillus mojavensis	0	0	0	0
			1	1	DSM 2048	3; type strain	eDT	09.12.2015	Bacillus	mycoides	Bacillus	mycoides	2.45	Bacillus	mycoides	2.22	A	1	1	0	Bacillus mycoides	Bacillus mycoides	0	0	0	0
			1	1	DSM 309	3; public strain collection	eDT	2016-01-27	Bacillus	mycoides	Bacillus	mycoides	2.04	Bacillus	mycoides	2.01	A	1	1	0	Bacillus mycoides	Bacillus mycoides	0	0	0	0
			1	0	LMG 28871	3; type strain	#CON=3 loops in 100 mkL#TRT=in 80 pct. TFA|1:10 diluted|1:1 HCCA:TA2#EXT=Strain obtained from LMG strain collection#LAS=#CAL=E. coli K12 (DSM 3871), linear calibration#CUS=RKI ZBS6#	2022-01-25	Bacillus	nitratireducens	Bacillus	nitratireducens	2.77	Bacillus	proteolyticus	2.51	B	0	0	1	Bacillus nitratireducens	Bacillus proteolyticus	0	0	0	0
			1	0	ATCC 10987	3; public strain collection	80% TFA, 30 Minuten, 1:10 verdünnt, gespottet 1:1 mit Matrix (12g/l HCCA in TA2)	2015-10-23	Bacillus	pacificus	Bacillus	cereus	2.26	Bacillus	cereus	2.06	A	0	0	1	Bacillus cereus	Bacillus cereus	0	0	0	0
			1	0	SN4-1	2; strain collection of the RKI	#CON=approx. 2-3 loops in 100 mkL#TRT=dissolved in 80 pct. TFA for 30 Min, diluted 1:10, mixed 1:1 by matrix (12 g|L HCCA in TA2) and spotted#EXT=Source: ENDOBICA (Dr. Thanh Tam, Vietnam II)#LAS=not specified#CAL=E. coli K12 (DSM 3871), linear calibration#CUS=RKI ZBS6 | Dr. Thanh Tam (IPPR, Hanoi, Vietnam)#	2020-04-11	Bacillus	pacificus	Bacillus	pacificus	2.78	Bacillus	cereus	2.37	B	0	0	1	Bacillus pacificus	Bacillus cereus	0	0	0	0
			1	0	ATCC 12759	3; public strain collection	80% TFA/1:10 verdünnt/1:1 HCCA:TA2	2007-05-03	Bacillus	paralicheniformis	Staphylococcus	epidermidis	1.45	Staphylococcus	carnosus	1.45	B	0	0	1	Staphylococcus epidermidis	Staphylococcus carnosus	0	0	0	0
			1	1	EZ01-02 (02)	2; strain collection of the RKI	#CON=3 loops in 100 mkL#TRT=in 80 pct. TFA, 30 Min, 1:10 diluted, spotted 1:1 with matrix (12 g|L HCCA in TA2)	2017-02-24	Bacillus	paralicheniformis	Bacillus	paralicheniformis	2.37	Bacillus	licheniformis	1.7	A	1	1	0	Bacillus paralicheniformis	Bacillus licheniformis	0	0	0	0
			1	0	LMG 28876	3; type strain	#CON=approx. 3 loops in Epp. tube#TRT=plus 50-100 mkL 100 pct. TFA| 30 Min treatment|1:10 diluted, inactivation date: 3.2.2022| 1:1 HCCA| Andy 3.0#EXT=Bacillus paramycoides LMG 28876, Preparation & measurement: A. Gries#LAS=LL30 pct. 1000, "LL60 pct." 10-20 sh. | Laser attenuator offset: 52 pct.|Range: 20 pct. (Autoflex 2019 04 04(PeterSetup).isset) defocussed 5xunter Strichueberlappung und ToM 2…	2022-02-04	Bacillus	paramycoides	Bacillus	nitratireducens	2.36	Bacillus	paramycoides	2.3	B	0	0	1	Bacillus nitratireducens	Bacillus paramycoides	0	0	0	0
			1	0	LMG 28873	3; type strain	#CON=3 loops in 100 mkL#TRT=in 80 pct. TFA|1:10 diluted|1:1 HCCA:TA2#EXT=Strain obtained from LMG strain collection#LAS=#CAL=E. coli K12 (DSM 3871), linear calibration#CUS=RKI ZBS6#	2019-12-11	Bacillus	paranthracis	Bacillus	paranthracis	2.75	Bacillus	cereus	2.33	B	0	0	1	Bacillus paranthracis	Bacillus cereus	0	0	0	0
			1	0	LMG 28870	3; type strain	#CON=3 loops in 100 mkL#TRT=in 80 pct. TFA|1:10 diluted|1:1 HCCA:TA2#EXT=Strain obtained from LMG strain collection#LAS=#CAL=E. coli K12 (DSM 3871), linear calibration#CUS=RKI ZBS6#	2019-12-01	Bacillus	proteolyticus	Bacillus	proteolyticus	2.77	Bacillus	nitratireducens	2.53	B	0	0	1	Bacillus proteolyticus	Bacillus nitratireducens	0	0	0	0
			1	0	CVUAS 7789	3; sequenced	eDT	20.01.2016	Bacillus	pseudomycoides	Bacillus	pseudomycoides	2.53	Bacillus	cereus	2.48	B	0	0	1	Bacillus pseudomycoides	Bacillus cereus	0	0	0	0
			1	1	DSM 12443	3; public strain collection	eDT	09.12.2015	Bacillus	pseudomycoides	Bacillus	pseudomycoides	2.64	Bacillus	pseudomycoides	2.4	A	1	1	0	Bacillus pseudomycoides	Bacillus pseudomycoides	0	0	0	0
			1	1	B017	3; sequenced (CVUAS)	DT	2015-07-22	Bacillus	pumilus	Bacillus	pumilus	2.15	Bacillus	pumilus	1.96	A	1	1	0	Bacillus pumilus	Bacillus pumilus	0	0	0	0
			1	1	CCM 340	3; reference strain collection	DT	2014-01-22	Bacillus	pumilus	Bacillus	pumilus	2.04	Bacillus	pumilus	1.95	A	1	1	0	Bacillus pumilus	Bacillus pumilus	0	0	0	0
			1	0	DSM 103081	3; public strain collection	see [0185]	2023-03-02	Bacillus	safensis	Bacillus	safensis	2.85	Bacillus	pumilus	2.41	B	0	0	1	Bacillus safensis	Bacillus pumilus	0	0	0	0
			1	0	DSM 19292	3; type strain	see [0185]	2023-03-02	Bacillus	safensis	Bacillus	safensis	2.74	Bacillus	altitudinis	2.29	B	0	0	1	Bacillus safensis	Bacillus altitudinis	0	0	0	0
			1	0	DSM 25261	3; type strain	80% TFA/1:10 verdünnt/1:1 HCCA:TA2	2018-05-24	Bacillus	siamensis	Bacillus	siamensis	2.68	Bacillus	velezensis	2.2	B	0	0	1	Bacillus siamensis	Bacillus velezensis	0	0	0	0
			1	0	DSM 13779	3; type strain	80% TFA/1:10 verdünnt/1:1 HCCA:TA2	2016-12-15	Bacillus	sonorensis	Bacillus	sonorensis	2.6	Bacillus	sp.	2.05	B	0	0	1	Bacillus sonorensis	Bacillus sp.	0	0	0	0
			1	0	DSM 12369	2; public strain collection	80% TFA/1:10 verdünnt/1:1 HCCA:TA2	2007-04-18	Bacillus	sp-DSM-12369	Bacillus	sp.	2.83	Bacillus	sonorensis	2.03	B	0	0	1	Bacillus sp.	Bacillus sonorensis	0	0	0	0
			1	0	ATCC 6633	3; public strain collection	eDT	2015-07-22	Bacillus	spizizenii	Bacillus	subtilis	2.08	Bacillus	subtilis	1.96	A	0	0	1	Bacillus subtilis	Bacillus subtilis	0	0	0	0
			1	0	DSM 618	4; public strain collection	eDT	2016-01-27	Bacillus	spizizenii	Bacillus	subtilis	2.09	Bacillus	subtilis	2.04	A	0	0	1	Bacillus subtilis	Bacillus subtilis	0	0	0	0
			1	1	CCM 110 B068	3; reference strain collection	DT	2014-01-22	Bacillus	subtilis	Bacillus	subtilis	2.33	Bacillus	subtilis	2.15	A	1	1	0	Bacillus subtilis	Bacillus subtilis	0	0	0	0
			1	1	DSM 1092	3; reference strain collection	DT	2014-01-22	Bacillus	subtilis	Bacillus	subtilis	2.23	Bacillus	subtilis	2.2	A	1	1	0	Bacillus subtilis	Bacillus subtilis	0	0	0	0
			1	1	BBA 847	4; biochemistry; specific gen	eDT	2016-01-27	Bacillus	thuringiensis	Bacillus	thuringiensis	2.64	Bacillus	thuringiensis	2.52	A	1	1	0	Bacillus thuringiensis	Bacillus thuringiensis	0	0	0	0
			1	1	BBA 846	4; biochemistry; specific gen	eDT	2016-01-27	Bacillus	thuringiensis	Bacillus	thuringiensis	2.67	Bacillus	thuringiensis	2.64	A	1	1	0	Bacillus thuringiensis	Bacillus thuringiensis	0	0	0	0
			1	1	CVUAS 9675	4; biochemistry	eDT	2017-07-04	Bacillus	thuringiensis	Bacillus	thuringiensis	2.55	Bacillus	thuringiensis	2.51	A	1	1	0	Bacillus thuringiensis	Bacillus thuringiensis	0	0	0	0
			1	1	BBA 845	4; biochemistry; specific gen	eDT	2016-01-27	Bacillus	thuringiensis	Bacillus	thuringiensis	2.62	Bacillus	thuringiensis	2.54	A	1	1	0	Bacillus thuringiensis	Bacillus thuringiensis	0	0	0	0
			0	0	BBA 848	4; biochemistry; specific gen	eDT	2016-01-27	Bacillus	thuringiensis	Bacillus	thuringiensis	2.57	Bacillus	thuringiensis	2.57	A	1	1	0	Bacillus thuringiensis	Bacillus thuringiensis	0	0	0	0
			0	0	DSM 6890	3; public strain collection	80% TFA/1:10 verdünnt/1:1 HCCA:TA2	2015-12-02	Bacillus	thuringiensis	Bacillus	thuringiensis	2.42	Bacillus	proteolyticus	2.25	B	0	0	1	Bacillus thuringiensis	Bacillus proteolyticus	0	0	0	0
			1	0	WSBC 28001	3; well described strain	in 80% TFA/ 30 min. Einwirkzeit/1:10 verdünnt/ 1:1 HCCATA2 (A)	2006-11-07	Bacillus	thuringiensis	Bacillus	cereus	2.33	Bacillus	paranthracis	2.25	B	0	0	1	Bacillus cereus	Bacillus paranthracis	0	0	0	0
			1	1	CVUAS 2786,2	3; sequenced	DT	2013-07-31	Bacillus	timorensis	Bacillus	timorensis	2.59	Bacillus	timonensis	1.49	A	1	1	0	Bacillus timorensis	Bacillus timonensis	0	0	0	0
			1	0	ATCC 4342 B338	3; public strain collection	80% TFA/1:10 verdünnt/1:1 HCCA:TA2	2015-05-08	Bacillus	tropicus	Bacillus	pacificus	2.42	Bacillus	tropicus	2.4	B	0	0	1	Bacillus pacificus	Bacillus tropicus	0	0	0	0
			0	0	DSM 11031	3; type strain	80% TFA/1:10 verdünnt/1:1 HCCA:TA2	2017-07-20	Bacillus	vallismortis	Bacillus	vallismortis	2.37	Bacillus	inaquosorum	1.97	A	1	1	0	Bacillus vallismortis	Bacillus inaquosorum	0	0	0	0
			0	0	DSM 102050	3; public strain collection	see [0185]	2018-05-23	Bacillus	wiedmannii	Bacillus	wiedmannii	2.75	Bacillus	wiedmannii	2.45	A	1	1	0	Bacillus wiedmannii	Bacillus wiedmannii	0	0	0	0
			0	0	GBSC29 (01)	2; strain collection of the RKI	see [0185]	2018-05-17	Bacillus	wiedmannii	Bacillus	wiedmannii	2.65	Bacillus	wiedmannii	2.39	A	1	1	0	Bacillus wiedmannii	Bacillus wiedmannii	0	0	0	0
			1	0	DSM 29883	3; type strain	#CON=3 loops in 100 mkL#TRT=in 80 pct. TFA, 30 Min, 1:10 diluted, spotted 1:1 with matrix (12 g|L HCCA in TA2)	2018-05-24	Bacillus	xiamenensis	Bacillus	xiamenensis	2.79	Bacillus	safensis	2.1	B	0	0	1	Bacillus xiamenensis	Bacillus safensis	0	0	0	0
			1	0	LLTC93	2; strain collection of the RKI	#CON=3 loops in 100 mkL#TRT=in 80 pct. TFA, 30 Min, 1:10 diluted, spotted 1:1 with matrix (12 g|L HCCA in TA2)	2017-07-18	Bacillus	zhangzhouensis	Bacillus	zhangzhouensis	2.76	Bacillus	altitudinis	2.01	B	0	0	1	Bacillus zhangzhouensis	Bacillus altitudinis	0	0	0	0
			1	1	CCEB 627 DSM 12	3; type strain	DT	2014-01-22	Cytobacillus	firmus	Cytobacillus	firmus	2.19	Cytobacillus	firmus	2.13	A	1	1	0	Cytobacillus firmus	Cytobacillus firmus	0	0	0	0
			0	0	CCM 37	3; reference strain collection	DT	2014-01-22	Cytobacillus	firmus	Cytobacillus	firmus	2.33	Cytobacillus	firmus	2.13	A	1	1	0	Cytobacillus firmus	Cytobacillus firmus	0	0	0	0
			0	0	DSM 23495	3; type strain	80% TFA/1:10 verdünnt/1:1 HCCA:TA2	2016-02-15	Cytobacillus	horneckiae	Cytobacillus	horneckiae	2.65	Cytobacillus	horneckiae	2.11	A	1	1	0	Cytobacillus horneckiae	Cytobacillus horneckiae	0	0	0	0
			1	1	RRLK02_01	2; 0	80% TFA/1:10 verdünnt/1:1 HCCA:TA2	2014-04-15	Cytobacillus	horneckiae	Cytobacillus	horneckiae	2.46	Cytobacillus	horneckiae	2.32	A	1	1	0	Cytobacillus horneckiae	Cytobacillus horneckiae	0	0	0	0
			1	1	CVUAS 11431	3; sequenced	eDT	2016-01-27	Cytobacillus	kochii	Cytobacillus	kochii	2.33	Cytobacillus	kochii	1.86	A	1	1	0	Cytobacillus kochii	Cytobacillus kochii	0	0	0	0
			1	1	DSM 1314	3; public strain collection	80% TFA/ 30 min. Einwirkzeit/1:10 verdünnt/ 1:1 HC	2015-02-19	Domibacillus	aminovorans	Domibacillus	aminovorans	2.81	Pseudomonas	aeruginosa	1.37	A	1	1	0	Domibacillus aminovorans	Pseudomonas aeruginosa	0	0	0	0
			1	1	DSM 4337	3; public strain collection	80% TFA/ 30 min. Einwirkzeit/1:10 verdünnt/ 1:1 HC	2015-02-15	Domibacillus	aminovorans	Domibacillus	aminovorans	2.63	Staphylococcus	lugdunensis	1.46	A	1	1	0	Domibacillus aminovorans	Staphylococcus lugdunensis	0	0	0	0
			0	0	DSM 8720	3; type strain	80% TFA/1:10 verdünnt/1:1 HCCA:TA2	2015-02-19	Evansella	clarkii	Evansella	clarkii	2.81	Bacillus	clarkii	2.35	C	0	0	1	Evansella clarkii	Bacillus clarkii	0	0	0	0
			1	1	DSM 9725	3; public strain collection	80% TFA/1:10 verdünnt/1:1 HCCA:TA2	2015-02-20	Evansella	clarkii	Evansella	clarkii	2.77	Evansella	clarkii	2.29	A	1	1	0	Evansella clarkii	Evansella clarkii	0	0	0	0
			0	0	DSM 6790	3; public strain collection	eDT	2020-06-17	Geobacillus	stearothermophilus	Geobacillus	stearothermophilus	2.39	Geobacillus	stearothermophilus	2.29	A	1	1	0	Geobacillus stearothermophilus	Geobacillus stearothermophilus	0	0	0	0
			0	0	DSM 497	3; type strain	80% TFA/1:10 verdünnt/1:1 HCCA:TA2	2015-02-25	Halalkalihalobacillus	halodurans	Alkalihalobacillus	halodurans	2.39	Alkalihalobacillus	halodurans	2.19	A	0	0	1	Alkalihalobacillus halodurans	Alkalihalobacillus halodurans	0	0	0	0
			0	0	DSM 6940	3; public strain collection	80% TFA/1:10 verdünnt/1:1 HCCA:TA2	2015-03-06	Halalkalihalobacillus	halodurans	Alkalihalobacillus	halodurans	2.74	Alkalihalobacillus	okuhidensis	2.37	B	0	0	1	Alkalihalobacillus halodurans	Alkalihalobacillus okuhidensis	0	0	0	0
			0	0	DSM 1	3; type strain	80% TFA/1:10 verdünnt/1:1 HCCA:TA2	2017-01-06	Heyndrickxia	coagulans	Weizmannia	coagulans	2.45	Weizmannia	coagulans	2.12	A	0	0	1	Weizmannia coagulans	Weizmannia coagulans	0	0	0	0
			0	0	DSM 30760	2; public strain collection	#CON=approx. 3 loops in Epp. tube#TRT=100 pct. TFA, treatment 30 min, 1:10 diluted (water), spotted 1:3 with matrix matrix (12g|L HCCA in 70 pct. ACN, 3 pct. TFA, 17 pct. H2O v|v)#EXT=Weizmannia coagulans DSM 2308: Preparation & measurement: N. Fischer#LAS=not specified#CAL=E. coli K12 (DSM 3871), linear calibration#CUS=RKI ZBS6#	2022-09-02	Heyndrickxia	coagulans	Weizmannia	coagulans	2.15	Weizmannia	coagulans	2.02	A	0	0	1	Weizmannia coagulans	Weizmannia coagulans	0	0	0	0
			0	0	B 041b	3; sequenced	DT	2015-07-22	Heyndrickxia	sporothermodurans	Bacillus	sporothermodurans	2.17	Bacillus	sporothermodurans	2.14	A	0	0	1	Bacillus sporothermodurans	Bacillus sporothermodurans	0	0	0	0
			0	0	DSM 10599	3; type strain	80% TFA/1:10 verdünnt/1:1 HCCA:TA2	2015-03-06	Heyndrickxia	sporothermodurans	Heyndrickxia	sporothermodurans	2.79	Heyndrickxia	sporothermodurans	2.35	A	1	1	0	Heyndrickxia sporothermodurans	Heyndrickxia sporothermodurans	0	0	0	0
			0	0	DSM 5221	3; public strain collection	80% TFA/1:10 verdünnt/1:1 HCCA:TA2	2017-01-20	Lederbergia	lenta	Lederbergia	lenta	2.43	Lederbergia	lenta	2.33	A	1	1	0	Lederbergia lenta	Lederbergia lenta	0	0	0	0
			0	0	DSM 9	3; type strain	DT	2014-01-22	Lederbergia	lenta	Lederbergia	lenta	2.22	Lederbergia	lenta	2.08	A	1	1	0	Lederbergia lenta	Lederbergia lenta	0	0	0	0
			0	0	DSM 15601	3; type strain	EFex [BRU03]	2022-01-13	Neobacillus	bataviensis	Neobacillus	bataviensis	2.76	Neobacillus	bataviensis	2.29	A	1	1	0	Neobacillus bataviensis	Neobacillus bataviensis	0	0	0	0
			0	0	DSM 101566	3; type strain	80% TFA/1:10 verdünnt/1:1 HCCA:TA2	2017-01-20	Neobacillus	cucumis	Neobacillus	cucumis	2.74	Neobacillus	bataviensis	2.02	B	0	0	1	Neobacillus cucumis	Neobacillus bataviensis	0	0	0	0
			0	0	DSM 7257	3; public strain collection	80% TFA/ 1:1 HCCA/TA2 (A)	2007-03-05	Niallia	circulans	Niallia	circulans	1.9	Niallia	circulans	1.65	B	0	0	1	Niallia circulans	Niallia circulans	0	0	0	0
			0	0	CVUAS 2582,2	3; sequenced	eDT	2015-09-23	Niallia	nealsonii	Niallia	nealsonii	2.34	Niallia	taxi	2.04	B	0	0	1	Niallia nealsonii	Niallia taxi	0	0	0	0
			0	0	DSM 16288	3; type strain	80% TFA/1:10 verdünnt/1:1 HCCA:TA2	2015-03-10	Peribacillus	muralis	Peribacillus	muralis	2.38	Peribacillus	simplex	2.09	B	0	0	1	Peribacillus muralis	Peribacillus simplex	0	0	0	0
			0	0	DSM 6	3; type strain	80% TFA/1:10 verdünnt/1:1 HCCA:TA2	2016-02-18	Peribacillus	psychrosaccharolyticus	Peribacillus	psychrosaccharolyticus	2.21	Staphylococcus	simiae	1.44	A	1	1	0	Peribacillus psychrosaccharolyticus	Staphylococcus simiae	0	0	0	0
			0	0	233bU3-2	3; sequenced	EFEx	2016-12-28	Peribacillus	simplex	Peribacillus	simplex	2.08	Peribacillus	simplex	1.74	A	1	1	0	Peribacillus simplex	Peribacillus simplex	0	0	0	0
			0	0	A379	2; strain collection of RKI	80% TFA/1:10 verdünnt/1:1 HCCA:TA2	2016-09-03	Peribacillus	simplex	Peribacillus	simplex	2.57	Peribacillus	simplex	1.89	A	1	1	0	Peribacillus simplex	Peribacillus simplex	0	0	0	0
			0	0	DSM 1321	3; type strain	in 80% TFA, 30 Minuten ,1:10 verdünnt , gespottet 1:1 mit Matrix (12g/l HCCA in TA2)	2016-12-15	Peribacillus	simplex	Peribacillus	simplex	2.68	Peribacillus	simplex	2.19	A	1	1	0	Peribacillus simplex	Peribacillus simplex	0	0	0	0
			0	0	DSM 1320	3; type strain	80% TFA/1:10 verdünnt/1:1 HCCA:TA2	2016-02-18	Priestia	flexa	Priestia	flexa	2.54	Priestia	flexa	2.17	A	1	1	0	Priestia flexa	Priestia flexa	0	0	0	0
			0	0	DSM 1667	3; public strain collection	80% TFA/1:10 verdünnt/1:1 HCCA:TA2	2017-01-06	Priestia	flexa	Priestia	megaterium	2.01	Priestia	megaterium	1.95	A	0	0	1	Priestia megaterium	Priestia megaterium	0	0	0	0
			0	0	B 120	2; 0	80% TFA/1:10 verdünnt/1:1 HCCA:TA2	2015-03-26	Priestia	megaterium	Priestia	megaterium	1.94	Priestia	megaterium	1.92	B	0	0	1	Priestia megaterium	Priestia megaterium	0	0	0	0
			0	0	B090	3; sequenced, biochemistry	DT	2015-07-22	Priestia	megaterium	Priestia	megaterium	2.06	Priestia	megaterium	2.06	A	1	1	0	Priestia megaterium	Priestia megaterium	0	0	0	0
			0	0	DSM 16461	3; type strain	80% TFA/1:10 verdünnt/1:1 HCCA:TA2	2015-03-30	Salibacillus	salarius	Salibacterium	salarium	2.05	Aeromonas	salmonicida	1.35	A	0	0	1	Salibacterium salarium	Aeromonas salmonicida	0	0	0	0
			0	0	DSM 6350	3; public strain collection	80% TFA/1:10 verdünnt/1:1 HCCA:TA2	2015-02-20	Sutcliffiella	cohnii	Sutcliffiella	cohnii	2.21	Sutcliffiella	cohnii	2.13	A	1	1	0	Sutcliffiella cohnii	Sutcliffiella cohnii	0	0	0	0
			0	0	DSM 6351	3; public strain collection	80% TFA/1:10 verdünnt/1:1 HCCA:TA2	2015-02-25	Sutcliffiella	cohnii	Sutcliffiella	cohnii	2.8	Sutcliffiella	cohnii	2.03	A	1	1	0	Sutcliffiella cohnii	Sutcliffiella cohnii	0	0	0	0
			0	0	B 043	3; sequenced	eDT	2014-01-29	Terribacillus	saccharophilus	Terribacillus	saccharophilus	2.4	Lodderomyces	elongisporus	1.45	A	1	1	0	Terribacillus saccharophilus	Lodderomyces elongisporus	0	0	0	0
			0	0	B 105	3; sequenced	DT	2014-01-29	Virgibacillus	proomii	Virgibacillus	proomii	2.02	Virgibacillus	proomii	1.99	A	1	1	0	Virgibacillus proomii	Virgibacillus proomii	0	0	0	0
			0	0	CVUAS 3616,2	3; sequenced	eDT	2014-04-22	Virgibacillus	proomii	Virgibacillus	proomii	2.2	Virgibacillus	proomii	1.83	A	1	1	0	Virgibacillus proomii	Virgibacillus proomii	0	0	0	0
			0	0	CVUAS 71,2	3; sequenced	DT	2013-12-13	Weizmannia	ginsengihumi	Weizmannia	ginsengihumi	2.4	Weizmannia	ginsengihumi	2.19	A	1	1	0	Weizmannia ginsengihumi	Weizmannia ginsengihumi	0	0	0	0
			0	0	CVUAS 3637	3; sequenced	DT	2012-11-20	Kurthia	gibsonii	Kurthia	gibsonii	2.48	Kurthia	gibsonii	2.47	A	1	1	0	Kurthia gibsonii	Kurthia gibsonii	0	0	0	0
			0	0	CVUAS 9535	3; sequenced	DT	2012-11-20	Kurthia	gibsonii	Kurthia	gibsonii	2.34	Kurthia	gibsonii	2.29	A	1	1	0	Kurthia gibsonii	Kurthia gibsonii	0	0	0	0
			0	0	CVUAS 9909	3; sequenced	eDT	2012-10-24	Kurthia	zopfii	Kurthia	zopfii	2.31	Kurthia	zopfii	1.66	A	1	1	0	Kurthia zopfii	Kurthia zopfii	0	0	0	0
			0	0	DSM 100506	3; type strain	#CON=approx. 3 loops in Epp. tube#TRT=plus 50-100 mkL 100 pct. TFA| 30 Min treatment|1:10 diluted; inactivation date: 03.11.2021| 1:1 HCCA	2021-11-03	Lysinibacillus	endophyticus	Lysinibacillus	endophyticus	2.45	Enterococcus	faecium	1.64	A	1	1	0	Lysinibacillus endophyticus	Enterococcus faecium	0	0	0	0
			0	0	B 092	3; sequenced	DT	2015-07-22	Lysinibacillus	fusiformis	Lysinibacillus	fusiformis	2.34	Lysinibacillus	fusiformis	2.23	A	1	1	0	Lysinibacillus fusiformis	Lysinibacillus fusiformis	0	0	0	0
			1	0	LAZBW B1	3; sequenced	EFEx	2019-04-10	Lysinibacillus	fusiformis	Lysinibacillus	fusiformis	2.44	Lysinibacillus	sphaericus	2.36	B	0	0	1	Lysinibacillus fusiformis	Lysinibacillus sphaericus	0	0	0	0
			0	0	CVUAS 7192,2	3; sequenced	EFEx	2020-02-21	Lysinibacillus	macroides	Lysinibacillus	macroides	2.64	Lysinibacillus	xylanilyticus	2.23	B	0	0	1	Lysinibacillus macroides	Lysinibacillus xylanilyticus	0	0	0	0
			0	0	DSM 54	3; type strain	approx. 3 loops in Epp. tube#TRT=plus 50-100 mkL 100 pct. TFA| 30 Min treatment|1:10 diluted	2021-11-03	Lysinibacillus	macroides	Lysinibacillus	macroides	2.67	Lysinibacillus	macroides	1.8	A	1	1	0	Lysinibacillus macroides	Lysinibacillus macroides	0	0	0	0
			0	0	DSM 24784	3; type strain	approx. 3 loops in Epp. tube#TRT=plus 50-100 mkL 100 pct. TFA| 30 Min treatment|1:10 diluted	2021-11-15	Lysinibacillus	pakistanensis	Lysinibacillus	pakistanensis	2.3	Lysinibacillus	sp[2]	1.98	A	1	1	0	Lysinibacillus pakistanensis	Lysinibacillus sp[2]	0	0	0	0
			0	0	B066	3; sequenced	eDT	2015-07-22	Lysinibacillus	sphaericus	Lysinibacillus	sphaericus	2.34	Lysinibacillus	sphaericus	2.31	A	1	1	0	Lysinibacillus sphaericus	Lysinibacillus sphaericus	0	0	0	0
			0	0	CCM 1087	3; public strain collection	DT	2014-01-22	Lysinibacillus	sphaericus	Lysinibacillus	sphaericus	2.11	Lysinibacillus	sphaericus	1.96	A	1	1	0	Lysinibacillus sphaericus	Lysinibacillus sphaericus	0	0	0	0
			0	0	DSM 23493	3; type strain	approx. 3 loops in Epp. tube#TRT=plus 50-100 mkL 100 pct. TFA| 30 Min treatment|1:10 diluted	2021-11-15	Lysinibacillus	xylanilyticus	Lysinibacillus	xylanilyticus	2.74	Lysinibacillus	xylanilyticus	1.69	A	1	1	0	Lysinibacillus xylanilyticus	Lysinibacillus xylanilyticus	0	0	0	0
			0	0	CVUAS 32374	3; sequenced	eDT	2020-07-09	Metalysinibacillus	saudimassiliensis	Metalysinibacillus	saudimassiliensis	2.53	Lysinibacillus	saudimassiliensis	2.01	C	0	0	1	Metalysinibacillus saudimassiliensis	Lysinibacillus saudimassiliensis	0	0	0	0
			1	1	CVUAS 7684	3; sequenced	eDT	2014-03-06	Solibacillus	odysseyi	Solibacillus	odysseyi	2.2	Ureibacillus	sinduriensis	1.47	A	1	1	0	Solibacillus odysseyi	Ureibacillus sinduriensis	0	0	0	0
			0	0	P-1574267	3; sequenced	EFEx	2020-09-01	Exiguobacterium	acetylicum	Exiguobacterium	acetylicum	2.63	Exiguobacterium	enclense	2.1	B	0	0	1	Exiguobacterium acetylicum	Exiguobacterium enclense	0	0	0	0
			0	0	CVUAS 10100	3; sequenced	EFEx	2017-09-26	Exiguobacterium	enclense	Exiguobacterium	enclense	2.19	Exiguobacterium	acetylicum	2.03	B	0	0	1	Exiguobacterium enclense	Exiguobacterium acetylicum	0	0	0	0
			1	0	CVUAS 10045	3; sequenced	DT	2013-05-14	Exiguobacterium	profundum	Exiguobacterium	profundum	2.44	Exiguobacterium	sp[3]	2.41	B	0	0	1	Exiguobacterium profundum	Exiguobacterium sp[3]	0	0	0	0
			0	0	DSM 20171	3; type strain	eDT	2016-08-09	Brochothrix	thermosphacta	Brochothrix	thermosphacta	2.36	Brochothrix	thermosphacta	2.32	A	1	1	0	Brochothrix thermosphacta	Brochothrix thermosphacta	0	0	0	0
			0	0	HS33 LVU07	3; sequenced (LGL)	EFEx	2015-04-14	Brochothrix	thermosphacta	Brochothrix	thermosphacta	2.39	Brochothrix	thermosphacta	2.37	A	1	1	0	Brochothrix thermosphacta	Brochothrix thermosphacta	0	0	0	0
			0	0	CVUAS 2686	3; sequenced	DT	2013-01-09	Listeria	aquatica	Listeria	aquatica	2.33	Listeria	aquatica	2.28	A	1	1	0	Listeria aquatica	Listeria aquatica	0	0	0	0
			0	0	LAZBW-A2021-4759-1	3; sequenced	EFEx	2021-11-05	Listeria	aquatica	Listeria	aquatica	2.5	Listeria	aquatica	2.43	A	1	1	0	Listeria aquatica	Listeria aquatica	0	0	0	0
			0	0	DSM 24998	3; type strain [0002]	EFEx	2017-02-15	Listeria	fleischmannii	Listeria	fleischmannii	2.25	Listeria	fleischmannii	2.23	A	1	1	0	Listeria fleischmannii	Listeria fleischmannii	0	0	0	0
			1	1	LU2006-3	3; isolate of species description [0002]; sequenced	EFEx	2017-02-15	Listeria	fleischmannii	Listeria	fleischmannii	2.2	Listeria	fleischmannii	2.19	A	1	1	0	Listeria fleischmannii	Listeria fleischmannii	0	0	0	0
			1	1	CIP 105447	3; type strain	EFEx	2017-02-15	Listeria	grayi	Listeria	grayi	2.32	Listeria	grayi	2.32	A	1	1	0	Listeria grayi	Listeria grayi	0	0	0	0
			1	1	DSM 20596	3; offizielle Stammsammlung	EFEx	2017-02-15	Listeria	grayi	Listeria	grayi	2.25	Listeria	grayi	2.12	A	1	1	0	Listeria grayi	Listeria grayi	0	0	0	0
			1	1	CVUAS 10132,2	3; 16S Sequenz	EFEx	2017-02-15	Listeria	innocua	Listeria	innocua	2.45	Listeria	innocua	2.44	A	1	1	0	Listeria innocua	Listeria innocua	0	0	0	0
			0	0	CVUAS 8569	3; 16S Sequenz	EFEx	2017-02-02	Listeria	innocua	Listeria	innocua	2.48	Listeria	innocua	2.46	A	1	1	0	Listeria innocua	Listeria innocua	0	0	0	0
			0	0	CVUAS 30423	3; sequenced	EFex	2017-10-12	Listeria	ivanovii	Listeria	ivanovii	2.33	Listeria	ivanovii	2.32	A	1	1	0	Listeria ivanovii	Listeria ivanovii	0	0	0	0
			0	0	CVUAS 32100	2; sequenced	EFex	2019-12-13	Listeria	ivanovii	Listeria	ivanovii	2.41	Listeria	ivanovii	2.35	A	1	1	0	Listeria ivanovii	Listeria ivanovii	0	0	0	0
			0	0	DSM 23813	3; type strain	EFEx	2017-02-15	Listeria	marthii	Listeria	marthii	2.38	Listeria	monocytogenes	2.28	B	0	0	1	Listeria marthii	Listeria monocytogenes	0	0	0	0
			0	0	CVUAS 8071	4; NRL BfR	EFex	2017-02-23	Listeria	monocytogenes	Listeria	monocytogenes	2.42	Listeria	monocytogenes	2.37	A	1	1	0	Listeria monocytogenes	Listeria monocytogenes	0	0	0	0
			0	0	CVUAS 873,2	4; NRL BfR	EFex	2017-01-25	Listeria	monocytogenes	Listeria	monocytogenes	2.43	Listeria	monocytogenes	2.41	A	1	1	0	Listeria monocytogenes	Listeria monocytogenes	0	0	0	0
			1	1	CVUAS 240,2	4; NRL BfR	EFex	2017-01-25	Listeria	monocytogenes	Listeria	monocytogenes	2.29	Listeria	monocytogenes	2.24	A	1	1	0	Listeria monocytogenes	Listeria monocytogenes	0	0	0	0
			1	1	CVUAS 5798	4; NRL BfR	EFex	2017-02-23	Listeria	monocytogenes	Listeria	monocytogenes	2.41	Listeria	monocytogenes	2.36	A	1	1	0	Listeria monocytogenes	Listeria monocytogenes	0	0	0	0
			0	0	CLIP 70676	4; public strain collection	EFex	2017-02-23	Listeria	monocytogenes	Listeria	monocytogenes	2.41	Listeria	monocytogenes	2.37	A	1	1	0	Listeria monocytogenes	Listeria monocytogenes	0	0	0	0
			0	0	SLCC 2479	4; public strain collection	EFex	2017-02-23	Listeria	monocytogenes	Listeria	monocytogenes	2.19	Listeria	monocytogenes	2.19	A	1	1	0	Listeria monocytogenes	Listeria monocytogenes	0	0	0	0
			0	0	CVUAS 6122	3; NRL BfR	EFex	2017-02-23	Listeria	monocytogenes	Listeria	monocytogenes	2.22	Listeria	monocytogenes	2.21	A	1	1	0	Listeria monocytogenes	Listeria monocytogenes	0	0	0	0
			0	0	10BfR L0211	4; public strain collection	EFex	2017-02-23	Listeria	monocytogenes	Listeria	monocytogenes	2.37	Listeria	monocytogenes	2.36	A	1	1	0	Listeria monocytogenes	Listeria monocytogenes	0	0	0	0
			0	0	CVUAS 7366,2	4; NRL BfR	EFex	2017-01-25	Listeria	monocytogenes	Listeria	monocytogenes	2.54	Listeria	monocytogenes	2.51	A	1	1	0	Listeria monocytogenes	Listeria monocytogenes	0	0	0	0
			1	1	CVUAS 33416	3; sequenced	EFEx	2021-11-22	Listeria	newyorkensis	Listeria	newyorkensis	2.47	Listeria	newyorkensis	2.07	A	1	1	0	Listeria newyorkensis	Listeria newyorkensis	0	0	0	0
			1	1	CVUAS 36192	3; sequenced	EFex	2024-03-06	Listeria	newyorkensis	Listeria	newyorkensis	2.21	Listeria	newyorkensis	2.12	A	1	1	0	Listeria newyorkensis	Listeria newyorkensis	0	0	0	0
			0	0	DSM 22097	3; type strain	EFEx	2017-02-15	Listeria	rocourtiae	Listeria	rocourtiae	2.45	Listeria	rocourtiae	2.1	A	1	1	0	Listeria rocourtiae	Listeria rocourtiae	0	0	0	0
			0	0	CVUAS 2763	3; 16S Sequenz	EFEx	2017-02-02	Listeria	seeligeri	Listeria	seeligeri	2.45	Listeria	seeligeri	2.45	A	1	1	0	Listeria seeligeri	Listeria seeligeri	0	0	0	0
			0	0	CVUAS 9353	3; 16S Sequenz	EFEx	2017-02-15	Listeria	seeligeri	Listeria	seeligeri	2.36	Listeria	seeligeri	2.3	A	1	1	0	Listeria seeligeri	Listeria seeligeri	0	0	0	0
			0	0	CVUAS 31185	3; sequenced	EFEx	2018-09-18	Listeria	sp	Listeria	newyorkensis	2.13	Listeria	newyorkensis	2.09	A	0	0	1	Listeria newyorkensis	Listeria newyorkensis	0	0	0	0
			0	0	CVUAS 2412,3	3; 16S Sequenz	EFEx	2017-02-15	Listeria	welshimeri	Listeria	welshimeri	2.38	Listeria	welshimeri	2.28	A	1	1	0	Listeria welshimeri	Listeria welshimeri	0	0	0	0
			0	0	CVUAS 1561	3; sequenced	EFEx	2017-02-02	Listeria	welshimeri	Listeria	welshimeri	2.44	Listeria	welshimeri	2.41	A	1	1	0	Listeria welshimeri	Listeria welshimeri	0	0	0	0
			0	0	CCM 1612	3; copy of isolate from public strain collection	eDT	2015-09-23	Brevibacillus	laterosporus	Brevibacillus	laterosporus	2.31	Brevibacillus	laterosporus	1.95	A	1	1	0	Brevibacillus laterosporus	Brevibacillus laterosporus	0	0	0	0
			0	0	CCM 2116	3; type strain	DT	2014-01-22	Brevibacillus	laterosporus	Brevibacillus	laterosporus	2.42	Brevibacillus	laterosporus	2.25	A	1	1	0	Brevibacillus laterosporus	Brevibacillus laterosporus	0	0	0	0
			1	1	HD1.4A	3; sequenced	#CON=1 loop in 50 mkL#TRT=in 80 pct. TFA, 30 Min, 1:10 diluted, spotted 1:1 with matrix (12 g|L HCCA in TA2)#EXT=not specified#LAS=#CAL=E. coli K12 (DSM 3871), linear calibration#CUS=RKI ZBS6 | Dr. Thanh Tam (IPPR, Hanoi, Vietnam)#	2020-01-08	Brevibacillus	parabrevis	Brevibacillus	parabrevis	2.4	Brevibacillus	parabrevis	1.98	A	1	1	0	Brevibacillus parabrevis	Brevibacillus parabrevis	0	0	0	0
			1	1	HD3.3A	3; sequenced	#CON=1 loop in 50 mkL#TRT=in 80 pct. TFA, 30 Min, 1:10 diluted, spotted 1:1 with matrix (12 g|L HCCA in TA2)#EXT=not specified#LAS=#CAL=E. coli K12 (DSM 3871), linear calibration#CUS=RKI ZBS6 | Dr. Thanh Tam (IPPR, Hanoi, Vietnam)#	2020-01-09	Brevibacillus	parabrevis	Brevibacillus	parabrevis	2.78	Brevibacillus	parabrevis	2.1	A	1	1	0	Brevibacillus parabrevis	Brevibacillus parabrevis	0	0	0	0
			1	1	HB1.1	3; sequenced	#CON=1 loop in 50 mkL#TRT=in 80 pct. TFA, 30 Min, 1:10 diluted, spotted 1:1 with matrix (12 g|L HCCA in TA2)#EXT=not specified#LAS=#CAL=E. coli K12 (DSM 3871), linear calibration#CUS=RKI ZBS6 | Dr. Thanh Tam (IPPR, Hanoi, Vietnam)#	2019-11-27	Brevibacillus	porteri	Brevibacillus	porteri	2.38	Brevibacillus	choshinensis	1.69	A	1	1	0	Brevibacillus porteri	Brevibacillus choshinensis	0	0	0	0
			1	1	HB1.2	3; sequenced	#CON=1 loop in 50 mkL#TRT=in 80 pct. TFA, 30 Min, 1:10 diluted, spotted 1:1 with matrix (12 g|L HCCA in TA2)#EXT=not specified#LAS=#CAL=E. coli K12 (DSM 3871), linear calibration#CUS=RKI ZBS6 | Dr. Thanh Tam (IPPR, Hanoi, Vietnam)#	2019-11-27	Brevibacillus	porteri	Brevibacillus	porteri	2.74	Brevibacillus	choshinensis	1.81	A	1	1	0	Brevibacillus porteri	Brevibacillus choshinensis	0	0	0	0
			0	0	B 210	3; eudo	80% TFA/1:10 verdünnt/1:1 HCCA:TA2	2016-03-01	Paenibacillus	alvei	Paenibacillus	alvei	1.82	Paenibacillus	curdlanolyticus	1.45	B	0	0	1	Paenibacillus alvei	Paenibacillus curdlanolyticus	0	0	0	0
			0	0	NCTC 7578	3; public strain collection	DT	2014-01-22	Paenibacillus	chibensis	Paenibacillus	chibensis	2.28	Paenibacillus	chibensis	2.15	A	1	1	0	Paenibacillus chibensis	Paenibacillus chibensis	0	0	0	0
			0	0	CVUAS 32347	3; sequenced	eDT	2020-06-05	Paenibacillus	nuruki	Paenibacillus	nuruki	2.54	Ochrobactrum	anthropi	1.29	A	1	1	0	Paenibacillus nuruki	Ochrobactrum anthropi	0	0	0	0
			0	0	A418-1	2; 0	80% TFA/1:10 verdünnt/1:1 HCCA:TA2	2013-09-12	Paenibacillus	polymyxa	Paenibacillus	polymyxa	1.9	Paenibacillus	polymyxa	1.78	B	0	0	1	Paenibacillus polymyxa	Paenibacillus polymyxa	0	0	0	0
			0	0	DSM 365	3; public strain collection	80% TFA/1:10 verdünnt/1:1 HCCA:TA2	2017-11-24	Paenibacillus	polymyxa	Paenibacillus	polymyxa	2.81	Paenibacillus	polymyxa	2.1	A	1	1	0	Paenibacillus polymyxa	Paenibacillus polymyxa	0	0	0	0
			1	1	CVUAS 6369	3; sequenced	eDT	2013-09-29	Paenibacillus	sp-CVUAS-6369	Paenibacillus	sp-CVUAS-6369	2.08	Lentilactobacillus	parabuchneri	1.35	A	1	1	0	Paenibacillus sp-CVUAS-6369	Lentilactobacillus parabuchneri	0	0	0	0
			1	0	HAMBI 3232	3; public strain collection; species position uncertain	eDT	2013-07-18	Paenibacillus	sp-E8a	Paenibacillus	sp-E8a	2.28	Paenibacillus	amylolyticus	2.24	B	0	0	1	Paenibacillus sp-E8a	Paenibacillus amylolyticus	0	0	0	0
			1	1	B 128	3; sequenced	DT	2014-01-22	Paenibacillus	taichungensis	Paenibacillus	taichungensis	2.29	Paenibacillus	taichungensis	1.9	A	1	1	0	Paenibacillus taichungensis	Paenibacillus taichungensis	0	0	0	0
			1	1	FLI 003	3; sequenced	EFEx	2019-04-16	Paenibacillus	taichungensis	Paenibacillus	taichungensis	2.81	Paenibacillus	taichungensis	1.87	A	1	1	0	Paenibacillus taichungensis	Paenibacillus taichungensis	0	0	0	0
			1	1	HAMBI 3233	3; type strain	EFEx	2016-08-23	Paenibacillus	tundrae	Paenibacillus	tundrae	2.09	Paenibacillus	taichungensis	1.87	A	1	1	0	Paenibacillus tundrae	Paenibacillus taichungensis	0	0	0	0
			1	1	190-z-3	3; sequenced	EFEx	2017-10-26	Jeotgalicoccus	halophilus	Jeotgalicoccus	halophilus	2.45	Listeria	innocua	1.68	A	1	1	0	Jeotgalicoccus halophilus	Listeria innocua	0	0	0	0
			1	1	257-y-10	3; sequenced	EFEx	2017-10-26	Jeotgalicoccus	huakuii	Jeotgalicoccus	huakuii	2.6	Macrococcus	canis	1.37	A	1	1	0	Jeotgalicoccus huakuii	Macrococcus canis	0	0	0	0
			1	1	1403-y-3	3; sequenced	EFEx	2017-10-26	Jeotgalicoccus	psychrophilus	Jeotgalicoccus	psychrophilus	2.37	Jeotgalicoccus	psychrophilus	1.84	A	1	1	0	Jeotgalicoccus psychrophilus	Jeotgalicoccus psychrophilus	0	0	0	0
			1	1	CVUAS 121	3; 16S rDNA-sequencing	DT	2013-03-14	Macrococcus	caseolyticus	Macrococcus	caseolyticus	2.08	Macrococcus	caseolyticus	1.75	A	1	1	0	Macrococcus caseolyticus	Macrococcus caseolyticus	0	0	0	0
			0	0	CVUAS 3051	3; 16S rDNA-sequencing	DT	2013-03-13	Macrococcus	caseolyticus	Macrococcus	caseolyticus	2.19	Macrococcus	caseolyticus	1.87	A	1	1	0	Macrococcus caseolyticus	Macrococcus caseolyticus	0	0	0	0
			0	0	CVUAS 31604	3; sequenced	EFEx	2019-03-13	Macrococcus	carouselicus	Macrococcus	carouselicus	2.59	Staphylococcus	simulans	1.4	A	1	1	0	Macrococcus carouselicus	Staphylococcus simulans	0	0	0	0
			1	0	CVUAS 2968	3; 16S rDNA-sequencing	DT	2013-06-18	Mammaliicoccus	lentus	Mammaliicoccus	lentus	2.4	Staphylococcus	lentus	1.8	C	0	0	1	Mammaliicoccus lentus	Staphylococcus lentus	0	0	0	0
			0	0	CVUAS 3565	3; sequenced	EFEx	2017-12-13	Mammaliicoccus	sciuri	Mammaliicoccus	sciuri	2.76	Staphylococcus	sciuri	2.37	C	0	0	1	Mammaliicoccus sciuri	Staphylococcus sciuri	0	0	0	0
			0	0	CVUAS 4650	3; 16S rDNA-sequencing	DT	2012-10-31	Mammaliicoccus	sciuri	Staphylococcus	sciuri	1.99	Staphylococcus	sciuri	1.68	B	0	0	1	Staphylococcus sciuri	Staphylococcus sciuri	0	0	0	0
			0	0	CVUAS 9937.2	3; 16S rDNA-sequencing	EFex	2016-04-06	Mammaliicoccus	vitulinus	Mammaliicoccus	vitulinus	2.31	Staphylococcus	vitulinus	1.87	C	0	0	1	Mammaliicoccus vitulinus	Staphylococcus vitulinus	0	0	0	0
			0	0	CVUAS 343.2	3; 16S rDNA-sequencing	EFex	2014-06-06	Mammaliicoccus	vitulinus	Mammaliicoccus	vitulinus	2.23	Mammaliicoccus	vitulinus	2.23	A	1	1	0	Mammaliicoccus vitulinus	Mammaliicoccus vitulinus	0	0	0	0
			0	0	CVUAS 5687	3; sequenced	DT	2013-04-16	Staphylococcus	agnetis	Staphylococcus	hyicus	2.19	Staphylococcus	agnetis	2.14	B	0	0	1	Staphylococcus hyicus	Staphylococcus agnetis	0	0	0	0
			0	0	TUM 7385	3; sequenced	DT	02.10.2013	Staphylococcus	agnetis	Staphylococcus	hyicus	2.19	Staphylococcus	hyicus	1.96	A	0	0	1	Staphylococcus hyicus	Staphylococcus hyicus	0	0	0	0
			1	1	RK308	4; WGS	DT	2018-04-12	Staphylococcus	argenteus	Staphylococcus	argenteus	2.39	Staphylococcus	argenteus	2.38	A	1	1	0	Staphylococcus argenteus	Staphylococcus argenteus	0	0	0	0
			1	1	DSM 28299	3; type strain [0003]	DT	2015-04-21	Staphylococcus	argenteus	Staphylococcus	argenteus	2.37	Staphylococcus	argenteus	2.28	A	1	1	0	Staphylococcus argenteus	Staphylococcus argenteus	0	0	0	0
			0	0	254-U4-2	3; sequenced	eDT	2016-12-28	Staphylococcus	arlettae	Staphylococcus	arlettae	2.01	Staphylococcus	arlettae	1.72	A	1	1	0	Staphylococcus arlettae	Staphylococcus arlettae	0	0	0	0
			0	0	CVUAS 3762	3; sequenced	DT	2013-02-13	Staphylococcus	arlettae	Staphylococcus	arlettae	2.13	Staphylococcus	arlettae	1.63	A	1	1	0	Staphylococcus arlettae	Staphylococcus arlettae	0	0	0	0
			1	1	ATCC 29213	3; public strain collection	eDT	2015-05-27	Staphylococcus	aureus	Staphylococcus	aureus	2.39	Staphylococcus	aureus	2.38	A	1	1	0	Staphylococcus aureus	Staphylococcus aureus	0	0	0	0
			0	0	CVUAS 9914.2	4; sequenztype (NRL BfR)	EFEx	2022-04-27	Staphylococcus	aureus	Staphylococcus	aureus	2.47	Staphylococcus	aureus	2.43	A	1	1	0	Staphylococcus aureus	Staphylococcus aureus	0	0	0	0
			0	0	277U2-3	3; sequenced	EFEx	2017-01-03	Staphylococcus	auricularis	Staphylococcus	auricularis	2.14	Staphylococcus	auricularis	1.85	A	1	1	0	Staphylococcus auricularis	Staphylococcus auricularis	0	0	0	0
			0	0	DSM 20326	3; type strain [0003]	DT	2013-10-02	Staphylococcus	capitis	Staphylococcus	capitis	2.25	Staphylococcus	capitis	2.13	A	1	1	0	Staphylococcus capitis	Staphylococcus capitis	0	0	0	0
			0	0	TUM 5814	3; rpoB-sequencing	DT	2013-10-02	Staphylococcus	capitis	Staphylococcus	capitis	2.2	Staphylococcus	capitis	2.19	A	1	1	0	Staphylococcus capitis	Staphylococcus capitis	0	0	0	0
			1	1	DSM 20608	3; type strain [0003]	DT	2013-10-04	Staphylococcus	caprae	Staphylococcus	caprae	2.16	Staphylococcus	caprae	2.06	A	1	1	0	Staphylococcus caprae	Staphylococcus caprae	0	0	0	0
			0	0	TUM 4073	3; rpoB-sequencing	DT	2013-10-04	Staphylococcus	caprae	Staphylococcus	caprae	2.06	Staphylococcus	caprae	2.03	A	1	1	0	Staphylococcus caprae	Staphylococcus caprae	0	0	0	0
			0	0	CVUAS 1426	2; API Staph ID32	eDT	2015-12-01	Staphylococcus	carnosus	Staphylococcus	carnosus	2.18	Staphylococcus	carnosus	1.55	A	1	1	0	Staphylococcus carnosus	Staphylococcus carnosus	0	0	0	0
			0	0	CVUAS 4590	3; 16S rDNA-sequencing	DT	2012-11-14	Staphylococcus	carnosus	Staphylococcus	carnosus	2.24	Staphylococcus	carnosus	1.46	A	1	1	0	Staphylococcus carnosus	Staphylococcus carnosus	0	0	0	0
			0	0	5380	2; biochemical tube tests	DT	2013-04-03	Staphylococcus	chromogenes	Staphylococcus	chromogenes	2.26	Staphylococcus	hyicus	1.85	A	1	1	0	Staphylococcus chromogenes	Staphylococcus hyicus	0	0	0	0
			1	1	TS 176	2; API Staph ID32	DT	2013-04-03	Staphylococcus	chromogenes	Staphylococcus	chromogenes	2.28	Staphylococcus	chromogenes	1.91	A	1	1	0	Staphylococcus chromogenes	Staphylococcus chromogenes	0	0	0	0
			0	0	DSM 20260	3; type strain [0003]	DT	2013-10-04	Staphylococcus	cohnii	Staphylococcus	cohnii	2.36	Staphylococcus	xylosus	1.36	A	1	1	0	Staphylococcus cohnii	Staphylococcus xylosus	0	0	0	0
			0	0	208x-1	3; sequenced	EFEx	2021-04-15	Staphylococcus	cohnii	Staphylococcus	cohnii	2.72	Staphylococcus	cohnii	2.25	A	1	1	0	Staphylococcus cohnii	Staphylococcus cohnii	0	0	0	0
			1	1	x	2; 0	80% TFA/1:10 verdünnt/1:1 HCCA:TA2	2012-04-04	Staphylococcus	delphini	Staphylococcus	delphini	2.32	Staphylococcus	delphini	2.01	A	1	1	0	Staphylococcus delphini	Staphylococcus delphini	0	0	0	0
			0	0	CVUAS 9351	3; sequenced	eDT	2015-04-10	Staphylococcus	delphini	Staphylococcus	delphini	2.53	Staphylococcus	delphini	1.9	A	1	1	0	Staphylococcus delphini	Staphylococcus delphini	0	0	0	0
			0	0	CVUAS 3786	3; 16S rDNA-sequencing	DT	2012-12-04	Staphylococcus	epidermidis	Staphylococcus	epidermidis	2.09	Staphylococcus	epidermidis	2.08	A	1	1	0	Staphylococcus epidermidis	Staphylococcus epidermidis	0	0	0	0
			0	0	DSM 20044	3; type strain	DT	2013-05-15	Staphylococcus	epidermidis	Staphylococcus	epidermidis	2.31	Staphylococcus	epidermidis	1.99	A	1	1	0	Staphylococcus epidermidis	Staphylococcus epidermidis	0	0	0	0
			1	1	4357	2; API Staph ID32	DT	2013-02-05	Staphylococcus	equorum	Staphylococcus	equorum	2.16	Staphylococcus	equorum	1.8	A	1	1	0	Staphylococcus equorum	Staphylococcus equorum	0	0	0	0
			0	0	DSM 20674	3; type strain [0003]	DT	2013-10-04	Staphylococcus	equorum	Staphylococcus	equorum	2.11	Staphylococcus	equorum	1.88	A	1	1	0	Staphylococcus equorum	Staphylococcus equorum	0	0	0	0
			0	0	CVUAS 8203	2; biochemical tube tests	DT	2013-07-02	Staphylococcus	felis	Staphylococcus	felis	2.13	Staphylococcus	felis	1.96	A	1	1	0	Staphylococcus felis	Staphylococcus felis	0	0	0	0
			1	1	CVUAS 8599	3; 16S rDNA-sequencing	DT	2012-10-31	Staphylococcus	felis	Staphylococcus	felis	2.14	Staphylococcus	felis	2	A	1	1	0	Staphylococcus felis	Staphylococcus felis	0	0	0	0
			0	0	CCM 1798	3; public strain collection	80% TFA/1:10 verdünnt/1:1 HCCA:TA2	2011-08-04	Staphylococcus	haemolyticus	Staphylococcus	haemolyticus	2.46	Staphylococcus	haemolyticus	2.43	A	1	1	0	Staphylococcus haemolyticus	Staphylococcus haemolyticus	0	0	0	0
			0	0	CVUAS 5860	3; 16S rDNA-sequencing	DT	2013-02-13	Staphylococcus	haemolyticus	Staphylococcus	haemolyticus	2.12	Staphylococcus	haemolyticus	2.04	A	1	1	0	Staphylococcus haemolyticus	Staphylococcus haemolyticus	0	0	0	0
			0	0	DSM 20328	3; type strain	80% TFA/ 30 min. Einwirkzeit/1:10 verdünnt/ 1:1 HC	2011-09-08	Staphylococcus	hominis	Staphylococcus	hominis	2.27	Staphylococcus	hominis	2.23	A	1	1	0	Staphylococcus hominis	Staphylococcus hominis	0	0	0	0
			0	0	CVUAS 789,2	3; 16S rDNA-sequencing	DT	2014-01-22	Staphylococcus	hominis	Staphylococcus	hominis	2.13	Staphylococcus	hominis	1.96	A	1	1	0	Staphylococcus hominis	Staphylococcus hominis	0	0	0	0
			0	0	CVUAS 2838	2; biochemical tube tests	DT	2013-02-13	Staphylococcus	hyicus	Staphylococcus	hyicus	2.2	Staphylococcus	hyicus	2.14	A	1	1	0	Staphylococcus hyicus	Staphylococcus hyicus	0	0	0	0
			1	1	CVUAS 3767	3; 16S rDNA-sequencing	DT	2013-04-03	Staphylococcus	hyicus	Staphylococcus	hyicus	2.38	Staphylococcus	hyicus	2.12	A	1	1	0	Staphylococcus hyicus	Staphylococcus hyicus	0	0	0	0
			0	0	CCM 5739	3; type strain	80% TFA/ 30 min. Einwirkzeit/1:10 verdünnt/ 1:1 HC	2011-08-04	Staphylococcus	intermedius	Staphylococcus	intermedius	2.15	Staphylococcus	intermedius	2.02	A	1	1	0	Staphylococcus intermedius	Staphylococcus intermedius	0	0	0	0
			0	0	DSM 20373	3; type strain	80% TFA/ 30 min. Einwirkzeit/1:10 verdünnt/ 1:1 HC	2011-09-08	Staphylococcus	intermedius	Staphylococcus	intermedius	2.07	Staphylococcus	intermedius	1.97	A	1	1	0	Staphylococcus intermedius	Staphylococcus intermedius	0	0	0	0
			0	0	ATCC 43809	3; type strain	80% TFA/ 30 min. Einwirkzeit/1:10 verdünnt/ 1:1 HC	2012-04-05	Staphylococcus	lugdunensis	Staphylococcus	lugdunensis	2.4	Staphylococcus	lugdunensis	2.4	A	1	1	0	Staphylococcus lugdunensis	Staphylococcus lugdunensis	0	0	0	0
			1	1	09-00266	3; strain collection of RKI	80% TFA/ 30 min. Einwirkzeit/1:10 verdünnt/ 1:1 HC	2011-08-04	Staphylococcus	lugdunensis	Staphylococcus	lugdunensis	2.5	Staphylococcus	lugdunensis	2.43	A	1	1	0	Staphylococcus lugdunensis	Staphylococcus lugdunensis	0	0	0	0
			1	1	CVUAS 6077	3; 16S rDNA-sequencing	DT	2012-10-31	Staphylococcus	microti	Staphylococcus	microti	2.48	Staphylococcus	microti	1.85	A	1	1	0	Staphylococcus microti	Staphylococcus microti	0	0	0	0
			1	0	CVUAS 3071	3; 16S rDNA-sequencing	DT	2012-11-14	Staphylococcus	pasteuri	Staphylococcus	warneri	2.18	Staphylococcus	warneri	2.17	A	0	0	1	Staphylococcus warneri	Staphylococcus warneri	0	0	0	0
			1	1	DSM 10656	3; public strain collection	DT	2013-10-04	Staphylococcus	pasteuri	Staphylococcus	pasteuri	2	Staphylococcus	warneri	1.81	A	1	1	0	Staphylococcus pasteuri	Staphylococcus warneri	0	0	0	0
			1	1	DSM 21284	3; type strain	80% TFA/ 30 min. Einwirkzeit/1:10 verdünnt/ 1:1 HC	2016-03-02	Staphylococcus	pseudintermedius	Staphylococcus	pseudintermedius	2.76	Staphylococcus	pseudintermedius	2.15	A	1	1	0	Staphylococcus pseudintermedius	Staphylococcus pseudintermedius	0	0	0	0
			1	0	CVUAS 8759	2; biochemical tube tests	DT	2013-07-02	Staphylococcus	pseudintermedius	Staphylococcus	delphini	2.1	Staphylococcus	pseudintermedius	2.05	B	0	0	1	Staphylococcus delphini	Staphylococcus pseudintermedius	0	0	0	0
			1	1	4824	2; biochemical tube tests	DT	2013-02-13	Staphylococcus	saprophyticus	Staphylococcus	saprophyticus	2.03	Staphylococcus	kloosii	1.43	A	1	1	0	Staphylococcus saprophyticus	Staphylococcus kloosii	0	0	0	0
			0	0	CVUAS 503,2	3; rpoB-sequencing	DT	2013-09-17	Staphylococcus	saprophyticus	Staphylococcus	saprophyticus	2.18	Staphylococcus	saprophyticus	2.06	A	1	1	0	Staphylococcus saprophyticus	Staphylococcus saprophyticus	0	0	0	0
			1	1	CVUAS 9352	2; 16S rDNA-sequencing	DT	2013-07-02	Staphylococcus	schleiferi	Staphylococcus	schleiferi	2.15	Staphylococcus	schleiferi	2.02	A	1	1	0	Staphylococcus schleiferi	Staphylococcus schleiferi	0	0	0	0
			1	1	DSM 28300	3; type strain	extr	2015-04-21	Staphylococcus	schweitzeri	Staphylococcus	schweitzeri	2.48	Staphylococcus	schweitzeri	2.17	A	1	1	0	Staphylococcus schweitzeri	Staphylococcus schweitzeri	0	0	0	0
			1	1	202-42	2; API Staph ID32	DT	2013-02-05	Staphylococcus	simulans	Staphylococcus	simulans	2.13	Staphylococcus	simulans	2.11	A	1	1	0	Staphylococcus simulans	Staphylococcus simulans	0	0	0	0
			0	0	TUM 7391	3; rpoB-sequencing	DT	2013-10-02	Staphylococcus	simulans	Staphylococcus	simulans	2.17	Staphylococcus	simulans	2.04	A	1	1	0	Staphylococcus simulans	Staphylococcus simulans	0	0	0	0
			0	0	CVUAS 2439.2	3; 16S rDNA-sequencing	EFex	2015-09-23	Staphylococcus	succinus	Staphylococcus	succinus	2.26	Staphylococcus	succinus	2.23	A	1	1	0	Staphylococcus succinus	Staphylococcus succinus	0	0	0	0
			1	1	CVUAS 761,2	3; 16S rDNA-sequencing	EFex	2015-09-23	Staphylococcus	succinus	Staphylococcus	succinus	2.28	Staphylococcus	succinus	2.21	A	1	1	0	Staphylococcus succinus	Staphylococcus succinus	0	0	0	0
			1	1	CVUAS 4714	3; 16S rDNA-sequencing	eDT	2015-12-01	Staphylococcus	warneri	Staphylococcus	warneri	2.07	Staphylococcus	warneri	2.02	A	1	1	0	Staphylococcus warneri	Staphylococcus warneri	0	0	0	0
			0	0	DSM 20316	3; type strain	DT	2013-10-02	Staphylococcus	warneri	Staphylococcus	warneri	2.18	Staphylococcus	warneri	1.96	A	1	1	0	Staphylococcus warneri	Staphylococcus warneri	0	0	0	0
			1	1	5741	2; biochemical tube tests	DT	2013-04-30	Staphylococcus	xylosus	Staphylococcus	xylosus	2.04	Staphylococcus	xylosus	2.02	A	1	1	0	Staphylococcus xylosus	Staphylococcus xylosus	0	0	0	0
			1	0	TS 251	2; biochemical tube tests	DT	2013-04-30	Staphylococcus	xylosus	Staphylococcus	xylosus	1.88	Staphylococcus	xylosus	1.76	B	0	0	1	Staphylococcus xylosus	Staphylococcus xylosus	0	0	0	0
			1	1	215-U2-2	3; sequenced (CVUAS)	EFEx	2017-06-28	Staphylococcus	devriesei	Staphylococcus	devriesei	2.33	Staphylococcus	capitis	1.46	A	1	1	0	Staphylococcus devriesei	Staphylococcus capitis	0	0	0	0
			1	1	185-U1-2	3; sequenced	eDT	2017-03-13	Aerococcus	sp-185-U1-2	Aerococcus	sp-185-U1-2	2.41	Xanthomonas	hortorum	1.38	A	1	1	0	Aerococcus sp-185-U1-2	Xanthomonas hortorum	0	0	0	0
			1	1	237z-2	3; sequenced	eDT	2016-08-04	Aerococcus	suis	Aerococcus	suis	2.36	Aerococcus	suis	2.3	A	1	1	0	Aerococcus suis	Aerococcus suis	0	0	0	0
			1	1	257-y-1	3; sequenced	EFEx	2017-10-26	Aerococcus	urinaeequi	Aerococcus	urinaeequi	2.49	Aerococcus	viridans	1.72	A	1	1	0	Aerococcus urinaeequi	Aerococcus viridans	0	0	0	0
			1	1	CVUAS 2066	3; sequenced, biochemical profile	eDT	2016-09-27	Aerococcus	viridans	Aerococcus	viridans	2.33	Aerococcus	viridans	2.04	A	1	1	0	Aerococcus viridans	Aerococcus viridans	0	0	0	0
			1	1	JB 379054.2	3; sequenced	DT	2013-09-04	Atopobacter	phocae	Atopobacter	phocae	2.33	Atopobacter	phocae	2.31	A	1	1	0	Atopobacter phocae	Atopobacter phocae	0	0	0	0
			1	1	CVUAS 2442,2	3; sequenced	EFEx	2017-02-09	Carnobacterium	divergens	Carnobacterium	divergens	2.44	Carnobacterium	divergens	2.1	A	1	1	0	Carnobacterium divergens	Carnobacterium divergens	0	0	0	0
			1	1	CVUAS 30407	3; sequenced	EFEx	2017-09-05	Carnobacterium	divergens	Carnobacterium	divergens	2.62	Carnobacterium	divergens	2.37	A	1	1	0	Carnobacterium divergens	Carnobacterium divergens	0	0	0	0
			1	1	CVUAS 6273	3; sequenced	eDT	2016-01-13	Carnobacterium	maltaromaticum	Carnobacterium	maltaromaticum	2.55	Carnobacterium	maltaromaticum	2.54	A	1	1	0	Carnobacterium maltaromaticum	Carnobacterium maltaromaticum	0	0	0	0
			1	1	CVUAS 1519,3	3; sequenced	EFEx	2016-12-07	Granulicatella	adiacens	Granulicatella	adiacens	2.3	Granulicatella	adiacens	2.24	A	1	1	0	Granulicatella adiacens	Granulicatella adiacens	0	0	0	0
			1	1	CVUAS 2616	3; sequenced	DT	2013-09-25	Marinilactibacillus	sp-CVUAS-2616	Marinilactibacillus	sp-CVUAS-2616	2.02	Marinilactibacillus	sp-CVUAS-2616	1.83	A	1	1	0	Marinilactibacillus sp-CVUAS-2616	Marinilactibacillus sp-CVUAS-2616	0	0	0	0
			1	1	CVUAS 8980,3	3; sequenced	EFEx	2020-01-17	Marinilactibacillus	sp-CVUAS-2616	Marinilactibacillus	sp-CVUAS-2616	2.54	Marinilactibacillus	sp-CVUAS-2616	2.44	A	1	1	0	Marinilactibacillus sp-CVUAS-2616	Marinilactibacillus sp-CVUAS-2616	0	0	0	0
			1	1	16	2; strain collection of RKI	80% TFA/ 30 min. Einwirkzeit/1:10 verdünnt/ 1:1 HCC in TA2	2011-09-16	Enterococcus	casseliflavus	Enterococcus	casseliflavus	2.3	Enterococcus	casseliflavus	2.2	A	1	1	0	Enterococcus casseliflavus	Enterococcus casseliflavus	0	0	0	0
			1	0	6	2; 0	80% TFA/ 30 min. Einwirkzeit/1:10 verdünnt/ 1:1 HCC in TA2	2011-09-16	Enterococcus	durans	Enterococcus	hirae	2.09	Enterococcus	hirae	1.8	A	0	0	1	Enterococcus hirae	Enterococcus hirae	0	0	0	0
			1	1	8	2; 0	80% TFA/ 30 min. Einwirkzeit/1:10 verdünnt/ 1:1 HCC in TA2	2011-09-16	Enterococcus	durans	Enterococcus	durans	2	Enterococcus	durans	1.94	A	1	1	0	Enterococcus durans	Enterococcus durans	0	0	0	0
			1	1	UW 6847	3; confirmed by Sequence typing [0167]	in 80% TFA/ 30 min. Einwirkzeit/1:10 verdünnt/ 1:1 HCCATA2 (A)	2011-07-11	Enterococcus	faecium	Enterococcus	faecium	2.09	Enterococcus	faecium	2.05	A	1	1	0	Enterococcus faecium	Enterococcus faecium	0	0	0	0
			1	1	14	2; strain collection of the RKI	80% TFA/ 30 min. Einwirkzeit/1:10 verdünnt/ 1:1 HCC in TA2	2011-09-23	Enterococcus	gallinarum	Enterococcus	gallinarum	2.04	Enterococcus	gallinarum	1.98	A	1	1	0	Enterococcus gallinarum	Enterococcus gallinarum	0	0	0	0
			1	1	2	2; strain collection of the RKI	80% TFA/ 30 min. Einwirkzeit/1:10 verdünnt/ 1:1 HCC in TA2	2011-09-23	Enterococcus	hirae	Enterococcus	hirae	2.33	Enterococcus	hirae	2.16	A	1	1	0	Enterococcus hirae	Enterococcus hirae	0	0	0	0
			1	1	MB 2022000094	2; corresponds to expected result of PT	EFex [BRU03]	2022-09-09	Enterococcus	casseliflavus	Enterococcus	casseliflavus	2.33	Enterococcus	casseliflavus	2.32	A	1	1	0	Enterococcus casseliflavus	Enterococcus casseliflavus	0	0	0	0
			1	1	CVUAS 5030	3; sequenced	eDT	2014-07-23	Enterococcus	cecorum	Enterococcus	cecorum	2.34	Enterococcus	cecorum	2.29	A	1	1	0	Enterococcus cecorum	Enterococcus cecorum	0	0	0	0
			1	1	CVUAS 8897	3; sequenced	eDT	2014-07-23	Enterococcus	cecorum	Enterococcus	cecorum	2.82	Enterococcus	cecorum	1.41	A	1	1	0	Enterococcus cecorum	Enterococcus cecorum	0	0	0	0
			1	1	CVUAS 31454	3; sequenced	eDT	2020-08-20	Enterococcus	faecalis	Enterococcus	faecalis	2.51	Enterococcus	faecalis	2.41	A	1	1	0	Enterococcus faecalis	Enterococcus faecalis	0	0	0	0
			1	1	DSM 2570	3; public strain collection	eDT	2016-06-08	Enterococcus	faecalis	Enterococcus	faecalis	2.39	Enterococcus	faecalis	2.38	A	1	1	0	Enterococcus faecalis	Enterococcus faecalis	0	0	0	0
			1	1	MR11-207	3; sequenced (LGL)	eDT	2015-04-15	Enterococcus	faecium	Enterococcus	faecium	2.42	Enterococcus	faecium	2.1	A	1	1	0	Enterococcus faecium	Enterococcus faecium	0	0	0	0
			1	1	BM 4174	2; 0	eDT	2016-06-08	Enterococcus	gallinarum	Enterococcus	gallinarum	2.42	Enterococcus	gallinarum	2.38	A	1	1	0	Enterococcus gallinarum	Enterococcus gallinarum	0	0	0	0
			1	1	CVUAS 34954	3; sequenced	eDT	2023-11-30	Enterococcus	hirae	Enterococcus	hirae	2.39	Enterococcus	hirae	2.37	A	1	1	0	Enterococcus hirae	Enterococcus hirae	0	0	0	0
			1	1	CVUAS 34219	3; sequenced	eDT	2023-11-30	Enterococcus	mundtii	Enterococcus	mundtii	2.39	Enterococcus	mundtii	2.37	A	1	1	0	Enterococcus mundtii	Enterococcus mundtii	0	0	0	0
			1	1	CVUAS 11490	3; sequenced	eDT	2023-11-30	Enterococcus	phoeniculicola	Enterococcus	phoeniculicola	2.13	Brevundimonas	vesicularis	1.45	A	1	1	0	Enterococcus phoeniculicola	Brevundimonas vesicularis	0	0	0	0
			1	1	265z-7	3; sequenced	EFEx	2016-12-29	Tetragenococcus	solitarius	Tetragenococcus	solitarius	2.14	Halomonas	elongata	1.38	A	1	1	0	Tetragenococcus solitarius	Halomonas elongata	0	0	0	0
			1	1	CVUAS 1549,2	3; sequenced	DT	2016-09-27	Vagococcus	salmoninarum	Vagococcus	salmoninarum	2.3	Vagococcus	salmoninarum	2.09	A	1	1	0	Vagococcus salmoninarum	Vagococcus salmoninarum	0	0	0	0
			1	1	ATCC 4356	3; type strain	DT	2016-02-26	Lactobacillus	acidophilus	Lactobacillus	acidophilus	2.32	Lactobacillus	acidophilus	2.24	A	1	1	0	Lactobacillus acidophilus	Lactobacillus acidophilus	0	0	0	0
			1	1	MB 2023000188	2; corresponds to expected result of PT	EFEx	2023-09-07	Lacticaseibacillus	rhamnosus	Lacticaseibacillus	rhamnosus	2.6	Lacticaseibacillus	rhamnosus	2.52	A	1	1	0	Lacticaseibacillus rhamnosus	Lacticaseibacillus rhamnosus	0	0	0	0
			1	1	CVUAS 9322	3; sequenced	DT	2016-02-26	Lactobacillus	johnsonii	Lactobacillus	johnsonii	2.42	Lactobacillus	johnsonii	2.35	A	1	1	0	Lactobacillus johnsonii	Lactobacillus johnsonii	0	0	0	0
			1	1	CVUAS 32277,2	3; sequenced	eDT	2020-07-21	Lactobacillus	sp-CVUAS-32277,2	Lactobacillus	sp-CVUAS-32277,2	2.64	Limosilactobacillus	gorillae	1.25	A	1	1	0	Lactobacillus sp-CVUAS-32277,2	Limosilactobacillus gorillae	0	0	0	0
			1	0	DSM 14800 LVU14	3; type strain	eDT	2015-04-15	Pediococcus	claussenii	Pediococcus	clausenii	2.41	Pediococcus	claussenii	2.25	B	0	0	1	Pediococcus clausenii	Pediococcus claussenii	0	0	0	0
			0	0	LTH 1213	2; 0	DT	2013-07-09	Leuconostoc	mesenteroides	Leuconostoc	mesenteroides	2.28	Leuconostoc	mesenteroides	2.09	A	1	1	0	Leuconostoc mesenteroides	Leuconostoc mesenteroides	0	0	0	0
			0	0	DSM 20622	3; type strain	EFEx	2023-06-20	Streptococcus	acidominimus	Streptococcus	acidominimus	2.24	Streptococcus	acidominimus	1.89	A	1	1	0	Streptococcus acidominimus	Streptococcus acidominimus	0	0	0	0
			0	0	DSM 20728	3; type strain	EFEx	2023-09-05	Streptococcus	alactolyticus	Streptococcus	alactolyticus	2.04	Streptococcus	alactolyticus	2.04	A	1	1	0	Streptococcus alactolyticus	Streptococcus alactolyticus	0	0	0	0
			0	0	DSM 20563	3; type strain	EFEx	2023-08-29	Streptococcus	anginosus	Streptococcus	anginosus	2.47	Streptococcus	anginosus	2.21	A	1	1	0	Streptococcus anginosus	Streptococcus anginosus	0	0	0	0
			0	0	DSM 25818	3; type strain	EFEx	2023-09-07	Streptococcus	anginosus	Streptococcus	anginosus	2.13	Streptococcus	anginosus	2.08	A	1	1	0	Streptococcus anginosus	Streptococcus anginosus	0	0	0	0
			1	1	DSM 15627	3; type strain	EFEx	2023-08-29	Streptococcus	australis	Streptococcus	australis	2.09	Streptococcus	parasanguinis	1.88	A	1	1	0	Streptococcus australis	Streptococcus parasanguinis	0	0	0	0
			1	0	DSM 103678	3; type strain	EFEx	2023-09-07	Streptococcus	azizii	Streptococcus	acidominimus	1.76	Streptococcus	pneumoniae	1.64	B	0	0	1	Streptococcus acidominimus	Streptococcus pneumoniae	0	0	0	0
			0	0	CCUG 69277	3; type strain	EFEx	2023-06-20	Streptococcus	bovimastitidis	Streptococcus	penaeicida	1.89	Streptococcus	uberis	1.69	B	0	0	1	Streptococcus penaeicida	Streptococcus uberis	0	0	0	0
			0	0	DSM 19004	3; type strain	EFEx	2023-09-07	Streptococcus	caballi	Streptococcus	caballi	2.44	Streptococcus	mitis_oralis	1.53	A	1	1	0	Streptococcus caballi	Streptococcus mitis_oralis	0	0	0	0
			1	0	CCUG 73951	3; type strain	EFEx	2023-06-20	Streptococcus	caledonicus	Streptococcus	porci	1.58	Streptococcus	ratti	1.53	B	0	0	1	Streptococcus porci	Streptococcus ratti	0	0	0	0
			1	0	DSM 105751	3; type strain	EFEx	2023-09-07	Streptococcus	cameli	Streptococcus	pneumoniae	1.53	Streptococcus	pneumoniae	1.52	B	0	0	1	Streptococcus pneumoniae	Streptococcus pneumoniae	0	0	0	0
			1	0	CCUG 67170	3; type strain	EFEx	2023-06-20	Streptococcus	caprae	Streptococcus	pyogenes	1.51	Streptococcus	alactolyticus	1.5	B	0	0	1	Streptococcus pyogenes	Streptococcus alactolyticus	0	0	0	0
			1	0	DSM 102819	3; type strain	EFEx	2023-09-07	Streptococcus	caviae	Streptococcus	devriesei	2.11	Streptococcus	orisasini	2.1	B	0	0	1	Streptococcus devriesei	Streptococcus orisasini	0	0	0	0
			1	0	DSM 106182	3; type strain	EFEx	2023-09-07	Streptococcus	chenjunshii	Streptococcus	canis	1.59	Streptococcus	ferus	1.55	B	0	0	1	Streptococcus canis	Streptococcus ferus	0	0	0	0
			1	1	LMG 14507	3; type strain	EFEx	2023-09-07	Streptococcus	constellatus	Streptococcus	constellatus	2.31	Streptococcus	constellatus	2.24	A	1	1	0	Streptococcus constellatus	Streptococcus constellatus	0	0	0	0
			1	1	DSM 17475	3; type strain	EFEx	2023-09-06	Streptococcus	constellatus	Streptococcus	constellatus	2.52	Streptococcus	constellatus	1.99	A	1	1	0	Streptococcus constellatus	Streptococcus constellatus	0	0	0	0
			1	1	DSM 25819	3; type strain	EFEx	2023-09-07	Streptococcus	constellatus	Streptococcus	constellatus	2.32	Streptococcus	constellatus	2.1	A	1	1	0	Streptococcus constellatus	Streptococcus constellatus	0	0	0	0
			1	1	DSM 20562	3; type strain	EFEx	2023-08-29	Streptococcus	criceti	Streptococcus	criceti	2.51	Streptococcus	criceti	2.35	A	1	1	0	Streptococcus criceti	Streptococcus criceti	0	0	0	0
			1	1	DSM 8249	3; type strain	EFEx	2023-08-29	Streptococcus	cristatus	Streptococcus	cristatus	2.36	Streptococcus	cristatus	2.35	A	1	1	0	Streptococcus cristatus	Streptococcus cristatus	0	0	0	0
			1	0	CCUG 65085	3; type strain	EFEx	2023-06-20	Streptococcus	cuniculi	Streptococcus	suis	1.7	Streptococcus	acidominimus	1.67	B	0	0	1	Streptococcus suis	Streptococcus acidominimus	0	0	0	0
			1	0	CCUG 66496	3; type strain	EFEx	2023-06-20	Streptococcus	cuniculipharyngis	Pseudomonas	mucidolens	1.54	Pseudomonas	migulae	1.51	B	0	0	1	Pseudomonas mucidolens	Pseudomonas migulae	0	0	0	0
			1	0	DSM 22233	3; type strain	EFEx	2023-09-07	Streptococcus	danieliae	Streptococcus	pneumoniae	1.53	Streptococcus	pneumoniae	1.49	B	0	0	1	Streptococcus pneumoniae	Streptococcus pneumoniae	0	0	0	0
			1	0	DSM 21999	3; type strain	EFEx	2023-09-07	Streptococcus	dentapri	Streptococcus	equi	1.7	Streptococcus	canis	1.61	B	0	0	1	Streptococcus equi	Streptococcus canis	0	0	0	0
			1	0	DSM 27381	3; type strain	EFEx	2023-09-07	Streptococcus	dentiloxodontae	Streptococcus	equi_ssp_zooepidemicus	1.6	Streptococcus	salivarius	1.59	B	0	0	1	Streptococcus equi_ssp_zooepidemicus	Streptococcus salivarius	0	0	0	0
			1	0	DSM 18963	3; type strain	EFEx	2023-06-20	Streptococcus	dentirousetti	Streptococcus	dentirousetti	2.15	Streptococcus	downei	2.14	B	0	0	1	Streptococcus dentirousetti	Streptococcus downei	0	0	0	0
			1	0	DSM 25137	3; type strain	EFEx	2023-08-29	Streptococcus	dentisani	Streptococcus	downei	1.76	Streptococcus	criceti	1.63	B	0	0	1	Streptococcus downei	Streptococcus criceti	0	0	0	0
			1	1	CCUG 47155	3; type strain	EFEx	2023-09-06	Streptococcus	devriesei	Streptococcus	devriesei	2.59	Streptococcus	devriesei	2.41	A	1	1	0	Streptococcus devriesei	Streptococcus devriesei	0	0	0	0
			0	0	DSM 15616	3; type strain	EFEx	2023-09-06	Streptococcus	didelphis	Streptococcus	didelphis	2.28	Streptococcus	pyogenes	1.59	A	1	1	0	Streptococcus didelphis	Streptococcus pyogenes	0	0	0	0
			1	1	DSM 5635	3; type strain	EFEx	2023-08-29	Streptococcus	downei	Streptococcus	downei	2.4	Streptococcus	dentirousetti	1.9	A	1	1	0	Streptococcus downei	Streptococcus dentirousetti	0	0	0	0
			1	0	CCUG 73139	3; type strain	EFEx	2023-06-20	Streptococcus	downii	Streptococcus	mitis_oralis	2.46	Streptococcus	mitis_oralis	2.38	A	0	0	1	Streptococcus mitis_oralis	Streptococcus mitis_oralis	0	0	0	0
			1	1	DSM 14446	3; type strain	EFEx	2023-09-06	Streptococcus	entericus	Streptococcus	entericus	2.36	Streptococcus	pyogenes	1.42	A	1	1	0	Streptococcus entericus	Streptococcus pyogenes	0	0	0	0
			1	1	DSM 20558	3; type strain	EFEx	2023-09-05	Streptococcus	equinus	Streptococcus	equinus	2.31	Streptococcus	equinus	2.21	A	1	1	0	Streptococcus equinus	Streptococcus equinus	0	0	0	0
			1	1	DSM 20646	3; type strain	EFEx	2023-09-07	Streptococcus	ferus	Streptococcus	ferus	2.45	Streptococcus	ferus	2.24	A	1	1	0	Streptococcus ferus	Streptococcus ferus	0	0	0	0
			1	1	DSM 15349	3; type strain	EFEx	2023-08-30	Streptococcus	gallinaceus	Streptococcus	gallinaceus	2.39	Streptococcus	mitis_oralis	1.51	A	1	1	0	Streptococcus gallinaceus	Streptococcus mitis_oralis	0	0	0	0
			1	1	DSM 16831	3; type strain	EFEx	2023-09-07	Streptococcus	gallolyticus	Streptococcus	gallolyticus	2.39	Streptococcus	gallolyticus	2.25	A	1	1	0	Streptococcus gallolyticus	Streptococcus gallolyticus	0	0	0	0
			1	1	DSM 15879	3; type strain	EFEx	2023-09-05	Streptococcus	gallolyticus	Streptococcus	gallolyticus	2.27	Streptococcus	gallolyticus	2.1	A	1	1	0	Streptococcus gallolyticus	Streptococcus gallolyticus	0	0	0	0
			1	1	DSM 15351	3; type strain	EFEx	2023-09-06	Streptococcus	gallolyticus	Streptococcus	gallolyticus	2.42	Streptococcus	gallolyticus	2.12	A	1	1	0	Streptococcus gallolyticus	Streptococcus gallolyticus	0	0	0	0
			1	1	DSM 6777	3; type strain	EFEx	2023-08-29	Streptococcus	gordonii	Streptococcus	gordonii	2.22	Streptococcus	gordonii	2.22	A	1	1	0	Streptococcus gordonii	Streptococcus gordonii	0	0	0	0
			1	1	DSM 17028	3; type strain	EFEx	2023-09-05	Streptococcus	halichoeri	Streptococcus	halichoeri	2.4	Streptococcus	equi_ssp_zooepidemicus	1.75	A	1	1	0	Streptococcus halichoeri	Streptococcus equi_ssp_zooepidemicus	0	0	0	0
			1	0	DSM 101996	3; type strain	EFEx	2023-09-07	Streptococcus	halotolerans	Streptococcus	pluranimalium	1.69	Streptococcus	pluranimalium	1.67	B	0	0	1	Streptococcus pluranimalium	Streptococcus pluranimalium	0	0	0	0
			1	1	DSM 19005	3; type strain	EFEx	2023-09-07	Streptococcus	henryi	Streptococcus	henryi	2.43	Streptococcus	dysgalactiae	1.53	A	1	1	0	Streptococcus henryi	Streptococcus dysgalactiae	0	0	0	0
			1	0	DSM 107951	3; type strain	EFEx	2023-06-20	Streptococcus	hillyeri	Streptococcus	agalactiae	1.53	Streptococcus	dysgalactiae	1.49	B	0	0	1	Streptococcus agalactiae	Streptococcus dysgalactiae	0	0	0	0
			1	0	DSM 101997	3; type strain	EFEx	2023-09-07	Streptococcus	himalayensis	Streptococcus	sanguinis	1.62	Pseudomonas	luteola	1.6	B	0	0	1	Streptococcus sanguinis	Pseudomonas luteola	0	0	0	0
			1	0	DSM 26014	3; type strain	EFEx	2023-06-20	Streptococcus	hongkongensis	Streptococcus	equi_ssp_zooepidemicus	1.84	Streptococcus	agalactiae	1.84	B	0	0	1	Streptococcus equi_ssp_zooepidemicus	Streptococcus agalactiae	0	0	0	0
			0	0	DSM 20770	3; type strain	EFEx	2023-09-05	Streptococcus	hyointestinalis	Streptococcus	hyointestinalis	2.56	Streptococcus	hyointestinalis	2.3	A	1	1	0	Streptococcus hyointestinalis	Streptococcus hyointestinalis	0	0	0	0
			1	1	DSM 12219	3; type strain	EFEx	2023-09-05	Streptococcus	hyovaginalis	Streptococcus	hyovaginalis	2.43	Streptococcus	hyovaginalis	2.3	A	1	1	0	Streptococcus hyovaginalis	Streptococcus hyovaginalis	0	0	0	0
			1	0	CCUG 52536	3; type strain	EFEx	2023-09-07	Streptococcus	ictaluri	Streptococcus	canis	1.71	Streptococcus	castoreus	1.7	B	0	0	1	Streptococcus canis	Streptococcus castoreus	0	0	0	0
			1	1	DSM 22960	3; type strain	EFEx	2023-08-30	Streptococcus	infantarius	Streptococcus	infantarius	2.03	Streptococcus	infantarius	1.87	A	1	1	0	Streptococcus infantarius	Streptococcus infantarius	0	0	0	0
			1	1	CCUG 39817	3; type strain	EFEx	2023-09-05	Streptococcus	infantis	Streptococcus	infantis	2.3	Streptococcus	infantis	1.92	A	1	1	0	Streptococcus infantis	Streptococcus infantis	0	0	0	0
			1	1	DSM 20576	3; type strain	EFEx	2023-08-29	Streptococcus	iniae	Streptococcus	iniae	2.27	Streptococcus	iniae	2.19	A	1	1	0	Streptococcus iniae	Streptococcus iniae	0	0	0	0
			1	1	DSM 20573	3; type strain	EFEx	2023-09-06	Streptococcus	intermedius	Streptococcus	intermedius	2.14	Streptococcus	intermedius	2.05	A	1	1	0	Streptococcus intermedius	Streptococcus intermedius	0	0	0	0
			1	0	DSM 23027	3; type strain	EFEx	2023-09-07	Streptococcus	lactarius	Streptococcus	parasanguinis	2.07	Streptococcus	parasanguinis	1.94	A	0	0	1	Streptococcus parasanguinis	Streptococcus parasanguinis	0	0	0	0
			0	0	DSM 27382	3; type strain	EFEx	2023-06-20	Streptococcus	loxodontisalivarius	Streptococcus	hyointestinalis	1.65	Streptococcus	infantarius	1.64	B	0	0	1	Streptococcus hyointestinalis	Streptococcus infantarius	0	0	0	0
			1	0	DSM 15350	3; type strain	EFEx	2023-08-29	Streptococcus	lutetiensis	Streptococcus	lutetiensis	2.39	Streptococcus	infantarius	2.13	B	0	0	1	Streptococcus lutetiensis	Streptococcus infantarius	0	0	0	0
			0	0	DSM 20724	3; type strain	EFEx	2023-08-29	Streptococcus	macacae	Streptococcus	macacae	2.25	Streptococcus	ratti	1.51	A	1	1	0	Streptococcus macacae	Streptococcus ratti	0	0	0	0
			1	1	DSM 18627	3; type strain	EFEx	2023-09-07	Streptococcus	marimammalium	Streptococcus	marimammalium	2.03	Streptococcus	zalophi	1.75	A	1	1	0	Streptococcus marimammalium	Streptococcus zalophi	0	0	0	0
			1	0	DSM 101995	3; type strain	EFEx	2023-06-20	Streptococcus	marmotae	Streptococcus	danieliae	1.84	Streptococcus	suis	1.76	B	0	0	1	Streptococcus danieliae	Streptococcus suis	0	0	0	0
			1	1	CCUG 49690	3; type strain	EFEx	2023-09-07	Streptococcus	massiliensis	Streptococcus	massiliensis	2.28	Streptococcus	massiliensis	2.17	A	1	1	0	Streptococcus massiliensis	Streptococcus massiliensis	0	0	0	0
			0	0	DSM 19192	3; type strain	EFEx	2023-09-07	Streptococcus	merionis	Streptococcus	sp	2.55	Streptococcus	merionis	2.43	B	0	0	1	Streptococcus sp	Streptococcus merionis	0	0	0	0
			0	0	DSM 17118	3; type strain	EFEx	2023-09-06	Streptococcus	minor	Streptococcus	minor	2.35	Streptococcus	minor	2.27	A	1	1	0	Streptococcus minor	Streptococcus minor	0	0	0	0
			0	0	DSM 12643 EFEx	3; type strain	EFEx	2023-09-05	Streptococcus	mitis	Streptococcus	mitis_oralis	2.25	Streptococcus	pneumoniae	2.23	B	0	0	1	Streptococcus mitis_oralis	Streptococcus pneumoniae	0	0	0	0
			0	0	DSM 105143	3; type strain	EFEx	2023-06-20	Streptococcus	moroccensis	Streptococcus	moroccensis	2.13	Streptococcus	sanguinis	1.43	A	1	1	0	Streptococcus moroccensis	Streptococcus sanguinis	0	0	0	0
			1	1	DSM 20523	3; type strain	EFEx	2023-08-29	Streptococcus	mutans	Streptococcus	mutans	2.27	Streptococcus	mutans	2.14	A	1	1	0	Streptococcus mutans	Streptococcus mutans	0	0	0	0
			1	0	DSM 27088	3; type strain	EFEx	2023-06-20	Streptococcus	oralis	Streptococcus	mitis_oralis	2.38	Streptococcus	mitis_oralis	2.35	A	0	0	1	Streptococcus mitis_oralis	Streptococcus mitis_oralis	0	0	0	0
			1	0	DSM 20627	3; type strain	EFEx	2023-08-30	Streptococcus	oralis	Streptococcus	mitis_oralis	2.24	Streptococcus	mitis_oralis	2.23	A	0	0	1	Streptococcus mitis_oralis	Streptococcus mitis_oralis	0	0	0	0
			0	0	DSM 24864	3; type strain	EFEx	2023-06-20	Streptococcus	oralis	Streptococcus	pneumoniae	2.34	Streptococcus	mitis_oralis	2.32	B	0	0	1	Streptococcus pneumoniae	Streptococcus mitis_oralis	0	0	0	0
			1	0	DSM 100101	3; type strain	EFEx	2023-06-20	Streptococcus	oricebi	Streptococcus	troglodytidis	1.9	Streptococcus	sanguinis	1.64	B	0	0	1	Streptococcus troglodytidis	Streptococcus sanguinis	0	0	0	0
			1	0	DSM 27377	3; type strain	EFEx	2023-06-20	Streptococcus	oriloxodontae	Streptococcus	criceti	2.36	Streptococcus	criceti	2.28	A	0	0	1	Streptococcus criceti	Streptococcus criceti	0	0	0	0
			1	1	DSM 25193	3; type strain	EFEx	2023-09-07	Streptococcus	orisasini	Streptococcus	orisasini	2.34	Streptococcus	orisasini	2.21	A	1	1	0	Streptococcus orisasini	Streptococcus orisasini	0	0	0	0
			1	1	CCUG 43577	3; type strain	EFEx	2023-08-30	Streptococcus	orisratti	Streptococcus	orisratti	2.32	Streptococcus	equi_ssp_zooepidemicus	1.78	A	1	1	0	Streptococcus orisratti	Streptococcus equi_ssp_zooepidemicus	0	0	0	0
			1	0	DSM 18307	3; type strain	EFEx	2023-09-07	Streptococcus	orisuis	Streptococcus	criceti	2.45	Streptococcus	criceti	2.43	A	0	0	1	Streptococcus criceti	Streptococcus criceti	0	0	0	0
			1	0	CCUG 39485	3; type strain	EFEx	2023-08-29	Streptococcus	ovis	Streptococcus	ovis	1.86	Streptococcus	ovis	1.72	B	0	0	1	Streptococcus ovis	Streptococcus ovis	0	0	0	0
			1	0	CCUG 69612	3; type strain	EFEx	2023-06-20	Streptococcus	ovuberis	Streptococcus	gallolyticus	1.55	Streptococcus	cristatus	1.48	B	0	0	1	Streptococcus gallolyticus	Streptococcus cristatus	0	0	0	0
			1	1	DSM 111148	3; type strain	EFEx	2023-06-20	Streptococcus	pacificus	Streptococcus	pacificus	2.32	Streptococcus	zalophi	1.91	A	1	1	0	Streptococcus pacificus	Streptococcus zalophi	0	0	0	0
			1	0	DSM 29921	3; type strain	EFEx	2023-09-07	Streptococcus	panodentis	Streptococcus	pneumoniae	1.62	Streptococcus	sanguinis	1.58	B	0	0	1	Streptococcus pneumoniae	Streptococcus sanguinis	0	0	0	0
			1	0	DSM 102135	3; type strain	EFEx	2023-09-07	Streptococcus	pantholopis	Streptococcus	constellatus	1.49	Streptococcus	cristatus	1.48	B	0	0	1	Streptococcus constellatus	Streptococcus cristatus	0	0	0	0
			1	1	DSM 6778	3; type strain	EFEx	2023-08-30	Streptococcus	parasanguinis	Streptococcus	parasanguinis	2.27	Streptococcus	parasanguinis	2.25	A	1	1	0	Streptococcus parasanguinis	Streptococcus parasanguinis	0	0	0	0
			1	1	DSM 29126	3; type strain	EFEx	2023-09-07	Streptococcus	parasuis	Streptococcus	parasuis	2.14	Streptococcus	parasuis	2.05	A	1	1	0	Streptococcus parasuis	Streptococcus parasuis	0	0	0	0
			1	0	DSM 6631	3; type strain	EFEx	2023-09-05	Streptococcus	parauberis	Streptococcus	parauberis	2.33	Streptococcus	parauberis_JRA_G+R-39	2.16	B	0	0	1	Streptococcus parauberis	Streptococcus parauberis_JRA_G+R-39	0	0	0	0
			1	1	DSM 26545	3; type strain	EFEx	2023-09-07	Streptococcus	penaeicida	Streptococcus	penaeicida	2.41	Streptococcus	dysgalactiae	1.47	A	1	1	0	Streptococcus penaeicida	Streptococcus dysgalactiae	0	0	0	0
			1	0	CCUG 39814	3; type strain	EFEx	2023-09-05	Streptococcus	peroris	Streptococcus	mitis_oralis	1.78	Streptococcus	mitis_oralis	1.74	B	0	0	1	Streptococcus mitis_oralis	Streptococcus mitis_oralis	0	0	0	0
			1	1	LMG 16735	3; type strain	EFEx	2023-09-05	Streptococcus	phocae	Streptococcus	phocae	2.23	Streptococcus	phocae	2.15	A	1	1	0	Streptococcus phocae	Streptococcus phocae	0	0	0	0
			1	1	DSM 24768	3; type strain	EFEx	2023-09-07	Streptococcus	phocae	Streptococcus	phocae	2.34	Streptococcus	phocae	2.29	A	1	1	0	Streptococcus phocae	Streptococcus phocae	0	0	0	0
			1	1	LMG 14177	3; type strain	EFEx	2023-09-05	Streptococcus	pluranimalium	Streptococcus	pluranimalium	2.15	Streptococcus	pluranimalium	2.12	A	1	1	0	Streptococcus pluranimalium	Streptococcus pluranimalium	0	0	0	0
			1	1	DSM 22810	3; type strain	EFEx	2023-09-07	Streptococcus	plurextorum	Streptococcus	plurextorum	2.4	Streptococcus	merionis	1.54	A	1	1	0	Streptococcus plurextorum	Streptococcus merionis	0	0	0	0
			1	1	DSM 23759	3; type strain	EFEx	2023-06-20	Streptococcus	porci	Streptococcus	porci	2.33	Streptococcus	porci	1.92	A	1	1	0	Streptococcus porci	Streptococcus porci	0	0	0	0
			1	1	DSM 20725	3; type strain	EFEx	2023-09-05	Streptococcus	porcinus	Streptococcus	porcinus	2.51	Streptococcus	porcinus	2.47	A	1	1	0	Streptococcus porcinus	Streptococcus porcinus	0	0	0	0
			1	1	DSM 28302	3; type strain	EFEx	2023-09-07	Streptococcus	porcorum	Streptococcus	porcorum	2.29	Streptococcus	pyogenes	1.66	A	1	1	0	Streptococcus porcorum	Streptococcus pyogenes	0	0	0	0
			1	1	CCUG 49455	3; type strain	EFEx	2023-08-30	Streptococcus	pseudopneumoniae	Streptococcus	pseudopneumoniae	2.26	Streptococcus	pseudopneumoniae	2.23	A	1	1	0	Streptococcus pseudopneumoniae	Streptococcus pseudopneumoniae	0	0	0	0
			1	1	DSM 18513	3; type strain	EFEx	2023-09-07	Streptococcus	pseudoporcinus	Streptococcus	pseudoporcinus	2.15	Streptococcus	pseudoporcinus	2.08	A	1	1	0	Streptococcus pseudoporcinus	Streptococcus pseudoporcinus	0	0	0	0
			1	1	DSM 20564	3; type strain	EFEx	2023-08-29	Streptococcus	ratti	Streptococcus	ratti	2.54	Streptococcus	ratti	2.36	A	1	1	0	Streptococcus ratti	Streptococcus ratti	0	0	0	0
			0	0	DSM 101998	3; type strain	EFEx	2023-09-07	Streptococcus	respiraculi	Streptococcus	danieliae	1.9	Streptococcus	acidominimus	1.89	B	0	0	1	Streptococcus danieliae	Streptococcus acidominimus	0	0	0	0
			0	0	DSM 105174	3; type strain	EFEx	2023-09-07	Streptococcus	rifensis	Streptococcus	moroccensis	1.83	Streptococcus	downei	1.43	B	0	0	1	Streptococcus moroccensis	Streptococcus downei	0	0	0	0
			0	0	DSM 26920	3; type strain	EFEx	2023-08-30	Streptococcus	rubneri	Streptococcus	parasanguinis	2.13	Streptococcus	parasanguinis	1.95	A	0	0	1	Streptococcus parasanguinis	Streptococcus parasanguinis	0	0	0	0
			0	0	DSM 104980	3; type strain	EFEx	2023-09-07	Streptococcus	ruminantium	Streptococcus	suis	1.64	Streptococcus	mitis_oralis	1.63	B	0	0	1	Streptococcus suis	Streptococcus mitis_oralis	0	0	0	0
			0	0	DSM 28303	3; type strain	EFEx	2023-09-07	Streptococcus	rupicaprae	Streptococcus	gallolyticus	1.4	Streptococcus	parasuis	1.35	B	0	0	1	Streptococcus gallolyticus	Streptococcus parasuis	0	0	0	0
			0	0	DSM 20560	3; type strain	EFEx	2023-09-05	Streptococcus	salivarius	Streptococcus	salivarius	2.4	Streptococcus	salivarius	2.19	A	1	1	0	Streptococcus salivarius	Streptococcus salivarius	0	0	0	0
			1	0	DSM 20617	3; type strain	EFEx	2023-08-29	Streptococcus	salivarius	Streptococcus	thermophilus	2.43	Streptococcus	thermophilus	2.35	A	0	0	1	Streptococcus thermophilus	Streptococcus thermophilus	0	0	0	0
			1	0	DSM 27513	3; type strain	EFEx	2023-09-07	Streptococcus	saliviloxodontae	Streptococcus	equi_ssp_zooepidemicus	1.88	Streptococcus	castoreus	1.69	B	0	0	1	Streptococcus equi_ssp_zooepidemicus	Streptococcus castoreus	0	0	0	0
			1	1	DSM 20567	3; type strain	EFEx	2023-08-30	Streptococcus	sanguinis	Streptococcus	sanguinis	2.31	Streptococcus	sanguinis	2.22	A	1	1	0	Streptococcus sanguinis	Streptococcus sanguinis	0	0	0	0
			1	0	DSM 14990	3; type strain	EFEx	2023-08-30	Streptococcus	sinensis	Streptococcus	sinensis	2.14	Streptococcus	cristatus	2.11	B	0	0	1	Streptococcus sinensis	Streptococcus cristatus	0	0	0	0
			1	1	ATCC 33478	3; type strain	EFEx	2023-08-29	Streptococcus	sobrinus	Streptococcus	sobrinus	2.45	Streptococcus	sobrinus	2.41	A	1	1	0	Streptococcus sobrinus	Streptococcus sobrinus	0	0	0	0
			1	1	DSM 9682	3; type strain	EFEx	2023-09-05	Streptococcus	suis	Streptococcus	suis	2.15	Streptococcus	suis	2.13	A	1	1	0	Streptococcus suis	Streptococcus suis	0	0	0	0
			1	0	DSM 105173	3; type strain	EFEx	2023-09-07	Streptococcus	tangierensis	Streptococcus	equi_ssp_zooepidemicus	1.46	Loigolactobacillus	coryniformis	1.45	B	0	0	1	Streptococcus equi_ssp_zooepidemicus	Loigolactobacillus coryniformis	0	0	0	0
			1	1	CCUG 32906	3; type strain	EFEx	2023-09-05	Streptococcus	thoraltensis	Streptococcus	thoraltensis	2.35	Streptococcus	thoraltensis	2.29	A	1	1	0	Streptococcus thoraltensis	Streptococcus thoraltensis	0	0	0	0
			1	0	DSM 25324	3; type strain	EFEx	2023-09-07	Streptococcus	troglodytae	Streptococcus	mutans	2.18	Streptococcus	mutans	2.14	A	0	0	1	Streptococcus mutans	Streptococcus mutans	0	0	0	0
			1	1	KCTC 33006	3; type strain	EFEx	2023-06-20	Streptococcus	troglodytidis	Streptococcus	troglodytidis	2.34	Streptococcus	troglodytidis	2.17	A	1	1	0	Streptococcus troglodytidis	Streptococcus troglodytidis	0	0	0	0
			1	1	CCUG 41590	3; type strain	EFEx	2023-09-06	Streptococcus	urinalis	Streptococcus	urinalis	2.43	Streptococcus	urinalis	2.23	A	1	1	0	Streptococcus urinalis	Streptococcus urinalis	0	0	0	0
			1	0	DSM 22768	3; type strain	EFEx	2023-09-07	Streptococcus	ursoris	Streptococcus	ratti	2.17	Streptococcus	ratti	2.1	A	0	0	1	Streptococcus ratti	Streptococcus ratti	0	0	0	0
			0	0	DSM 5636	3; type strain	EFEx	2023-08-29	Streptococcus	vestibularis	Streptococcus	vestibularis	2.39	Streptococcus	vestibularis	2.08	A	1	1	0	Streptococcus vestibularis	Streptococcus vestibularis	0	0	0	0
			1	0	DSM 110741	3; type strain; WGS (PMID: 33999792)	EFEx	2023-06-20	Streptococcus	vicugnae	Streptococcus	vicugnae	2.17	Streptococcus	lamae	2.17	B	0	0	1	Streptococcus vicugnae	Streptococcus lamae	0	0	0	0
			1	1	DSM 110742	3; type strain, WGS (PMID: 33999792)	EFEx	2023-06-20	Streptococcus	zalophi	Streptococcus	zalophi	2.33	Streptococcus	pacificus	1.84	A	1	1	0	Streptococcus zalophi	Streptococcus pacificus	0	0	0	0
			1	1	LTH 1146	2; 0	DT	2013-07-09	Lactococcus	lactis	Lactococcus	lactis	2.42	Lactococcus	lactis	2.4	A	1	1	0	Lactococcus lactis	Lactococcus lactis	0	0	0	0
			1	1	08-7-D-06424	3; well defined isolate	EFEx	2015-03-11	Streptococcus	agalactiae	Streptococcus	agalactiae	2.45	Streptococcus	agalactiae	2.44	A	1	1	0	Streptococcus agalactiae	Streptococcus agalactiae	0	0	0	0
			1	1	DSM 6784	3; public strain collection	eDT	2019-07-09	Streptococcus	agalactiae	Streptococcus	agalactiae	2.6	Streptococcus	agalactiae	2.56	A	1	1	0	Streptococcus agalactiae	Streptococcus agalactiae	0	0	0	0
			0	0	CVUAS 1924	3; 16S, confirmed by NRZ Aachen	DT	2013-04-16	Streptococcus	canis	Streptococcus	canis	2.53	Streptococcus	canis	2.41	A	1	1	0	Streptococcus canis	Streptococcus canis	0	0	0	0
			0	0	LHL Mi-845-17	3; sequenced	eDT	2017-10-05	Streptococcus	canis	Streptococcus	canis	2.5	Streptococcus	canis	2.49	A	1	1	0	Streptococcus canis	Streptococcus canis	0	0	0	0
			0	0	10UCF103	3; sequenced (LHL), [0114]	EFEx	2018-05-03	Streptococcus	castoreus	Streptococcus	castoreus	2.72	Streptococcus	castoreus	2.64	A	1	1	0	Streptococcus castoreus	Streptococcus castoreus	0	0	0	0
			0	0	DSM 17536	3; type strain	EFEx	2023-09-06	Streptococcus	castoreus	Streptococcus	castoreus	2.68	Streptococcus	castoreus	2.61	A	1	1	0	Streptococcus castoreus	Streptococcus castoreus	0	0	0	0
			0	0	355-1-2018	3; stain of species description [0130]	EFEx	2019-06-07	Streptococcus	catagoni	Streptococcus	catagoni	2.83	Streptococcus	catagoni	2.81	A	1	1	0	Streptococcus catagoni	Streptococcus catagoni	0	0	0	0
			0	0	99-1-2017	3; type strain	EFEx	2018-05-03	Streptococcus	catagoni	Streptococcus	catagoni	2.81	Streptococcus	catagoni	2.8	A	1	1	0	Streptococcus catagoni	Streptococcus catagoni	0	0	0	0
			0	0	CVUAS 1514	2; API: 99,9%	EFEx	2015-04-29	Streptococcus	dysgalactiae	Streptococcus	dysgalactiae	2.15	Streptococcus	dysgalactiae	2.14	A	1	1	0	Streptococcus dysgalactiae	Streptococcus dysgalactiae	0	0	0	0
			0	0	CVUAS 4270	3; sequenced	DT	2013-02-20	Streptococcus	dysgalactiae	Streptococcus	dysgalactiae	2.26	Streptococcus	dysgalactiae	2.12	A	1	1	0	Streptococcus dysgalactiae	Streptococcus dysgalactiae	0	0	0	0
			0	0	CVUAS 1494	3; API: 99,5%; sequenced	DT	2013-02-19	Streptococcus	dysgalactiae	Streptococcus	dysgalactiae	2.43	Streptococcus	dysgalactiae	2.35	A	1	1	0	Streptococcus dysgalactiae	Streptococcus dysgalactiae	0	0	0	0
			0	0	CVUAS 2151	3; sequenced	DT	2013-02-20	Streptococcus	dysgalactiae	Streptococcus	dysgalactiae	2.46	Streptococcus	dysgalactiae	2.33	A	1	1	0	Streptococcus dysgalactiae	Streptococcus dysgalactiae	0	0	0	0
			0	0	CVUAS 32462,2	4; specific PCR; (NRZ Strep: 16S Cluster interpretation)	eDT	2022-05-30	Streptococcus	equi	Streptococcus	equi	2.26	Streptococcus	equi	2.18	A	1	1	0	Streptococcus equi	Streptococcus equi	0	0	0	0
			0	0	CVUAS 32770	4; specific PCR; (NRZ Strep: 16S Cluster interpretation)	eDT	2022-05-30	Streptococcus	equi	Streptococcus	equi	2.42	Streptococcus	equi	2.41	A	1	1	0	Streptococcus equi	Streptococcus equi	0	0	0	0
			0	0	10HE 00580	3; sequenced, specific PCR	eDT	2018-03-20	Streptococcus	equi	Streptococcus	equi	2.42	Streptococcus	equi	2.35	A	1	1	0	Streptococcus equi	Streptococcus equi	0	0	0	0
			0	0	CVUAS 1004	3; specific PCR	eDT	2021-05-11	Streptococcus	equi	Streptococcus	equi	2.25	Streptococcus	equi	2.23	A	1	1	0	Streptococcus equi	Streptococcus equi	0	0	0	0
			0	0	CVUAS 5788	3; sequenced	Efex	2015-05-05	Streptococcus	iniae	Streptococcus	iniae	2.02	Streptococcus	iniae	1.89	A	1	1	0	Streptococcus iniae	Streptococcus iniae	0	0	0	0
			0	0	DSM 12643	3; type strain	#CON=approx. 3 loops in Epp. tube#TRT=plus 50-100 mkL 100 pct. TFA| 30 Min treatment|1:10 diluted, inactivation date: 11.2.2022| 1:1 HCCA| Andy 3.0#EXT=Streptococcus agalactiae DSM 2134, Preparation & measurement: A. Gries und Chris#LAS=LL30 pct. 1000, "LL60 pct." 10-20 sh. | Laser attenuator offset: 52 pct.|Range: 20 pct. (Autoflex 2019 04 04(PeterSetup).isset) defocussed 5xunter Strichueberlapp…	2022-02-18	Streptococcus	mitis	Streptococcus	pneumoniae	2.14	Streptococcus	pneumoniae	2.06	A	0	0	1	Streptococcus pneumoniae	Streptococcus pneumoniae	0	0	0	0
			0	0	CVUAS 2474	3; sequenced; 16S, rpoB	eDT	2013-03-07	Streptococcus	orisasini	Streptococcus	orisasini	2.86	Streptococcus	orisasini	2.44	A	1	1	0	Streptococcus orisasini	Streptococcus orisasini	0	0	0	0
			0	0	B 9056	2; strain collection of the RKI	#CON=approx. 3 loops in Epp. tube#TRT=plus 50-100 mkL 100 pct. TFA| 30 Min treatment|1:10 diluted, inactivation date: 11.2.2022| 1:1 HCCA| Andy 3.0#EXT=Streptococcus agalactiae DSM 2134, Preparation & measurement: A. Gries und Chris#LAS=LL30 pct. 1000, "LL60 pct." 10-20 sh. | Laser attenuator offset: 52 pct.|Range: 20 pct. (Autoflex 2019 04 04(PeterSetup).isset) defocussed 5xunter Strichueberlapp…	2021-09-01	Streptococcus	parasanguinis	Streptococcus	parasanguinis	2.3	Streptococcus	parasanguinis	2.26	A	1	1	0	Streptococcus parasanguinis	Streptococcus parasanguinis	0	0	0	0
			0	0	CVUAS 4971	3; 16S rRNA gene sequence	DT	2013-02-20	Streptococcus	parauberis	Streptococcus	parauberis_JRA_G+R-39	2.18	Streptococcus	parauberis	2.1	B	0	0	1	Streptococcus parauberis_JRA_G+R-39	Streptococcus parauberis	0	0	0	0
			0	0	JB 379054.1	3; 16S rRNA gene sequence	DT	2013-02-20	Streptococcus	phocae	Streptococcus	phocae	2.33	Streptococcus	phocae	2.3	A	1	1	0	Streptococcus phocae	Streptococcus phocae	0	0	0	0
			0	0	12-13862-001-01	3; sequenced (LGL)	eDT	2015-04-15	Streptococcus	pluranimalium	Streptococcus	pluranimalium	2.2	Streptococcus	pluranimalium	2.18	A	1	1	0	Streptococcus pluranimalium	Streptococcus pluranimalium	0	0	0	0
			0	0	CVUAS 5040	4; confirmed by NRL Streptococcus (Uni AA)	eDT	2021-10-22	Streptococcus	pneumoniae	Streptococcus	pneumoniae	2.48	Streptococcus	pneumoniae	2.44	A	1	1	0	Streptococcus pneumoniae	Streptococcus pneumoniae	0	0	0	0
			0	0	29800	4; confirmed by NRL Streptococcus (Uni AA)	eDT	2021-10-22	Streptococcus	pneumoniae	Streptococcus	pneumoniae	2.16	Streptococcus	pneumoniae	2.16	A	1	1	0	Streptococcus pneumoniae	Streptococcus pneumoniae	0	0	0	0
			0	0	CVUAS 4253	4; confirmed by NRL Streptococcus (Uni AA)	eDT	2021-10-22	Streptococcus	pneumoniae	Streptococcus	pneumoniae	2.29	Streptococcus	pneumoniae	2.23	A	1	1	0	Streptococcus pneumoniae	Streptococcus pneumoniae	0	0	0	0
			0	0	DSM 24048	3; public strain collection	EFEx	2017-12-28	Streptococcus	pneumoniae	Streptococcus	pneumoniae	2.49	Streptococcus	pneumoniae	2.46	A	1	1	0	Streptococcus pneumoniae	Streptococcus pneumoniae	0	0	0	0
			0	0	CVUAS 905	3; sequenced	DT	2013-02-19	Streptococcus	porcinus	Streptococcus	porcinus	2.27	Streptococcus	porcinus	2.1	A	1	1	0	Streptococcus porcinus	Streptococcus porcinus	0	0	0	0
			0	0	B 1567	2; strain collection of the RKI	#CON=approx. 3 loops per Eppend. tube#TRT=+ 50-100 mkL 100 pct. TFA| 30 Min treatment|1:10 diluted, Inactivation date: 19.08.2021| 1:1 HCCA| Andy 3.0#EXT=Streptococcus pneumoniae B2046, preparation: C. Hartl, measurements: C. Hartl#LAS=LL30 pct. 1000, "LL60 pct." 10-20 sh. | Laser attenuator offset: 52 pct.|Range: 20 pct. (Autoflex 2019 04 04(PeterSetup).isset) defocussed 5xunter Strichueberlappu…	2021-09-02	Streptococcus	pyogenes	Streptococcus	pyogenes	2.5	Streptococcus	pyogenes	2.5	A	1	1	0	Streptococcus pyogenes	Streptococcus pyogenes	0	0	0	0
			0	0	DSM 20565	3; type strain	in 80% TFA/ 30 min. Einwirkzeit/1:10 verdünnt/ 1:1 HCCATA2 (A)	2008-04-04	Streptococcus	pyogenes	Streptococcus	pyogenes	2.43	Streptococcus	pyogenes	2.4	A	1	1	0	Streptococcus pyogenes	Streptococcus pyogenes	0	0	0	0
			0	0	CVUAS 10145,3	3; sequenced; 16S, Biochemistry	EFEx	2016-11-23	Streptococcus	salivarius	Streptococcus	salivarius	2.13	Streptococcus	salivarius	2.13	A	1	1	0	Streptococcus salivarius	Streptococcus salivarius	0	0	0	0
			0	0	DSM 20068	3; public strain collection	TFAextr	2022-02-18	Streptococcus	sanguinis	Streptococcus	sanguinis	1.96	Streptococcus	sanguinis	1.75	B	0	0	1	Streptococcus sanguinis	Streptococcus sanguinis	0	0	0	0
			0	0	CVUAS 32349	3; sequenced	eDT	2020-06-05	Streptococcus	sp-CVUAS-32349	Streptococcus	sp-CVUAS-32349	2.58	Streptococcus	dysgalactiae	1.52	A	1	1	0	Streptococcus sp-CVUAS-32349	Streptococcus dysgalactiae	0	0	0	0
			0	0	CVUAS 2260,4	3; sequenced	eDT	2021-06-08	Streptococcus	troglodytidis	Streptococcus	troglodytidis	2.52	Streptococcus	troglodytidis	2.21	A	1	1	0	Streptococcus troglodytidis	Streptococcus troglodytidis	0	0	0	0
			0	0	CVUAS 2048	2; biochemistry	DT	2013-02-20	Streptococcus	uberis	Streptococcus	uberis	2.03	Streptococcus	uberis	1.81	A	1	1	0	Streptococcus uberis	Streptococcus uberis	0	0	0	0
			0	0	CVUAS 8422	2; biochemistry	DT	2013-02-20	Streptococcus	uberis	Streptococcus	uberis	2.23	Streptococcus	uberis	2.18	A	1	1	0	Streptococcus uberis	Streptococcus uberis	0	0	0	0
			0	0	14EL305692	4; ribotype; ex Clostridium	DT	2014-08-27	Clostridioides	difficile	Clostridioides	difficile	1.94	Clostridioides	difficile	1.83	B	0	0	1	Clostridioides difficile	Clostridioides difficile	0	0	0	0
			0	0	S0072-10	4; ribotype; ex Clostridium	DT	2013-08-13	Clostridioides	difficile	Clostridioides	difficile	2.2	Clostridioides	difficile	2.17	A	1	1	0	Clostridioides difficile	Clostridioides difficile	0	0	0	0
			0	0	REB 1750	2; 0	DT	2012-12-19	Clostridium	[botulinum]	Clostridium	botulinum	2.1	Clostridium	sporogenes	2.05	B	0	0	1	Clostridium botulinum	Clostridium sporogenes	0	0	0	0
			0	0	C bot B	2; 0	DT	2012-12-19	Clostridium	[botulinum]	Clostridium	botulinum	1.92	Clostridium	sporogenes	1.88	B	0	0	1	Clostridium botulinum	Clostridium sporogenes	0	0	0	0
			0	0	REB 89	2; 0	DT	2012-12-19	Clostridium	[botulinum]	Clostridium	sporogenes	2.01	Clostridium	botulinum	1.99	A	0	0	1	Clostridium sporogenes	Clostridium botulinum	0	0	0	0
			0	0	C bot F1	2; 0	DT	2012-12-19	Clostridium	[botulinum]	Clostridium	botulinum	2.16	Clostridium	sporogenes	1.59	A	0	0	1	Clostridium botulinum	Clostridium sporogenes	0	0	0	0
			0	0	C bot F2	2; 0	DT	2012-12-19	Clostridium	[botulinum]	Clostridium	botulinum	1.99	Clostridium	sporogenes	1.67	B	0	0	1	Clostridium botulinum	Clostridium sporogenes	0	0	0	0
			0	0	REB 1718	2; 0	DT	2012-12-19	Clostridium	[botulinum]	Clostridium	botulinum	1.84	Arthrobacter	ramosus	1.51	B	0	0	1	Clostridium botulinum	Arthrobacter ramosus	0	0	0	0
			0	0	CVUAS 30006	3; sequenced	eDT	2017-06-22	Clostridium	botulinum	Clostridium	botulinum	2.36	Bacillus	subtilis	1.49	A	1	1	0	Clostridium botulinum	Bacillus subtilis	0	0	0	0
			0	0	DSM 7528	3; type strain	eDT	2018-08-20	Clostridium	chauvoei	Clostridium	chauvoei	2.38	Clostridium	chauvoei	2.17	A	1	1	0	Clostridium chauvoei	Clostridium chauvoei	0	0	0	0
			0	0	CVUAS 849,2	3; sequenced	DT	2014-12-17	Clostridium	isatidis	Clostridium	isatidis	2.13	Clostridium	isatidis	1.6	A	1	1	0	Clostridium isatidis	Clostridium isatidis	0	0	0	0
			0	0	DSM 108256	3; Public strain collection	EFEx	00:00:00	Clostridium	leptum	Clostridium	leptum	2.45	Clostridium	paraputrificum	1.43	A	1	1	0	Clostridium leptum	Clostridium paraputrificum	0	0	0	0
			0	0	MSK.23.22	3; sequenced [0207]	EFEx	00:00:00	Clostridium	nexile	Sellimonas	intestinalis	1.27	Aeromonas	caviae	1.24	B	0	0	1	Sellimonas intestinalis	Aeromonas caviae	0	0	0	0
			0	0	CVUAS 9474	3; sequenced	DT	2013-02-20	Clostridium	nigeriense	Clostridium	nigeriense	2.58	Clostridium	tertium	1.75	A	1	1	0	Clostridium nigeriense	Clostridium tertium	0	0	0	0
			0	0	ATCC 27324	3; public strain collection	DT	2012-12-19	Clostridium	perfringens	Clostridium	perfringens	2.09	Clostridium	perfringens	1.9	A	1	1	0	Clostridium perfringens	Clostridium perfringens	0	0	0	0
			0	0	B	3; case rerort	DT	2013-08-06	Clostridium	perfringens	Clostridium	perfringens	2.43	Clostridium	perfringens	2.4	A	1	1	0	Clostridium perfringens	Clostridium perfringens	0	0	0	0
			0	0	JCM 10419	3; Public strain collection	eDT	2021-10-26	Clostridium	scindens	Clostridium	scindens	2.23	Clostridium	scindens	2.15	A	1	1	0	Clostridium scindens	Clostridium scindens	0	0	0	0
			0	0	MSK.1.26	3; sequenced [0207]	eDT	00:00:00	Clostridium	scindens	Clostridium	scindens	2.2	Clostridium	scindens	2.06	A	1	1	0	Clostridium scindens	Clostridium scindens	0	0	0	0
			0	0	DSM 7534	3; type strain	eDT	2018-08-20	Clostridium	septicum	Clostridium	septicum	2.27	Clostridium	septicum	2.23	A	1	1	0	Clostridium septicum	Clostridium septicum	0	0	0	0
			0	0	CVUAS 34091	3; sequenced	EFex	2022-08-05	Clostridium	sp-CVUAS-34091	Clostridium	sp-CVUAS-34091	2.4	Clostridium	nigeriense	1.8	A	1	1	0	Clostridium sp-CVUAS-34091	Clostridium nigeriense	0	0	0	0
			0	0	DSM 1985	2; public strain collection	DT	2012-12-19	Clostridium	sp-DSM-1985	Clostridium	botulinum	2.26	Campylobacter	jejuni	1.33	A	0	0	1	Clostridium botulinum	Campylobacter jejuni	0	0	0	0
			0	0	CVUAS 7998	3; sequenced	DT	2013-02-20	Clostridium	sporogenes	Clostridium	sporogenes	1.95	Clostridium	sporogenes	1.79	B	0	0	1	Clostridium sporogenes	Clostridium sporogenes	0	0	0	0
			0	0	MSK.1.9	3; sequenced [0207]	eDT	00:00:00	Clostridium	symbiosum	Clostridium	symbiosum	2.43	Clostridium	symbiosum	1.96	A	1	1	0	Clostridium symbiosum	Clostridium symbiosum	0	0	0	0
			0	0	WAL-14163	3; sequenced [0207]	eDT	00:00:00	Clostridium	symbiosum	Clostridium	symbiosum	2.45	Clostridium	symbiosum	2.07	A	1	1	0	Clostridium symbiosum	Clostridium symbiosum	0	0	0	0
			0	0	CVUAS 10004	2; 0	DT	2013-02-20	Clostridium	tertium	Clostridium	tertium	2.33	Clostridium	tertium	2.28	A	1	1	0	Clostridium tertium	Clostridium tertium	0	0	0	0
			0	0	CVUAS 1478	2; 0	DT	2012-12-19	Clostridium	tetani	Clostridium	tetani	2.55	Clostridium	tetani	2.47	A	1	1	0	Clostridium tetani	Clostridium tetani	0	0	0	0
			0	0	DSM 16296	3; Public strain collection	EFEx	00:00:00	Eubacterium	ramulus	Eubacterium	ramulus	2.49	Lacticaseibacillus	paracasei	1.38	A	1	1	0	Eubacterium ramulus	Lacticaseibacillus paracasei	0	0	0	0
			0	0	CLA-AA-H258	3; sequenced [0207]	eDT	00:00:00	Agathobacter	rectalis	Agathobacter	rectalis	2.39	Pseudomonas	putida	1.45	A	1	1	0	Agathobacter rectalis	Pseudomonas putida	0	0	0	0
			0	0	MSK.9.13	3; sequenced [0207]	eDT	00:00:00	Agathobacter	rectalis	Agathobacter	rectalis	2.14	Pseudomonas	putida	1.39	A	1	1	0	Agathobacter rectalis	Pseudomonas putida	0	0	0	0
			0	0	Clinical isolate	3; sequenced [0207]	EFEx	00:00:00	Anaerobutyricum	hallii	Anaerobutyricum	hallii	2.36	Anaerobutyricum	hallii	2.08	A	1	1	0	Anaerobutyricum hallii	Anaerobutyricum hallii	0	0	0	0
			0	0	CLA-AA-H53	3; sequenced [0207]	EFEx	00:00:00	Anaerostipes	hadrus	Anaerostipes	hadrus	2.23	Anaerostipes	hadrus	1.54	A	1	1	0	Anaerostipes hadrus	Anaerostipes hadrus	0	0	0	0
			0	0	DSM 29492	3; type strain	EFEx	00:00:00	Blautia	caecimuris	Blautia	caecimuris	2.72	Rhizorhabdus	wittichii	1.27	A	1	1	0	Blautia caecimuris	Rhizorhabdus wittichii	0	0	0	0
			0	0	MSK.18.51	3; sequenced [0207]	EFEx	00:00:00	Blautia	faecis	Blautia	faecis	2.27	Lacrimispora	celerecrescens_II	1.39	A	1	1	0	Blautia faecis	Lacrimispora celerecrescens_II	0	0	0	0
			0	0	DSM 22028	3; type strain	EFEx	00:00:00	Blautia	glucerasea	Blautia	caecimuris	1.99	Neisseria	oralis	1.29	B	0	0	1	Blautia caecimuris	Neisseria oralis	0	0	0	0
			0	0	DSM 20583	3; type strain	EFEx	00:00:00	Blautia	hansenii	Aeromonas	molluscorum	1.4	Staphylococcus	simiae	1.34	B	0	0	1	Aeromonas molluscorum	Staphylococcus simiae	0	0	0	0
			0	0	MSK.19.60	3; sequenced [0207]	eDT	00:00:00	Blautia	massiliensis	Blautia	schinkii_II	2.16	Blautia	faecis	1.51	A	0	0	1	Blautia schinkii_II	Blautia faecis	0	0	0	0
			0	0	MSK.9.19	3; sequenced [0207]	eDT	00:00:00	Blautia	massiliensis	Blautia	schinkii_II	2.27	Weissella	viridescens	1.44	A	0	0	1	Blautia schinkii_II	Weissella viridescens	0	0	0	0
			0	0	MSK.20.66	3; sequenced [0207]	eDT	00:00:00	Blautia	obeum	Blautia	obeum	2.13	Blautia	obeum	1.93	A	1	1	0	Blautia obeum	Blautia obeum	0	0	0	0
			0	0	CCUG 9990	3; type strain	eDT	00:00:00	Blautia	producta	Blautia	coccoides	2.03	Lactobacillus	paraplantarum	1.29	A	0	0	1	Blautia coccoides	Lactobacillus paraplantarum	0	0	0	0
			0	0	MSK.4.13	2; data not listed [0207]	eDT	00:00:00	Blautia	producta	Clostridium	haemolyticum	1.43	Clostridium	baratii	1.4	B	0	0	1	Clostridium haemolyticum	Clostridium baratii	0	0	0	0
			0	0	DSM 26115	3; Public strain collection	EFEx	00:00:00	Blautia	pseudococcoides	Blautia	coccoides	1.61	Acinetobacter	tjernbergiae	1.28	B	0	0	1	Blautia coccoides	Acinetobacter tjernbergiae	0	0	0	0
			0	0	MSK.6.27	3; sequenced [0207]	EFEx	2021-10-20	Blautia	schinkii	Blautia	schinkii_II	2.44	Blautia	faecis	1.3	A	0	0	1	Blautia schinkii_II	Blautia faecis	0	0	0	0
			0	0	MSK.6.32	3; sequenced [0207]	eDT	2021-10-20	Blautia	schinkii	Blautia	schinkii_II	2.44	Blautia	faecis	1.43	A	0	0	1	Blautia schinkii_II	Blautia faecis	0	0	0	0
			0	0	MSK.18.16	3; sequenced [0207]	eDT	2021-10-20	Blautia	wexlerae	Blautia	wexlerae	2.32	Blautia	wexlerae	2.18	A	1	1	0	Blautia wexlerae	Blautia wexlerae	0	0	0	0
			0	0	JCM 31264	3; Public strain collection	eDT	2021-10-20	Coprococcus	comes	Coprococcus	comes	2.33	Clostridium	baratii	1.28	A	1	1	0	Coprococcus comes	Clostridium baratii	0	0	0	0
			0	0	MSK.17.21	3; sequenced [0207]	eDT	2021-10-20	Coprococcus	comes	Coprococcus	comes	2.28	Clostridium	baratii	1.38	A	1	1	0	Coprococcus comes	Clostridium baratii	0	0	0	0
			0	0	MSK.10.6	3; sequenced [0207]	EFEx	2021-10-20	Coprococcus	eutactus	Staphylococcus	schleiferi	1.4	Pseudomonas	thermotolerans	1.33	B	0	0	1	Staphylococcus schleiferi	Pseudomonas thermotolerans	0	0	0	0
			0	0	JCM 31256	3; Public strain collection	eDT	00:00:00	Dorea	formicigenerans	Dorea	formicigenerans	2.26	Dorea	formicigenerans	1.56	A	1	1	0	Dorea formicigenerans	Dorea formicigenerans	0	0	0	0
			0	0	MSK.19.39	3; sequenced [0207]	eDT	00:00:00	Dorea	formicigenerans	Dorea	formicigenerans	2.15	Dorea	formicigenerans	1.52	A	1	1	0	Dorea formicigenerans	Dorea formicigenerans	0	0	0	0
			0	0	MSK.18.49	3; sequenced [0207]	eDT	00:00:00	Dorea	longicatena	Dorea	longicatena	2.06	Lactobacillus	helveticus	1.37	A	1	1	0	Dorea longicatena	Lactobacillus helveticus	0	0	0	0
			0	0	DSM 108191	3; Public strain collection	EFEx	00:00:00	Enterocloster	clostridioformis	Enterocloster	clostridioformis	2.34	Enterocloster	clostridioformis	2.32	A	1	1	0	Enterocloster clostridioformis	Enterocloster clostridioformis	0	0	0	0
			0	0	MSK.20.55	3; sequenced [0207]	eDT	00:00:00	Faecalicatena	fissicatena	Faecalicatena	fissicatena_II	2.17	Stenotrophomonas	maltophilia	1.35	A	0	0	1	Faecalicatena fissicatena_II	Stenotrophomonas maltophilia	0	0	0	0
			0	0	MSK.9.3	3; sequenced [0207]	eDT	00:00:00	Faecalicatena	fissicatena	Faecalicatena	fissicatena_II	2.35	Metabacillus	indicus	1.25	A	0	0	1	Faecalicatena fissicatena_II	Metabacillus indicus	0	0	0	0
			0	0	MSK.14.54	3; sequenced [0207]	eDT	00:00:00	Fusicatenibacter	saccharivorans	Fusicatenibacter	saccharivorans	2.45	Serratia	rubidaea	1.35	A	1	1	0	Fusicatenibacter saccharivorans	Serratia rubidaea	0	0	0	0
			0	0	MSK.15.44	3; sequenced [0207]	eDT	00:00:00	Fusicatenibacter	saccharivorans	Fusicatenibacter	saccharivorans	2.52	Pseudomonas	antarctica	1.38	A	1	1	0	Fusicatenibacter saccharivorans	Pseudomonas antarctica	0	0	0	0
			0	0	CLA-AA-H260	3; sequenced [0207]	EFEx	00:00:00	Lachnospira	eligens	Lachnospira	eligens	2.39	Lachnospira	eligens	2.18	A	1	1	0	Lachnospira eligens	Lachnospira eligens	0	0	0	0
			0	0	DSM 105336	3; Public strain collection	EFEx	00:00:00	Lacrimispora	celerecrescens	Lacrimispora	celerecrescens	2.33	Lacrimispora	sphenoides	2.18	B	0	0	1	Lacrimispora celerecrescens	Lacrimispora sphenoides	0	0	0	0
			0	0	CLA-AA-H164	3; sequenced [0207]	EFEx	00:00:00	Roseburia	faecis	Roseburia	faecis	2.17	Staphylococcus	ureilyticus	1.42	A	1	1	0	Roseburia faecis	Staphylococcus ureilyticus	0	0	0	0
			0	0	DSM 16839	3; type strain	EFEx	00:00:00	Roseburia	hominis	Roseburia	hominis	2.14	Limosilactobacillus	mucosae	1.4	A	1	1	0	Roseburia hominis	Limosilactobacillus mucosae	0	0	0	0
			0	0	DSM 108070	3; Public strain collection	EFEx	00:00:00	Roseburia	inulinivorans	Roseburia	inulinivorans	2.3	Bacillus	pumilus	1.49	A	1	1	0	Roseburia inulinivorans	Bacillus pumilus	0	0	0	0
			0	0	MSK.1.25	3; sequenced [0207]	eDT	00:00:00	Sellimonas	intestinalis	Sellimonas	intestinalis	2.11	Magnusiomyces	capitatus	1.4	A	1	1	0	Sellimonas intestinalis	Magnusiomyces capitatus	0	0	0	0
			0	0	JCM 31255	3; Public strain collection	eDT	00:00:00	Anaerotruncus	colihominis	Anaerotruncus	colihominis	2.38	Anaerotruncus	colihominis	2.24	A	1	1	0	Anaerotruncus colihominis	Anaerotruncus colihominis	0	0	0	0
			0	0	CLA-AA-H281	3; sequenced [0207]	EFEx	00:00:00	Faecalibacterium	prausnitzii	Faecalibacterium	prausnitzii	2.06	Faecalibacterium	longum	1.64	A	1	1	0	Faecalibacterium prausnitzii	Faecalibacterium longum	0	0	0	0
			0	0	CLA-AA-H271	3; sequenced [0207]	eDT	00:00:00	Ruminococcus	bromii	Ruminococcus	bromii	1.98	Clostridium	budayi	1.31	B	0	0	1	Ruminococcus bromii	Clostridium budayi	0	0	0	0
			0	0	MSK.22.53	3; sequenced [0207]	eDT	00:00:00	Ruminococcus	gnavus	Ruminococcus	gnavus	2.13	Ruminococcus	gnavus	1.97	A	1	1	0	Ruminococcus gnavus	Ruminococcus gnavus	0	0	0	0
			0	0	MSK.23.60	3; sequenced [0207]	eDT	00:00:00	Ruminococcus	gnavus	Ruminococcus	gnavus	2.13	Ruminococcus	gnavus	2.07	A	1	1	0	Ruminococcus gnavus	Ruminococcus gnavus	0	0	0	0
			0	0	CLA-AA-H279	3; sequenced [0207]	EFEx	00:00:00	Ruminococcus	lactaris	Ruminococcus	lactaris	2.42	Clostridioides	difficile	1.32	A	1	1	0	Ruminococcus lactaris	Clostridioides difficile	0	0	0	0
			0	0	CLA-AA-H261	3; sequenced [0207]	EFEx	00:00:00	Ruminococcus	torques	Ruminococcus	torques	2.26	Staphylococcus	arlettae	1.46	A	1	1	0	Ruminococcus torques	Staphylococcus arlettae	0	0	0	0
			0	0	D14_1188-2-1-2	3; strain of species description	EFEx [BRU03]	2018-06-07	Erysipelothrix	anatis	Erysipelothrix	anatis	2.41	Erysipelothrix	anatis	2.35	A	1	1	0	Erysipelothrix anatis	Erysipelothrix anatis	0	0	0	0
			0	0	D17_0559-3-2-1	3; type strain	EFEx [BRU03]	2018-05-03	Erysipelothrix	anatis	Erysipelothrix	anatis	2.65	Erysipelothrix	anatis	2.43	A	1	1	0	Erysipelothrix anatis	Erysipelothrix anatis	0	0	0	0
			0	0	CVUAS 34515	3; sequenced	EFex [BRU03]	2022-11-16	Erysipelothrix	aquatica	Erysipelothrix	aquatica	2.48	Erysipelothrix	aquatica	2.43	A	1	1	0	Erysipelothrix aquatica	Erysipelothrix aquatica	0	0	0	0
			0	0	VA92-K48	3; type strain	EFex [BRU03]	2018-05-03	Erysipelothrix	aquatica	Erysipelothrix	larvae	2.68	Erysipelothrix	larvae	2.15	A	0	0	1	Erysipelothrix larvae	Erysipelothrix larvae	0	0	0	0
			0	0	DSM 28480	3; type strain	EFex [BRU03]	2018-05-03	Erysipelothrix	larvae	Erysipelothrix	larvae	2.55	Erysipelothrix	larvae	2.18	A	1	1	0	Erysipelothrix larvae	Erysipelothrix larvae	0	0	0	0
			0	0	DSM 110099	3; type strain	EFex [BRU03]	2021-10-18	Erysipelothrix	piscisicarius	Erysipelothrix	piscisicarius	2.6	Erysipelothrix	piscisicarius	2.15	A	1	1	0	Erysipelothrix piscisicarius	Erysipelothrix piscisicarius	0	0	0	0
			0	0	CIP 105957	3; type strain	EFex [BRU03]	2018-05-03	Erysipelothrix	rhusiopathiae	Erysipelothrix	rhusiopathiae	2.7	Erysipelothrix	rhusiopathiae	2.54	A	1	1	0	Erysipelothrix rhusiopathiae	Erysipelothrix rhusiopathiae	0	0	0	0
			0	0	CVUAS 33853	2; 0	EFEx [BRU03]	2022-05-17	Erysipelothrix	rhusiopathiae	Erysipelothrix	rhusiopathiae	2.16	Erysipelothrix	rhusiopathiae	2.06	A	1	1	0	Erysipelothrix rhusiopathiae	Erysipelothrix rhusiopathiae	0	0	0	0
			0	0	CIP 105960	3; type strain	EFEx [BRU03]	2018-11-27	Erysipelothrix	tonsillarum	Erysipelothrix	tonsillarum	2.62	Erysipelothrix	tonsillarum	2.4	A	1	1	0	Erysipelothrix tonsillarum	Erysipelothrix tonsillarum	0	0	0	0
			1	1	IHIT 36981	2; 0	EFex [BRU03]	2018-11-23	Erysipelothrix	tonsillarum	Erysipelothrix	tonsillarum	2.45	Erysipelothrix	tonsillarum	2.37	A	1	1	0	Erysipelothrix tonsillarum	Erysipelothrix tonsillarum	0	0	0	0
			1	1	CVUAS 10169	3; sequenced	eDT	2014-04-09	Anaerococcus	sp-CVUAS-10169	Anaerococcus	sp-CVUAS-10169	2.26	Pseudomonas	putida	1.34	A	1	1	0	Anaerococcus sp-CVUAS-10169	Pseudomonas putida	0	0	0	0
			1	1	CVUAS 32948	3; confirmed proficency test	EFEx	2021-02-18	Finegoldia	magna	Finegoldia	magna	2.26	Finegoldia	magna	2.08	A	1	1	0	Finegoldia magna	Finegoldia magna	0	0	0	0
			1	1	CVUAS 11259	3; sequenced	eDT	2016-10-31	Helcococcus	kunzii	Helcococcus	kunzii	2.25	Helcococcus	kunzii	2.25	A	1	1	0	Helcococcus kunzii	Helcococcus kunzii	0	0	0	0
			1	1	DSM 10548	3; type strain	eDT	2016-10-31	Helcococcus	kunzii	Helcococcus	kunzii	2.45	Helcococcus	kunzii	2.4	A	1	1	0	Helcococcus kunzii	Helcococcus kunzii	0	0	0	0
			1	1	CVUAS 433,2	3; sequenced	eDT	2017-02-02	Helcococcus	ovis	Helcococcus	ovis	2.41	Helcococcus	ovis	2.39	A	1	1	0	Helcococcus ovis	Helcococcus ovis	0	0	0	0
			1	1	DSM 21504	3; type strain	eDT	2016-10-31	Helcococcus	ovis	Helcococcus	ovis	2.28	Helcococcus	ovis	2.17	A	1	1	0	Helcococcus ovis	Helcococcus ovis	0	0	0	0
			1	1	CVUAS 32321	3; sequenced	EFEx	2020-06-04	Helcococcus	sp-CVUAS-32321	Helcococcus	sp-CVUAS-32321	2.67	Helcococcus	sueciensis	1.77	A	1	1	0	Helcococcus sp-CVUAS-32321	Helcococcus sueciensis	0	0	0	0
			1	1	CVUAS 692,2	3; sequenced	DT	2013-02-19	Parvimonas	sp-CVUAS-692,2	Parvimonas	sp-CVUAS-692,2	2.15	Actinomyces	bovis	1.44	A	1	1	0	Parvimonas sp-CVUAS-692,2	Actinomyces bovis	0	0	0	0
			1	1	151003106	2; 0	DT	2015-03-16	Bacteroides	finegoldii	Bacteroides	finegoldii	2.6	Bacteroides	finegoldii	2.53	A	1	1	0	Bacteroides finegoldii	Bacteroides finegoldii	0	0	0	0
			1	1	141004228	2; 0	DT	2014-04-08	Bacteroides	fragilis	Bacteroides	fragilis	2.53	Bacteroides	fragilis	2.42	A	1	1	0	Bacteroides fragilis	Bacteroides fragilis	0	0	0	0
			1	1	181001478	2; 0	DT	2018-05-02	Bacteroides	pyogenes	Bacteroides	pyogenes	2.48	Bacteroides	pyogenes	2.48	A	1	1	0	Bacteroides pyogenes	Bacteroides pyogenes	0	0	0	0
			1	1	171011776-9	2; 0	DT	2017-08-31	Prevotella	heparinolytica	Prevotella	heparinolytica	2.52	Prevotella	heparinolytica	2.49	A	1	1	0	Prevotella heparinolytica	Prevotella heparinolytica	0	0	0	0
			1	0	181004443-8	2; 0	DT	2018-04-03	Chryseobacterium	gleum	Chryseobacterium	gleum	1.94	Chryseobacterium	gleum	1.9	B	0	0	1	Chryseobacterium gleum	Chryseobacterium gleum	0	0	0	0
			1	0	171014248-7	2; 0	DT	2017-10-20	Chryseobacterium	indologenes	Chryseobacterium	tructae	2.1	Chryseobacterium	tructae	2.07	A	0	0	1	Chryseobacterium tructae	Chryseobacterium tructae	0	0	0	0
			1	0	171016830	2; 0	DT	2017-12-13	Chryseobacterium	indologenes	Chryseobacterium	tructae	1.85	Chryseobacterium	indologenes	1.8	B	0	0	1	Chryseobacterium tructae	Chryseobacterium indologenes	0	0	0	0
			1	1	CVUAS 32947	3; confirmed proficency test	EFEx	2021-02-18	Bacteroides	fragilis	Bacteroides	fragilis	2.35	Bacteroides	fragilis	2.22	A	1	1	0	Bacteroides fragilis	Bacteroides fragilis	0	0	0	0
			1	1	131014917-2	2; 0	DT	2013-11-21	Flavobacterium	hibernum	Flavobacterium	hibernum	2	Flavobacterium	saccharophilum	1.97	A	1	1	0	Flavobacterium hibernum	Flavobacterium saccharophilum	0	0	0	0
			0	0	181003048-1	2; 0	DT	2018-05-03	Flavobacterium	sp	Flavobacterium	saccharophilum	2.04	Flavobacterium	hibernum	1.97	A	0	0	1	Flavobacterium saccharophilum	Flavobacterium hibernum	0	0	0	0
			1	1	CVUAS 32831	3; sequenced	EFEx	2021-04-23	Chryseobacterium	chaponense	Chryseobacterium	chaponense	2.46	Chryseobacterium	chaponense	1.81	A	1	1	0	Chryseobacterium chaponense	Chryseobacterium chaponense	0	0	0	0
			0	0	CVUAS 5661	3; sequenced	EFEx	2015-01-27	Chryseobacterium	hominis	Chryseobacterium	hominis	2.55	Chryseobacterium	hominis	2.08	A	1	1	0	Chryseobacterium hominis	Chryseobacterium hominis	0	0	0	0
			1	1	185-U1-6	3; sequenced	EFEx	2021-03-26	Chryseobacterium	manosquense	Chryseobacterium	manosquense	2.22	Deinococcus	wulumuqiensis	1.45	A	1	1	0	Chryseobacterium manosquense	Deinococcus wulumuqiensis	0	0	0	0
			1	1	185-U1-6	3; sequenced	EFEx	2021-03-26	Chryseobacterium	manosquense	Chryseobacterium	manosquense	2.13	Staphylococcus	simiae	1.28	A	1	1	0	Chryseobacterium manosquense	Staphylococcus simiae	0	0	0	0
			1	1	CVUAS 11450.4	3; sequenced	Efex	2018-06-11	Chryseobacterium	sp-I-7	Chryseobacterium	sp-I-7	2.7	Chryseobacterium	geocarposphaerae	1.42	A	1	1	0	Chryseobacterium sp-I-7	Chryseobacterium geocarposphaerae	0	0	0	0
			1	1	CVUAS 8768	3; sequenced	DT	2013-05-13	Flavobacterium	aquidurense	Flavobacterium	aquidurense	2.54	Flavobacterium	frigidimaris	1.97	A	1	1	0	Flavobacterium aquidurense	Flavobacterium frigidimaris	0	0	0	0
			1	1	CVUAS 5322.2	3; sequenced	eDT	2017-02-07	Flavobacterium	branchiarum	Flavobacterium	branchiarum	2.67	Flavobacterium	pectinovorum	1.94	A	1	1	0	Flavobacterium branchiarum	Flavobacterium pectinovorum	0	0	0	0
			1	1	I-28	3; sequenced	DT	2018-04-23	Flavobacterium	chungangense	Flavobacterium	chungangense	2.41	Flavobacterium	plurextorum	1.82	A	1	1	0	Flavobacterium chungangense	Flavobacterium plurextorum	0	0	0	0
			1	1	LMG 10406	3; type strain	DT	2013-03-25	Flavobacterium	columnare	Flavobacterium	columnare	2.39	Flavobacterium	columnare	2.3	A	1	1	0	Flavobacterium columnare	Flavobacterium columnare	0	0	0	0
			1	1	CVUAS 32889	3; sequenced	eDT	2021-01-21	Flavobacterium	frigidimaris	Flavobacterium	frigidimaris	2.41	Flavobacterium	frigidimaris	2.04	A	1	1	0	Flavobacterium frigidimaris	Flavobacterium frigidimaris	0	0	0	0
			0	0	CVUAS 4217,2	3; sequenced	eDT	2014-01-27	Flavobacterium	frigidimaris	Flavobacterium	frigidimaris	2.6	Flavobacterium	frigidimaris	1.94	A	1	1	0	Flavobacterium frigidimaris	Flavobacterium frigidimaris	0	0	0	0
			0	0	CVUAS 31758	3; sequenced	EFEx	2019-07-10	Flavobacterium	piscis	Flavobacterium	piscis	2.78	Flavobacterium	piscis	2.29	A	1	1	0	Flavobacterium piscis	Flavobacterium piscis	0	0	0	0
			1	1	CVUAS 32762	3; sequenced (CVUAS)	eDT	2020-11-13	Flavobacterium	plurextorum	Flavobacterium	plurextorum	2.62	Flavobacterium	plurextorum	2.35	A	1	1	0	Flavobacterium plurextorum	Flavobacterium plurextorum	0	0	0	0
			0	0	CVUAS 5323.2	3; sequenced	eDT	2017-02-07	Flavobacterium	psychoterrae	Flavobacterium	psychoterrae	2.41	Flavobacterium	hydatis	1.81	A	1	1	0	Flavobacterium psychoterrae	Flavobacterium hydatis	0	0	0	0
			1	1	CVUAS 11550,4	3; sequenced	eDT	2022-03-22	Flavobacterium	psychrophilum	Flavobacterium	psychrophilum	2.52	Flavobacterium	psychrophilum	2.4	A	1	1	0	Flavobacterium psychrophilum	Flavobacterium psychrophilum	0	0	0	0
			1	1	DSM 3660	3; type strain	eDT	2016-03-22	Flavobacterium	psychrophilum	Flavobacterium	psychrophilum	2.3	Flavobacterium	psychrophilum	2.23	A	1	1	0	Flavobacterium psychrophilum	Flavobacterium psychrophilum	0	0	0	0
			1	1	CVUAS 10324	3; sequenced	eDT	2014-01-27	Flavobacterium	reichenbachii	Flavobacterium	reichenbachii	2	Flavobacterium	reichenbachii	1.9	A	1	1	0	Flavobacterium reichenbachii	Flavobacterium reichenbachii	0	0	0	0
			1	1	CVUAS 2962	3; sequenced	DT	2013-05-13	Flavobacterium	sp-C2	Flavobacterium	sp-C2	2.4	Paraburkholderia	phenazinium	1.57	A	1	1	0	Flavobacterium sp-C2	Paraburkholderia phenazinium	0	0	0	0
			1	1	CVUAS 10323	3; sequenced	eDT	2014-01-27	Flavobacterium	sp-CVUAS-10323	Flavobacterium	sp-CVUAS-10323	2.31	Flavobacterium	chungbukense	1.65	A	1	1	0	Flavobacterium sp-CVUAS-10323	Flavobacterium chungbukense	0	0	0	0
			1	0	CVUAS 4146	3; sequenced	EFEx	2014-04-07	Flavobacterium	sp-CVUAS-4146	Flavobacterium	sp-CVUAS-4146	2.25	Flavobacterium	branchiarum	2.07	B	0	0	1	Flavobacterium sp-CVUAS-4146	Flavobacterium branchiarum	0	0	0	0
			1	1	CVUAS 4216,2	3; sequenced	eDT	2014-01-27	Flavobacterium	sp-CVUAS-4216,2	Flavobacterium	sp-CVUAS-4216,2	2.07	Flavobacterium	sp-JQMS	1.47	A	1	1	0	Flavobacterium sp-CVUAS-4216,2	Flavobacterium sp-JQMS	0	0	0	0
			1	1	CVUAS 5506	3; sequenced	eDT	2014-01-27	Flavobacterium	sp-CVUAS-5506	Flavobacterium	sp-CVUAS-5506	2.48	Flavobacterium	johnsoniae	1.82	A	1	1	0	Flavobacterium sp-CVUAS-5506	Flavobacterium johnsoniae	0	0	0	0
			1	1	I-26	3; sequenced	DT	2018-04-23	Flavobacterium	sp-HMD2009	Flavobacterium	sp-HMD2009	2.45	Flavobacterium	succinicans	1.69	A	1	1	0	Flavobacterium sp-HMD2009	Flavobacterium succinicans	0	0	0	0
			1	1	CVUAS 9320	2; sequenced	eDT	2014-02-18	Flavobacterium	sp-JQMS	Flavobacterium	sp-JQMS	2.59	Flavobacterium	succinicans	1.67	A	1	1	0	Flavobacterium sp-JQMS	Flavobacterium succinicans	0	0	0	0
			1	1	CVUAS 33726	3; sequenced	EFEx	2023-11-07	Flavobacterium	sp-T157L	Flavobacterium	sp-T157L	2.61	Flavobacterium	succinicans	1.6	A	1	1	0	Flavobacterium sp-T157L	Flavobacterium succinicans	0	0	0	0
			1	1	CVUAS 11530	3; sequenced	eDT	2017-01-16	Flavobacterium	succinicans	Flavobacterium	succinicans	2.49	Flavobacterium	tiangeerense	1.78	A	1	1	0	Flavobacterium succinicans	Flavobacterium tiangeerense	0	0	0	0
			1	0	CVUAS 8437	3; sequenced	DT	2013-05-13	Flavobacterium	tiangeerense	Flavobacterium	tiangeerense	2.61	Flavobacterium	succinicans	2.14	B	0	0	1	Flavobacterium tiangeerense	Flavobacterium succinicans	0	0	0	0
			1	1	82	2; confirmed proficency test	EFEx	2021-09-10	Bergeyella	zoohelcum	Bergeyella	zoohelcum	2.14	Bergeyella	zoohelcum	2.14	A	1	1	0	Bergeyella zoohelcum	Bergeyella zoohelcum	0	0	0	0
			1	1	CVUAS 2589,2	3; sequenced (CVUAS)	EFEx	2021-08-05	Epilithonimonas	tenax	Epilithonimonas	tenax	2.34	Chryseobacterium	aquaticum	1.4	A	1	1	0	Epilithonimonas tenax	Chryseobacterium aquaticum	0	0	0	0
			0	0	CVUAS 6132	2; 0	EFex	2021-02-24 15:17:17	Ornithobacterium	rhinotracheale	Ornithobacterium	rhinotracheale	2.27	Ornithobacterium	rhinotracheale	2.24	A	1	1	0	Ornithobacterium rhinotracheale	Ornithobacterium rhinotracheale	0	0	0	0
			0	0	CVUAS 5275	2; 0	DT	2021-03-10 14:38:23	Ornithobacterium	rhinotracheale	Ornithobacterium	rhinotracheale	2.21	Ornithobacterium	rhinotracheale	2.04	A	1	1	0	Ornithobacterium rhinotracheale	Ornithobacterium rhinotracheale	0	0	0	0
			1	1	CVUAS 33792	3; sequenced	EFex [BRU03]	2022-10-21	Riemerella	columbina	Riemerella	columbina	2.56	Lactobacillus	plantarum	1.25	A	1	1	0	Riemerella columbina	Lactobacillus plantarum	0	0	0	0
			1	1	CVUAS 34092	3; sequenced	EFex	2022-08-05	Weeksellaceae	sp-CVUAS-34092	Weeksellaceae	sp-CVUAS-34092	2.47	Empedobacter	falsenii	1.39	A	1	1	0	Weeksellaceae sp-CVUAS-34092	Empedobacter falsenii	0	0	0	0
			1	1	CVUAS 9288.2	3; sequenced	Pextr	2016-06-24	Prototheca	zopfii	Prototheca	zopfii	2.24	Prototheca	zopfii	2.19	A	1	1	0	Prototheca zopfii	Prototheca zopfii	0	0	0	0
			0	0	CVUAS 9875.2	3; sequenced	Pextr	2016-06-24	Prototheca	zopfii	Prototheca	zopfii	2.54	Prototheca	zopfii	2.53	A	1	1	0	Prototheca zopfii	Prototheca zopfii	0	0	0	0
			0	0	CVUAS 11266	3; sequenced	EFEx	2016-10-05	Deinococcus	sp-CVUAS-11266	Deinococcus	sp-CVUAS-11266	2.76	Acidovorax	facilis	1.23	A	1	1	0	Deinococcus sp-CVUAS-11266	Acidovorax facilis	0	0	0	0
			1	1	141011554-1	3; VETQAS	DT	2014-09-05	Fusobacterium	necrophorum	Fusobacterium	necrophorum	2.48	Fusobacterium	necrophorum	2.41	A	1	1	0	Fusobacterium necrophorum	Fusobacterium necrophorum	0	0	0	0
			1	1	151003133	2; 0	DT	2015-03-17	Fusobacterium	varium	Fusobacterium	varium	2.09	Fusobacterium	varium	2.04	A	1	1	0	Fusobacterium varium	Fusobacterium varium	0	0	0	0
			1	1	CVUAS 33436	2; 0	eDT	2021-12-01	Streptobacillus	moniliformis	Streptobacillus	moniliformis	2.47	Streptobacillus	moniliformis	2.43	A	1	1	0	Streptobacillus moniliformis	Streptobacillus moniliformis	0	0	0	0
			1	1	CCUG 39713	3; type strain	EFEx	2016-02-01	Caviibacter	abscessus	Caviibacter	abscessus	2.32	Caviibacter	abscessus	2.18	A	1	1	0	Caviibacter abscessus	Caviibacter abscessus	0	0	0	0
			0	0	AVG 2115	3; type strain	eDT	10.02.2016	Oceanivirga	salmonicida	Oceanivirga	salmonicida	2.26	Oceanivirga	salmonicida	2.03	A	1	1	0	Oceanivirga salmonicida	Oceanivirga salmonicida	0	0	0	0
			0	0	DSM 26322	3; typestrain, sequenced	Extr	2015-03-23	Pseudostreptobacillus	hongkongensis	Pseudostreptobacillus	hongkongensis	2.21	Pseudostreptobacillus	hongkongensis	1.81	A	1	1	0	Pseudostreptobacillus hongkongensis	Pseudostreptobacillus hongkongensis	0	0	0	0
			1	1	DSM 100379	3; public strain collection; sequenced	eDT	2015-07-08	Sebaldella	termitidis	Sebaldella	termitidis	2.16	Sebaldella	termitidis	1.65	A	1	1	0	Sebaldella termitidis	Sebaldella termitidis	0	0	0	0
			1	1	NCTC 11300	3; type strain	DT	2013-07-16	Sebaldella	termitidis	Sebaldella	termitidis	2.47	Sebaldella	termitidis	1.41	A	1	1	0	Sebaldella termitidis	Sebaldella termitidis	0	0	0	0
			0	0	CCUG 38322	3; public strain collection	EFEx	2015-12-16	Sneathia	sanguinegens	Sneathia	sanguinegens	2.76	Sneathia	sanguinegens	2.27	A	1	1	0	Sneathia sanguinegens	Sneathia sanguinegens	0	0	0	0
			0	0	CCUG 41628	3; type strain	EFEx	2020-10-08	Sneathia	sanguinegens	Sneathia	sanguinegens	2.49	Sneathia	sanguinegens	2.45	A	1	1	0	Sneathia sanguinegens	Sneathia sanguinegens	0	0	0	0
			0	0	DSM 16630	3; sequenced (LHL)	EFEx	2020-09-29	Sneathia	vaginalis	Sneathia	vaginalis	2.61	Sneathia	vaginalis	2.6	A	1	1	0	Sneathia vaginalis	Sneathia vaginalis	0	0	0	0
			0	0	DSM 16631	3; sequenced (LHL)	EFEx	2020-09-29	Sneathia	vaginalis	Sneathia	vaginalis	2.57	Sneathia	vaginalis	2.56	A	1	1	0	Sneathia vaginalis	Sneathia vaginalis	0	0	0	0
			0	0	DSM 29248	3; type strain	DT	2013-07-16	Streptobacillus	felis	Streptobacillus	felis	2.52	Streptobacillus	felis	2.5	A	1	1	0	Streptobacillus felis	Streptobacillus felis	0	0	0	0
			0	0	ATCC 27747	3; public strain collection; well defined isolate [0008]	DT	2013-07-16	Streptobacillus	moniliformis	Streptobacillus	moniliformis	2.58	Streptobacillus	moniliformis	2.57	A	1	1	0	Streptobacillus moniliformis	Streptobacillus moniliformis	0	0	0	0
			0	0	AHL 370-1	3; type strain, sequenced	Extr	2015-03-23	Streptobacillus	notomytis	Streptobacillus	notomytis	2.46	Streptobacillus	notomytis	2.11	A	1	1	0	Streptobacillus notomytis	Streptobacillus notomytis	0	0	0	0
			0	0	OGS16T	3; type strain	eDT	2016-08-06	Streptobacillus	ratti	Streptobacillus	ratti	2.4	Pseudostreptobacillus	hongkongensis	1.43	A	1	1	0	Streptobacillus ratti	Pseudostreptobacillus hongkongensis	0	0	0	0
			0	0	181003400	2; 0	DT	2018-03-19	Ochrobactrum	intermedium	Ochrobactrum	intermedium	2.55	Brucella	intermedia	2.54	C	0	0	1	Ochrobactrum intermedium	Brucella intermedia	0	0	0	0
			0	0	171002894-4	2; 0	DT	2017-03-01	Ochrobactrum	sp	Ochrobactrum	anthropi	2.46	Ochrobactrum	anthropi	2.41	A	0	0	1	Ochrobactrum anthropi	Ochrobactrum anthropi	0	0	0	0
			0	0	171007549-1	3; sequenced, 16S rRNA gene	DT	2017-06-06	Ochrobactrum	sp	Ochrobactrum	intermedium	1.78	Ochrobactrum	anthropi	1.68	B	0	0	1	Ochrobactrum intermedium	Ochrobactrum anthropi	0	0	0	0
			0	0	171012040	2; 0	DT	2017-10-04	Ochrobactrum	sp	Ochrobactrum	tritici	1.78	Ochrobactrum	intermedium	1.65	B	0	0	1	Ochrobactrum tritici	Ochrobactrum intermedium	0	0	0	0
			0	0	ATCC 25922	3; public strain collection	DT	2016-02-10	Escherichia	coli	Escherichia	coli	2.32	Escherichia	coli	2.29	A	1	1	0	Escherichia coli	Escherichia coli	0	0	0	0
			0	0	171012375	2; 0	DT	2017-09-14	Klebsiella	oxytoca	Klebsiella	oxytoca	2.4	Klebsiella	oxytoca	2.37	A	1	1	0	Klebsiella oxytoca	Klebsiella oxytoca	0	0	0	0
			0	0	171011727	2; 0	DT	2017-08-31	Klebsiella	variicola	Klebsiella	variicola	2.12	Klebsiella	variicola	2.08	A	1	1	0	Klebsiella variicola	Klebsiella variicola	0	0	0	0
			0	0	CVUAS 1816.2	3; sequenced	DT	2013-07-24	Basfia	succiniciproducens	Basfia	succiniciproducens	2.08	Basfia	succiniciproducens	2.03	A	1	1	0	Basfia succiniciproducens	Basfia succiniciproducens	0	0	0	0
			0	0	181017653-2	2; 0	DT	2018-12-10	Pseudomonas	alcaligenes	Pseudomonas	alcaligenes	2.44	Pseudomonas	alcaligenes	2.35	A	1	1	0	Pseudomonas alcaligenes	Pseudomonas alcaligenes	0	0	0	0
			0	0	171011707	2; 0	DT	2017-08-31	Pseudomonas	anguilliseptica	Pseudomonas	anguilliseptica	2.02	Pseudomonas	borbori	1.95	A	1	1	0	Pseudomonas anguilliseptica	Pseudomonas borbori	0	0	0	0
			0	0	181003516-1	2; 0	DT	2018-03-12	Pseudomonas	brenneri	Pseudomonas	brenneri	2.14	Pseudomonas	veronii	1.84	A	1	1	0	Pseudomonas brenneri	Pseudomonas veronii	0	0	0	0
			0	0	181017934	2; 0	DT	2018-12-12	Pseudomonas	fulva	Pseudomonas	fulva	2.29	Pseudomonas	fulva	1.9	A	1	1	0	Pseudomonas fulva	Pseudomonas fulva	0	0	0	0
			0	0	181003531	2; 0	DT	2018-03-12	Pseudomonas	koreensis	Pseudomonas	koreensis	2.26	Pseudomonas	corrugata	1.89	A	1	1	0	Pseudomonas koreensis	Pseudomonas corrugata	0	0	0	0
			0	0	181012674	2; 0	DT	2018-08-30	Pseudomonas	monteilii	Pseudomonas	monteilii	2.01	Pseudomonas	putida	1.92	A	1	1	0	Pseudomonas monteilii	Pseudomonas putida	0	0	0	0
			0	0	171011722-1 A	2; 0	DT	2017-08-31	Pseudomonas	nitroreducens	Pseudomonas	nitroreducens	2.07	Pseudomonas	nitroreducens	1.97	A	1	1	0	Pseudomonas nitroreducens	Pseudomonas nitroreducens	0	0	0	0
			0	0	171014178	2; 0	DT	2017-10-20	Pseudomonas	oryzihabitans	Pseudomonas	oryzihabitans	2.12	Pseudomonas	oryzihabitans	2.09	A	1	1	0	Pseudomonas oryzihabitans	Pseudomonas oryzihabitans	0	0	0	0
			0	0	171011722-1 B	2; 0	DT	2017-08-31	Pseudomonas	putida	Pseudomonas	putida	2.49	Pseudomonas	putida	2.31	A	1	1	0	Pseudomonas putida	Pseudomonas putida	0	0	0	0
			0	0	181017452	2; 0	DT	2018-12-04	Pseudomonas	taetrolens	Pseudomonas	taetrolens	2	Pseudomonas	lundensis	1.95	A	1	1	0	Pseudomonas taetrolens	Pseudomonas lundensis	0	0	0	0
			0	0	CVUAS 2280,3	3; sequenced	eDT	2018-03-28	Aureimonas	glaciistagni	Aureimonas	glaciistagni	2.53	Bacillus	thuringiensis	1.31	A	1	1	0	Aureimonas glaciistagni	Bacillus thuringiensis	0	0	0	0
			0	0	ATCC 35685	3; type strain	#CON=3 loops in 150 mkL#TRT=100 pct. TFA, 30 Min, 1:10 diluted in water , spotted 1:1 with matrix (12 g|L HCCA in 70 pct.ACN, 3 pct. TFA, 17 pct. water)#EXT=not specified#LAS=#CAL=E. coli K12 (DSM 3871), linear calibration#CUS=RKI ZBS 2| ZBS6#	2021-11-23	Bartonella	bacilliformis	Bartonella	bacilliformis	2.69	Bartonella	elizabethae	2.1	B	0	0	1	Bartonella bacilliformis	Bartonella elizabethae	0	0	0	0
			0	0	ATCC 700132	3; type strain	#CON=3 loops in 150 mkL#TRT=100 pct. TFA, 30 Min, 1:10 diluted in water , spotted 1:1 with matrix (12 g|L HCCA in 70 pct.ACN, 3 pct. TFA, 17 pct. water)#EXT=not specified#LAS=#CAL=E. coli K12 (DSM 3871), linear calibration#CUS=RKI ZBS 2| ZBS6#	2021-11-12	Bartonella	grahamii	Bartonella	grahamii	2.77	Bartonella	queenslandensis	1.9	A	1	1	0	Bartonella grahamii	Bartonella queenslandensis	0	0	0	0
			0	0	ATCC 49882 DSM 28221	3; type strain	#CON=3 loops in 150 mkL#TRT=100 pct. TFA, 30 Min, 1:10 diluted in water , spotted 1:1 with matrix (12 g|L HCCA in 70 pct.ACN, 3 pct. TFA, 17 pct. water)#EXT=not specified#LAS=#CAL=E. coli K12 (DSM 3871), linear calibration#CUS=RKI ZBS 2| ZBS6#	2021-11-12	Bartonella	henselae	Bartonella	henselae	2.24	Bartonella	henselae	2.21	A	1	1	0	Bartonella henselae	Bartonella henselae	0	0	0	0
			0	0	BK8	2; strain collection of the RKI	#CON=3 loops in 150 mkL#TRT=100 pct. TFA, 30 Min, 1:10 diluted in water , spotted 1:1 with matrix (12 g|L HCCA in 70 pct.ACN, 3 pct. TFA, 17 pct. water)#EXT=not specified#LAS=#CAL=E. coli K12 (DSM 3871), linear calibration#CUS=RKI ZBS 2| ZBS6#	2022-05-10	Bartonella	henselae	Bartonella	henselae	2.32	Schleiferilactobacillus	harbinensis	1.34	A	1	1	0	Bartonella henselae	Schleiferilactobacillus harbinensis	0	0	0	0
			0	0	CIP 103739	3; public strain collection	#CON=3 loops in 100 mkL#TRT=100 pct. TFA, 30 Min, 1:10 diluted in water , spotted 1:1 with matrix (12 g|L HCCA in 70 pct.ACN, 3 pct. TFA, 17 pct. water)#EXT=not specified#LAS=#CAL=E. coli K12 (DSM 3871), linear calibration#CUS=RKI ZBS 2| ZBS6#	2021-11-12	Bartonella	quintana	Bartonella	quintana	2.67	Lentilactobacillus	diolivorans	1.55	A	1	1	0	Bartonella quintana	Lentilactobacillus diolivorans	0	0	0	0
			0	0	ATCC 700727 DSM 28218	3; type strain	#CON=3 loops in 100 mkL#TRT=100 pct. TFA, 30 Min, 1:10 diluted in water , spotted 1:1 with matrix (12 g|L HCCA in 70 pct.ACN, 3 pct. TFA, 17 pct. water)#EXT=not specified#LAS=#CAL=E. coli K12 (DSM 3871), linear calibration#CUS=RKI ZBS 2| ZBS6#	2021-11-12	Bartonella	vinsonii	Bartonella	vinsonii	2.16	Bartonella	bacilliformis	1.3	A	1	1	0	Bartonella vinsonii	Bartonella bacilliformis	0	0	0	0
			0	0	A-269_08 A	2; strain collection of the RKI	80% TFA/1:10 verdünnt/gespottet 1:1 mit Matrix (10g/l HCCA in TA2)	2012-04-02	Ochrobactrum	anthropi	Ochrobactrum	anthropi	2.42	Ochrobactrum	anthropi	2.39	A	1	1	0	Ochrobactrum anthropi	Ochrobactrum anthropi	0	0	0	0
			0	0	BM373	2; strain collection of the RKI	80% TFA/1:10 verdünnt/1:1 HCCA:TA2	2010-12-08	Brucella	abortus	Brucella	abortus	2.65	Brucella	melitensis	2.52	B	0	0	1	Brucella abortus	Brucella melitensis	0	0	0	0
			0	0	BM369	2; strain collection of the RKI	80% TFA/1:10 verdünnt/1:1 HCCA:TA2	2010-12-08	Brucella	abortus	Brucella	abortus	2.62	Brucella	melitensis	2.49	B	0	0	1	Brucella abortus	Brucella melitensis	0	0	0	0
			0	0	A183-5	2; strain collection of the RKI	80% TFA/1:10 verdünnt/1:1 HCCA:TA2	2015-02-11	Brucella	canis	Brucella	canis	2.58	Brucella	canis	2.53	A	1	1	0	Brucella canis	Brucella canis	0	0	0	0
			0	0	A466-3	2; strain collection of the RKI	80% TFA/1:10 verdünnt/1:1 HCCA:TA2	2014-03-05	Brucella	canis	Brucella	canis	2.56	Brucella	melitensis	2.47	B	0	0	1	Brucella canis	Brucella melitensis	0	0	0	0
			0	0	007 1 002 34	2; 0	EFEx	2013-06-20	Brucella	ceti	Brucella	ceti	2.83	Brucella	ceti	2.58	A	1	1	0	Brucella ceti	Brucella ceti	0	0	0	0
			0	0	BM389	2; strain collection of the RKI	80% TFA/1:10 verdünnt/1:1 HCCA:TA2	2010-12-22	Brucella	ceti	Brucella	ceti	2.75	Brucella	ceti	2.55	A	1	1	0	Brucella ceti	Brucella ceti	0	0	0	0
			0	0	10 1 001 44	2; 0	EFEx	2013-06-20	Brucella	inopinata	Brucella	inopinata	2.79	Brucella	canis	2.37	B	0	0	1	Brucella inopinata	Brucella canis	0	0	0	0
			0	0	A1309	2; 0	#CON=approx. 3 loops in Epp. tube#TRT=plus 50-100 mkL 100 pct. TFA| 30 Min treatment|1:10 diluted; inactivation date: 28.07.2021| 1:1 HCCA|Andy 3.0	2021-07-28	Brucella	intermedia	Brucella	intermedia	2.87	Ochrobactrum	intermedium	2.43	C	0	0	1	Brucella intermedia	Ochrobactrum intermedium	0	0	0	0
			1	1	BM374	2; strain collection of the RKI	80% TFA/1:10 verdünnt/1:1 HCCA:TA2	2010-12-22	Brucella	melitensis	Brucella	melitensis	2.77	Brucella	melitensis	2.7	A	1	1	0	Brucella melitensis	Brucella melitensis	0	0	0	0
			1	1	BM407	2; strain collection of the RKI	80% TFA/1:10 verdünnt/1:1 HCCA:TA2	2010-12-22	Brucella	melitensis	Brucella	melitensis	2.75	Brucella	melitensis	2.72	A	1	1	0	Brucella melitensis	Brucella melitensis	0	0	0	0
			1	1	BM408	2; strain collection of the RKI	80% TFA/1:10 verdünnt/1:1 HCCA:TA2	2010-12-08	Brucella	melitensis	Brucella	melitensis	2.73	Brucella	melitensis	2.62	A	1	1	0	Brucella melitensis	Brucella melitensis	0	0	0	0
			1	1	BM410	2; strain collection of the RKI	80% TFA/1:10 verdünnt/1:1 HCCA:TA2	2010-12-22	Brucella	melitensis	Brucella	melitensis	2.69	Brucella	melitensis	2.66	A	1	1	0	Brucella melitensis	Brucella melitensis	0	0	0	0
			1	0	CCM 4915 CVUAS	3; type strain	DT	2013-11-26	Brucella	microti	Brucella	microti	2.67	Brucella	sp.	2.39	B	0	0	1	Brucella microti	Brucella sp.	0	0	0	0
			1	0	CCM 4915 RKI	3; type strain	TFAextr	2015-03-17	Brucella	microti	Brucella	abortus	2.57	Brucella	microti	2.52	B	0	0	1	Brucella abortus	Brucella microti	0	0	0	0
			1	1	A148-7 (5K33)	2; strain collection of the RKI	80% TFA/1:10 verdünnt/1:1 HCCA:TA2	2015-03-20	Brucella	neotomae	Brucella	neotomae	2.76	Brucella	neotomae	2.52	A	1	1	0	Brucella neotomae	Brucella neotomae	0	0	0	0
			1	1	BM421	2; strain collection of the RKI	80% TFA/1:10 verdünnt/1:1 HCCA:TA2	2010-12-08	Brucella	neotomae	Brucella	neotomae	2.64	Brucella	neotomae	2.37	A	1	1	0	Brucella neotomae	Brucella neotomae	0	0	0	0
			1	1	06 1 007 32	2; 0	EFEx	2013-06-20	Brucella	ovis	Brucella	ovis	2.8	Brucella	ovis	2.64	A	1	1	0	Brucella ovis	Brucella ovis	0	0	0	0
			1	1	A138-7	2; strain collection of the RKI	80% TFA/1:10 verdünnt/1:1 HCCA:TA2	2015-02-11	Brucella	ovis	Brucella	ovis	2.83	Brucella	ovis	2.53	A	1	1	0	Brucella ovis	Brucella ovis	0	0	0	0
			1	1	A148-8 (M1771-94-1)	2; strain collection of the RKI	80% TFA/1:10 verdünnt/1:1 HCCA:TA2	2016-05-26	Brucella	pinnipedialis	Brucella	pinnipedialis	2.76	Brucella	pinnipedialis	2.58	A	1	1	0	Brucella pinnipedialis	Brucella pinnipedialis	0	0	0	0
			1	0	BM405	2; strain collection of the RKI	80% TFA/1:10 verdünnt/1:1 HCCA:TA2	2010-12-22	Brucella	pinnipedialis	Brucella	pinnipedialis	2.71	Brucella	ceti	2.55	B	0	0	1	Brucella pinnipedialis	Brucella ceti	0	0	0	0
			1	1	BM431	2; strain collection of the RKI	80% TFA/1:10 verdünnt/1:1 HCCA:TA2	2010-12-08	Brucella	suis	Brucella	suis	2.7	Brucella	suis	2.54	A	1	1	0	Brucella suis	Brucella suis	0	0	0	0
			1	0	BM427	2; strain collection of the RKI	80% TFA/1:10 verdünnt/1:1 HCCA:TA2	2010-12-08	Brucella	suis	Brucella	suis	2.74	Brucella	abortus	2.68	B	0	0	1	Brucella suis	Brucella abortus	0	0	0	0
			1	1	CVUAS 30916	3; confirmed NRL Brucella FLI	DT	2015-06-22	Brucella	suis	Brucella	suis	2.62	Brucella	suis	2.04	A	1	1	0	Brucella suis	Brucella suis	0	0	0	0
			1	0	BM428	2; strain collection of the RKI	80% TFA/1:10 verdünnt/1:1 HCCA:TA2	2010-12-22	Brucella	suis	Brucella	suis	2.7	Brucella	canis	2.57	B	0	0	1	Brucella suis	Brucella canis	0	0	0	0
			1	1	BM430	2; strain collection of the RKI	80% TFA/1:10 verdünnt/1:1 HCCA:TA2	2010-12-15	Brucella	suis	Brucella	suis	2.76	Brucella	suis	2.46	A	1	1	0	Brucella suis	Brucella suis	0	0	0	0
			1	0	DSM 101715	3; type strain	80% TFA/1:10 verdünnt/gespottet 1:1 mit Matrix (10g/l HCCA in TA2)	2016-10-15	Brucella	vulpis	Brucella	vulpis	2.78	Brucella	canis	2.16	B	0	0	1	Brucella vulpis	Brucella canis	0	0	0	0
			0	0	B 1315	3; type strain; sequenced	DT	2013-10-14	Falsochrobactrum	ovis	Falsochrobactrum	ovis	2.48	Falsochrobactrum	ovis	2.41	A	1	1	0	Falsochrobactrum ovis	Falsochrobactrum ovis	0	0	0	0
			0	0	DSM 20150	3; public strain collection	80% TFA/1:10 verdünnt/gespottet 1:1 mit Matrix (10g/l HCCA in TA2)	2016-06-03	Ochrobactrum	anthropi	Ochrobactrum	anthropi	2.54	Ochrobactrum	anthropi	2.42	A	1	1	0	Ochrobactrum anthropi	Ochrobactrum anthropi	0	0	0	0
			0	0	CVUAS 32748	3; sequenced	EFex	2020-10-29	Ochrobactrum	intermedium	Ochrobactrum	intermedium	2.53	Brucella	intermedia	2.28	C	0	0	1	Ochrobactrum intermedium	Brucella intermedia	0	0	0	0
			0	0	DSM 7051	3; type strain	DT	2013-09-29	Aminobacter	aganoensis	Aminobacter	aganoensis	2.39	Pseudomonas	mucidolens	1.45	A	1	1	0	Aminobacter aganoensis	Pseudomonas mucidolens	0	0	0	0
			0	0	DSM 7048	3; type strain	DT	2013-09-25	Aminobacter	aminovorans	Aminobacter	aminovorans	2.56	Lactobacillus	curvatus	1.5	A	1	1	0	Aminobacter aminovorans	Lactobacillus curvatus	0	0	0	0
			0	0	DSM 30768	3; public strain collection	#CON=approx. 3 loops in Epp. tube#TRT=+ 50-100 mkL 100 pct. TFA| 30 Min treatment|1:10 diluted, inactivation: 16.09.2022| 1:1 HCCA|Andy 3.1#EXT=Paracoccus yeei DSM 30768, Preparation & measurement: A. Gries#LAS=LL30 pct. 1000, "LL60 pct." 10-20 sh. | Laser attenuator offset: 52 pct.|Range: 20 pct. (Autoflex 2019 04 04(PeterSetup).isset) defocussed 5xunter Strichueberlappung und ToM 200ns 20190404…	2022-10-07	Paracoccus	yeei	Paracoccus	yeei	2.37	Paracoccus	yeei	2.33	A	1	1	0	Paracoccus yeei	Paracoccus yeei	0	0	0	0
			0	0	RRLK05_01	2; 0	80% TFA/1:10 verdünnt/1:1 HCCA:TA2	2015-04-16	Paracoccus	yeei	Paracoccus	yeei	2.45	Paracoccus	yeei	2.24	A	1	1	0	Paracoccus yeei	Paracoccus yeei	0	0	0	0
			1	1	DSM 103800	3; type strain	#CON=approx. 3 loops in Epp. tube#TRT=plus 50-100 mkL 100 pct. TFA| 30 Min treatment|1:10 diluted, inactivation date: 25.03.2022| 1:1 HCCA| Andy 3.0#EXT=Roseomonas gilardii DSM 103800, Preparation & measurement: A. Gries und Chris#LAS=LL30 pct. 1000, "LL60 pct." 10-20 sh. | Laser attenuator offset: 52 pct.|Range: 20 pct. (Autoflex 2019 04 04(PeterSetup).isset) defocussed 5xunter Strichueberlappun…	2022-04-06	Roseomonas	gilardii	Roseomonas	gilardii	2.79	Roseomonas	mucosa	1.76	A	1	1	0	Roseomonas gilardii	Roseomonas mucosa	0	0	0	0
			0	0	MB 2022000098	2; corresponds to expected result of PT	EFex [BRU03]	2022-09-09	Roseomonas	mucosa	Roseomonas	mucosa	2.53	Roseomonas	mucosa	2.49	A	1	1	0	Roseomonas mucosa	Roseomonas mucosa	0	0	0	0
			0	0	DSM 16000	3; type strain	80% TFA/ 30 min. Einwirkzeit/1:10 verdünnt/ 1:1 HC	2007-01-24	Inquilinus	limosus	Inquilinus	limosus	2.63	Inquilinus	limosus	2.62	A	1	1	0	Inquilinus limosus	Inquilinus limosus	0	0	0	0
			1	1	DSM 1098	3; type strain	#CON=approx. 3 loops in Epp. tube#TRT=+ 50-100 mkL 100 pct. TFA| 30 Min treatment|1:10 diluted, inactivation: 26.08.2022| 1:1 HCCA|Andy 3.0#EXT=Sphingomonas paucimobilis DSM 30198, Preparation & measurement: A. Gries#LAS=LL30 pct. 1000, "LL60 pct." 10-20 sh. | Laser attenuator offset: 52 pct.|Range: 20 pct. (Autoflex 2019 04 04(PeterSetup).isset) defocussed 5xunter Strichueberlappung und ToM 200n…	2022-09-01	Sphingomonas	paucimobilis	Sphingomonas	paucimobilis	2.5	Sphingomonas	paucimobilis	2.42	A	1	1	0	Sphingomonas paucimobilis	Sphingomonas paucimobilis	0	0	0	0
			1	1	DSM 30198	3; public strain collection	#CON=approx. 3 loops in Epp. tube#TRT=+ 50-100 mkL 100 pct. TFA| 30 Min treatment|1:10 diluted, inactivation: 26.08.2022| 1:1 HCCA|Andy 3.0#EXT=Sphingomonas paucimobilis DSM 30198, Preparation & measurement: A. Gries#LAS=LL30 pct. 1000, "LL60 pct." 10-20 sh. | Laser attenuator offset: 52 pct.|Range: 20 pct. (Autoflex 2019 04 04(PeterSetup).isset) defocussed 5xunter Strichueberlappung und ToM 200n…	2022-09-01	Sphingomonas	paucimobilis	Sphingomonas	paucimobilis	2.53	Sphingomonas	paucimobilis	2.45	A	1	1	0	Sphingomonas paucimobilis	Sphingomonas paucimobilis	0	0	0	0
			1	1	161013111-1	2; 0	DT	2017-11-03	Taylorella	asinigenitalis	Taylorella	asinigenitalis	2.32	Taylorella	asinigenitalis	2.01	A	1	1	0	Taylorella asinigenitalis	Taylorella asinigenitalis	0	0	0	0
			1	1	DSM 30026	3; type strain	DT	2013-06-25	Achromobacter	denitrificans	Achromobacter	denitrificans	2.46	Achromobacter	denitrificans	2.22	A	1	1	0	Achromobacter denitrificans	Achromobacter denitrificans	0	0	0	0
			1	1	DSM 30031	3; public strain collection	DT	2013-06-25	Achromobacter	sp-DSM-30031	Achromobacter	sp-DSM-30031	2.22	Achromobacter	piechaudii	1.95	A	1	1	0	Achromobacter sp-DSM-30031	Achromobacter piechaudii	0	0	0	0
			1	1	Ax 247 06	2; 0	80% TFA/1:10 verdünnt/1:1 HCCA:TA2	2008-11-18	Achromobacter	xylosoxidans	Achromobacter	xylosoxidans	2.33	Achromobacter	xylosoxidans	2.16	A	1	1	0	Achromobacter xylosoxidans	Achromobacter xylosoxidans	0	0	0	0
			1	1	HST 115	2; 0	80% TFA/1:10 verdünnt/1:1 HCCA:TA2	2016-02-24	Achromobacter	xylosoxidans	Achromobacter	xylosoxidans	2.26	Achromobacter	xylosoxidans	2.23	A	1	1	0	Achromobacter xylosoxidans	Achromobacter xylosoxidans	0	0	0	0
			1	1	DSM 30030	3; type strain	#CON=approx. 3 loops in Epp. tube#TRT=+ 50-100 mkL 100 pct. TFA| 30 Min treatment|1:10 diluted, inactivation: 26.08.2022| 1:1 HCCA|Andy 3.0#EXT=Alcaligenes faecalis ssp. parafaecalis DSM 13975, Preparation & measurement: A. Gries#LAS=LL30 pct. 1000, "LL60 pct." 10-20 sh. | Laser attenuator offset: 52 pct.|Range: 20 pct. (Autoflex 2019 04 04(PeterSetup).isset) defocussed 5xunter Strichueberlappung…	2022-08-29	Alcaligenes	faecalis	Alcaligenes	faecalis	2.5	Alcaligenes	faecalis	2.37	A	1	1	0	Alcaligenes faecalis	Alcaligenes faecalis	0	0	0	0
			1	1	DSM 13975	3; type strain	#CON=approx. 3 loops in Epp. tube#TRT=plus 50-100 mkL 100 pct. TFA| 30 Min treatment|1:10 diluted, inactivation date: 01.07.2022| 1:1 HCCA| Andy 3.0#EXT=Alcaligenes faecalis subsp. Parafaecalis DSM 13975, Preparation & measurement: A. Gries#LAS=LL30 pct. 1000, "LL60 pct." 10-20 sh. | Laser attenuator offset: 52 pct.|Range: 20 pct. (Autoflex 2019 04 04(PeterSetup).isset) defocussed 5xunter Strichu…	2022-07-20	Alcaligenes	faecalis	Alcaligenes	faecalis	2.5	Alcaligenes	faecalis	2.49	A	1	1	0	Alcaligenes faecalis	Alcaligenes faecalis	0	0	0	0
			1	1	CVUAS 31213	3; sequenced	EFEx	2018-09-28	Basilea	sp-CVUAS-31213	Basilea	sp-CVUAS-31213	2.18	Streptomyces	badius	1.35	A	1	1	0	Basilea sp-CVUAS-31213	Streptomyces badius	0	0	0	0
			1	1	CVUAS 5087	3; sequenced	DT	2013-04-03	Bordetella	avium	Bordetella	avium	2.39	Bordetella	avium	2.29	A	1	1	0	Bordetella avium	Bordetella avium	0	0	0	0
			1	1	21.2	2; confirmed proficency test	eDT	2022-02-14	Bordetella	trematum	Bordetella	trematum	2.42	Bordetella	trematum	2.34	A	1	1	0	Bordetella trematum	Bordetella trematum	0	0	0	0
			1	1	CVUAS 32946	3; confirmed proficency test	EFEx	2021-02-18	Kerstersia	gyiorum	Kerstersia	gyiorum	2.48	Kerstersia	gyiorum	2.48	A	1	1	0	Kerstersia gyiorum	Kerstersia gyiorum	0	0	0	0
			1	1	CVUAS 3975	3; sequenced	DT	2013-07-09	Oligella	urethralis	Oligella	urethralis	2.56	Oligella	urethralis	2.43	A	1	1	0	Oligella urethralis	Oligella urethralis	0	0	0	0
			1	1	CVUAS 7536	3; sequenced	DT	2013-07-09	Oligella	urethralis	Oligella	urethralis	2.51	Oligella	urethralis	2.39	A	1	1	0	Oligella urethralis	Oligella urethralis	0	0	0	0
			1	1	DSM 13608	3; type strain	DT	2013-06-25	Pigmentiphaga	kullae	Pigmentiphaga	kullae	2.24	Pigmentiphaga	daeguensis	1.57	A	1	1	0	Pigmentiphaga kullae	Pigmentiphaga daeguensis	0	0	0	0
			1	1	040210 RC 9257	2; LVU 2010	DT	2013-05-15	Taylorella	asinigenitalis	Taylorella	asinigenitalis	2.12	Taylorella	asinigenitalis	2.09	A	1	1	0	Taylorella asinigenitalis	Taylorella asinigenitalis	0	0	0	0
			1	1	CVUAS 9211	3; Rep-E3 / PFGE TE-A1	eDT	2015-11-04	Taylorella	equigenitalis	Taylorella	equigenitalis	2.15	Taylorella	equigenitalis	2.1	A	1	1	0	Taylorella equigenitalis	Taylorella equigenitalis	0	0	0	0
			1	1	CVUAS 9220	3; Rep-E2 / PFGE TE-A1	DT	2013-05-15	Taylorella	equigenitalis	Taylorella	equigenitalis	2.35	Taylorella	equigenitalis	2.24	A	1	1	0	Taylorella equigenitalis	Taylorella equigenitalis	0	0	0	0
			1	0	A-269_01 A	2; strain collection of the RKI	80% TFA/1:10 verdünnt/1:1 HCCA:TA2	2012-04-04	Burkholderia	pseudomallei	Burkholderia	pseudomallei	2.34	Burkholderia	mallei	2.28	B	0	0	1	Burkholderia pseudomallei	Burkholderia mallei	0	0	0	0
			1	1	A333	2; strain collection of the RKI	80% TFA/1:10 verdünnt/1:1 HCCA:TA2	2016-04-01	Burkholderia	pseudomallei	Burkholderia	pseudomallei	2.49	Burkholderia	pseudomallei	2.47	A	1	1	0	Burkholderia pseudomallei	Burkholderia pseudomallei	0	0	0	0
			1	1	A-269_07 A	3; strain collection of the RKI	in 80% TFA/ 30 min. Einwirkzeit/1:10 verdünnt/ 1:1 HCCATA2 (A)	2012-04-02	Burkholderia	thailandensis	Burkholderia	thailandensis	2.51	Burkholderia	thailandensis	2.38	A	1	1	0	Burkholderia thailandensis	Burkholderia thailandensis	0	0	0	0
			1	1	Fq 6804	2; strain collection of the RKI	80% TFA/1:10 verdünnt/1:1 HCCA:TA2	2007-01-10	Burkholderia	ambifaria	Burkholderia	ambifaria	2.27	Burkholderia	ambifaria	2.24	A	1	1	0	Burkholderia ambifaria	Burkholderia ambifaria	0	0	0	0
			1	0	DSM 16087 LMG 19182	3; type starin	80% TFA/1:10 verdünnt/1:1 HCCA:TA2	2007-01-25	Burkholderia	ambifaria	Burkholderia	ambifaria	2.36	Burkholderia	diffusa	2.32	B	0	0	1	Burkholderia ambifaria	Burkholderia diffusa	0	0	0	0
			1	1	DSM 16086 LMG 20980	3; type strain	80% TFA/1:10 verdünnt/1:1 HCCA:TA2	2007-01-25	Burkholderia	anthina	Burkholderia	anthina	2.42	Burkholderia	anthina	2.35	A	1	1	0	Burkholderia anthina	Burkholderia anthina	0	0	0	0
			1	0	LMG 20983	3; public strain collection	80% TFA/1:10 verdünnt/1:1 HCCA:TA2	2007-08-06	Burkholderia	anthina	Burkholderia	anthina	2.79	Burkholderia	pyrrocinia	2.17	B	0	0	1	Burkholderia anthina	Burkholderia pyrrocinia	0	0	0	0
			1	0	DSM 23435	3; type strain	80% TFA/1:10 verdünnt/1:1 HCCA:TA2	2010-11-18	Burkholderia	arboris	Burkholderia	arboris	2.81	Burkholderia	puraquae	2.37	B	0	0	1	Burkholderia arboris	Burkholderia puraquae	0	0	0	0
			1	1	LMG 24269	3; public strain collection	80% TFA/1:10 verdünnt/1:1 HCCA:TA2	2017-04-03	Burkholderia	arboris	Burkholderia	arboris	2.82	Burkholderia	arboris	2.33	A	1	1	0	Burkholderia arboris	Burkholderia arboris	0	0	0	0
			1	1	DSM 16553 LMG 16656	3; type strain	80% TFA/1:10 verdünnt/1:1 HCCA:TA2	2007-01-25	Burkholderia	cenocepacia	Burkholderia	cenocepacia	2.5	Burkholderia	cenocepacia	2.48	A	1	1	0	Burkholderia cenocepacia	Burkholderia cenocepacia	0	0	0	0
			1	1	Fq 6403	2; 0	80% TFA/1:10 verdünnt/1:1 HCCA:TA2	2009-07-02	Burkholderia	cenocepacia	Burkholderia	cenocepacia	2.52	Burkholderia	cenocepacia	2.42	A	1	1	0	Burkholderia cenocepacia	Burkholderia cenocepacia	0	0	0	0
			1	0	ATCC 25608	2; public strain collection	80% TFA/1:10 verdünnt/1:1 HCCA:TA2	2006-05-04	Burkholderia	cepacia	Burkholderia	cenocepacia	2.71	Burkholderia	cenocepacia	2.46	A	0	0	1	Burkholderia cenocepacia	Burkholderia cenocepacia	0	0	0	0
			1	1	DSM 7288 ts	2; type strain	80% TFA/1:10 verdünnt/1:1 HCCA:TA2	2007-05-09	Burkholderia	cepacia	Burkholderia	cepacia	2.73	Burkholderia	cepacia	2.4	A	1	1	0	Burkholderia cepacia	Burkholderia cepacia	0	0	0	0
			1	1	103	2; strain collection of the RKI	80% TFA/1:10 verdünnt/1:1 HCCA:TA2	2006-11-03	Burkholderia	contaminans	Burkholderia	contaminans	2.65	Burkholderia	contaminans	2.62	A	1	1	0	Burkholderia contaminans	Burkholderia contaminans	0	0	0	0
			1	0	BC 01	2; strain collection of the RKI	80% TFA/1:10 verdünnt/1:1 HCCA:TA2	2006-12-19	Burkholderia	contaminans	Burkholderia	contaminans	2.62	Burkholderia	cepacia	2.42	B	0	0	1	Burkholderia contaminans	Burkholderia cepacia	0	0	0	0
			1	0	DSM 23434	3; type strain	80% TFA/1:10 verdünnt/1:1 HCCA:TA2	2016-05-31	Burkholderia	diffusa	Burkholderia	diffusa	2.73	Burkholderia	ambifaria	2.35	B	0	0	1	Burkholderia diffusa	Burkholderia ambifaria	0	0	0	0
			1	0	LMG 24065	3; type strain	80% TFA/1:10 verdünnt/1:1 HCCA:TA2	2017-04-03	Burkholderia	diffusa	Burkholderia	diffusa	2.75	Burkholderia	territorii	2.44	B	0	0	1	Burkholderia diffusa	Burkholderia territorii	0	0	0	0
			0	0	DSM 16088	3; type strain	80% TFA/1:10 verdünnt/1:1 HCCA:TA2	2007-01-25	Burkholderia	dolosa	Burkholderia	dolosa	2.29	Burkholderia	dolosa	2.29	A	1	1	0	Burkholderia dolosa	Burkholderia dolosa	0	0	0	0
			0	0	LMG 21820	3; public strain collection	80% TFA/1:10 verdünnt/1:1 HCCA:TA2	2006-11-17	Burkholderia	dolosa	Burkholderia	dolosa	2.08	Burkholderia	cenocepacia	2.07	B	0	0	1	Burkholderia dolosa	Burkholderia cenocepacia	0	0	0	0
			1	1	ATCC 10248 DSM 4285	3; type strain	80% TFA/1:10 verdünnt/1:1 HCCA:TA2	2007-01-24	Burkholderia	gladioli	Burkholderia	gladioli	2.45	Burkholderia	gladioli	2.27	A	1	1	0	Burkholderia gladioli	Burkholderia gladioli	0	0	0	0
			1	1	DSM 8361	3; public strain collection	80% TFA/1:10 verdünnt/1:1 HCCA:TA2	2010-11-12	Burkholderia	gladioli	Burkholderia	gladioli	2.42	Burkholderia	gladioli	2.27	A	1	1	0	Burkholderia gladioli	Burkholderia gladioli	0	0	0	0
			1	1	LMG 1277 2	3; public strain collection	80% TFA/1:10 verdünnt/1:1 HCCA:TA2	2012-04-27	Burkholderia	glumae	Burkholderia	glumae	2.62	Burkholderia	glumae	2.33	A	1	1	0	Burkholderia glumae	Burkholderia glumae	0	0	0	0
			1	1	LMG 2196	3; type strain	80% TFA/1:10 verdünnt/1:1 HCCA:TA2	2012-05-04	Burkholderia	glumae	Burkholderia	glumae	2.79	Burkholderia	glumae	2.33	A	1	1	0	Burkholderia glumae	Burkholderia glumae	0	0	0	0
			1	0	DSM 23089	3; type strain	80% TFA/1:10 verdünnt/1:1 HCCA:TA2	2016-05-31	Burkholderia	lata	Burkholderia	lata	2.8	Burkholderia	puraquae	2.49	B	0	0	1	Burkholderia lata	Burkholderia puraquae	0	0	0	0
			1	0	LMG 22485	3; type strain	80% TFA/1:10 verdünnt/1:1 HCCA:TA2	2016-08-23	Burkholderia	lata	Burkholderia	lata	2.83	Burkholderia	cepacia	2.47	B	0	0	1	Burkholderia lata	Burkholderia cepacia	0	0	0	0
			1	1	DSM 23436	3; type strain	80% TFA/1:10 verdünnt/1:1 HCCA:TA2	2016-05-20	Burkholderia	latens	Burkholderia	latens	2.71	Burkholderia	latens	2.32	A	1	1	0	Burkholderia latens	Burkholderia latens	0	0	0	0
			1	1	ATCC 23344	3; type strain	80% TFA/1:10 verdünnt/1:1 HCCA:TA2	2009-09-04	Burkholderia	mallei	Burkholderia	mallei	2.23	Burkholderia	mallei	2.19	A	1	1	0	Burkholderia mallei	Burkholderia mallei	0	0	0	0
			1	0	Bogor	2; strain collection of the RKI	80% TFA/1:10 verdünnt/1:1 HCCA:TA2	2007-08-24	Burkholderia	mallei	Burkholderia	pseudomallei	2.12	Burkholderia	pseudomallei	2.01	A	0	0	1	Burkholderia pseudomallei	Burkholderia pseudomallei	0	0	0	0
			1	0	DSM 23519	3; type strain	80% TFA/1:10 verdünnt/1:1 HCCA:TA2	2010-12-01	Burkholderia	metallica	Burkholderia	metallica	2.52	Burkholderia	cepacia	2.46	B	0	0	1	Burkholderia metallica	Burkholderia cepacia	0	0	0	0
			1	0	LMG 24275	3; public strain collection	80% TFA/1:10 verdünnt/1:1 HCCA:TA2	2017-04-03	Burkholderia	metallica	Burkholderia	metallica	2.77	Burkholderia	seminalis	2.35	B	0	0	1	Burkholderia metallica	Burkholderia seminalis	0	0	0	0
			1	1	ATCC 17616	3; public strain collection	80% TFA/1:10 verdünnt/1:1 HCCA:TA2	2006-12-13	Burkholderia	multivorans	Burkholderia	multivorans	2.22	Burkholderia	multivorans	2.21	A	1	1	0	Burkholderia multivorans	Burkholderia multivorans	0	0	0	0
			1	1	HST 101	2; strain collection of the RKI	80% TFA/1:10 verdünnt/1:1 HCCA:TA2	2006-11-08	Burkholderia	multivorans	Burkholderia	multivorans	2.13	Burkholderia	multivorans	2	A	1	1	0	Burkholderia multivorans	Burkholderia multivorans	0	0	0	0
			1	1	LMG 23620	3; public strain collection	80% TFA/1:10 verdünnt/1:1 HCCA:TA2	2012-04-27	Burkholderia	oklahomensis	Burkholderia	oklahomensis	2.72	Burkholderia	oklahomensis	2.49	A	1	1	0	Burkholderia oklahomensis	Burkholderia oklahomensis	0	0	0	0
			0	0	LMG 23621	3; public strain collection	80% TFA/1:10 verdünnt/1:1 HCCA:TA2	2012-04-27	Burkholderia	oklahomensis	Burkholderia	oklahomensis	2.73	Burkholderia	oklahomensis	2.48	A	1	1	0	Burkholderia oklahomensis	Burkholderia oklahomensis	0	0	0	0
			0	0	LMG 10907	3; public strain collection	80% TFA/1:10 verdünnt/1:1 HCCA:TA2	2012-04-27	Burkholderia	plantarii	Burkholderia	plantarii	2.49	Burkholderia	glumae	1.94	A	1	1	0	Burkholderia plantarii	Burkholderia glumae	0	0	0	0
			0	0	LMG 9035	3; type strain	80% TFA/1:10 verdünnt/1:1 HCCA:TA2	2012-04-27	Burkholderia	plantarii	Burkholderia	plantarii	2.5	Burkholderia	glumae	1.95	A	1	1	0	Burkholderia plantarii	Burkholderia glumae	0	0	0	0
			0	0	LMG 16669	3; public strain collection	80% TFA/1:10 verdünnt/1:1 HCCA:TA2	2017-03-21	Burkholderia	pseudomultivorans	Burkholderia	pseudomultivorans	2.75	Burkholderia	ubonensis	2.1	B	0	0	1	Burkholderia pseudomultivorans	Burkholderia ubonensis	0	0	0	0
			0	0	LMG 26883	3; type strain	80% TFA/1:10 verdünnt/1:1 HCCA:TA2	2017-03-21	Burkholderia	pseudomultivorans	Burkholderia	pseudomultivorans	2.79	Burkholderia	pseudomultivorans	2.28	A	1	1	0	Burkholderia pseudomultivorans	Burkholderia pseudomultivorans	0	0	0	0
			0	0	CAMPA 1043 (HST 249)	2; strain collection of the RKI	80% TFA/1:10 verdünnt/1:1 HCCA:TA2	2016-04-01	Burkholderia	puraquae	Burkholderia	puraquae	2.73	Burkholderia	puraquae	2.7	A	1	1	0	Burkholderia puraquae	Burkholderia puraquae	0	0	0	0
			0	0	R-50214 (BP 78)	2; strain collection of the RKI	80% TFA/1:10 verdünnt/1:1 HCCA:TA2	2016-03-18	Burkholderia	puraquae	Burkholderia	puraquae	2.8	Burkholderia	puraquae	2.79	A	1	1	0	Burkholderia puraquae	Burkholderia puraquae	0	0	0	0
			1	0	ATCC 15958 DSM 10685	3; type strain	80% TFA/1:10 verdünnt/1:1 HCCA:TA2	2007-01-25	Burkholderia	pyrrocinia	Burkholderia	pyrrocinia	2.57	Burkholderia	puraquae	2.45	B	0	0	1	Burkholderia pyrrocinia	Burkholderia puraquae	0	0	0	0
			0	0	LMG 21822	3; public strain collection	80% TFA/1:10 verdünnt/1:1 HCCA:TA2	2017-04-03	Burkholderia	pyrrocinia	Burkholderia	diffusa	2.18	Burkholderia	puraquae	2.14	B	0	0	1	Burkholderia diffusa	Burkholderia puraquae	0	0	0	0
			0	0	DSM 23518	3; type strain	80% TFA/1:10 verdünnt/1:1 HCCA:TA2	2010-11-12	Burkholderia	seminalis	Burkholderia	seminalis	2.79	Burkholderia	seminalis	2.41	A	1	1	0	Burkholderia seminalis	Burkholderia seminalis	0	0	0	0
			0	0	HST 20	3; [0102]	80% TFA/1:10 verdünnt/1:1 HCCA:TA2	2007-01-11	Burkholderia	seminalis	Burkholderia	seminalis	2.35	Burkholderia	cepacia	2.29	B	0	0	1	Burkholderia seminalis	Burkholderia cepacia	0	0	0	0
			0	0	DSM 16586 LMG 14294	3; type strain	80% TFA/1:10 verdünnt/1:1 HCCA:TA2	2007-01-25	Burkholderia	stabilis	Burkholderia	cepacia_Group	2.56	Burkholderia	stabilis	2.51	B	0	0	1	Burkholderia cepacia_Group	Burkholderia stabilis	0	0	0	0
			0	0	M 42	2; strain collection of the RKI	80% TFA/1:10 verdünnt/1:1 HCCA:TA2	2006-12-19	Burkholderia	stabilis	Burkholderia	cepacia_Group	2.51	Burkholderia	stabilis	2.28	B	0	0	1	Burkholderia cepacia_Group	Burkholderia stabilis	0	0	0	0
			0	0	LMG 28156	3; type strain	80% TFA/1:10 verdünnt/1:1 HCCA:TA2	2017-03-16	Burkholderia	stagnalis	Burkholderia	stagnalis	2.79	Burkholderia	stagnalis	2.65	A	1	1	0	Burkholderia stagnalis	Burkholderia stagnalis	0	0	0	0
			0	0	LMG 28157	3; public strain collection	80% TFA/1:10 verdünnt/1:1 HCCA:TA2	2017-03-27	Burkholderia	stagnalis	Burkholderia	stagnalis	2.82	Burkholderia	stagnalis	2.62	A	1	1	0	Burkholderia stagnalis	Burkholderia stagnalis	0	0	0	0
			0	0	BC 2813	2; strain collection of the RKI	80% TFA/1:10 verdünnt/1:1 HCCA:TA2	2007-01-10	Burkholderia	taxonK	Burkholderia	contaminans	2.7	Burkholderia	contaminans	2.5	A	0	0	1	Burkholderia contaminans	Burkholderia contaminans	0	0	0	0
			0	0	Fq_6584	2; strain collection of the RKI	80% TFA/1:10 verdünnt/1:1 HCCA:TA2	2009-06-26	Burkholderia	taxonK	Burkholderia	contaminans	2.57	Burkholderia	contaminans	2.55	A	0	0	1	Burkholderia contaminans	Burkholderia contaminans	0	0	0	0
			0	0	LMG 28158	3; type strain	80% TFA/1:10 verdünnt/1:1 HCCA:TA2	2017-03-27	Burkholderia	territorii	Burkholderia	territorii	2.78	Burkholderia	cenocepacia	2.3	B	0	0	1	Burkholderia territorii	Burkholderia cenocepacia	0	0	0	0
			1	0	LMG 28159	3; public strain collection	80% TFA/1:10 verdünnt/1:1 HCCA:TA2	2017-03-16	Burkholderia	territorii	Burkholderia	territorii	2.81	Burkholderia	diffusa	2.51	B	0	0	1	Burkholderia territorii	Burkholderia diffusa	0	0	0	0
			0	0	DSM 13276 n	3; type strain	in 80% TFA/ 30 min. Einwirkzeit/1:10 verdünnt/ 1:1 HCCATA2 (A)	2010-11-24	Burkholderia	thailandensis	Burkholderia	thailandensis	2.4	Burkholderia	thailandensis	2.34	A	1	1	0	Burkholderia thailandensis	Burkholderia thailandensis	0	0	0	0
			0	0	DSM 17311	3; type strain	80% TFA/1:10 verdünnt/1:1 HCCA:TA2	2010-11-12	Burkholderia	ubonensis	Burkholderia	ubonensis	2.82	Burkholderia	ubonensis	2.31	A	1	1	0	Burkholderia ubonensis	Burkholderia ubonensis	0	0	0	0
			0	0	LMG 24263	3; public strain collection	80% TFA/1:10 verdünnt/1:1 HCCA:TA2	2017-03-27	Burkholderia	ubonensis	Burkholderia	ubonensis	2.73	Burkholderia	ubonensis	2.47	A	1	1	0	Burkholderia ubonensis	Burkholderia ubonensis	0	0	0	0
			0	0	CCUG 9631	3; public strain collection	in 80% TFA/ 30 min. Einwirkzeit/1:10 verdünnt/ 1:1 HCCATA2 (A)	2007-05-09	Burkholderia	vietnamiensis	Burkholderia	vietnamiensis	2.46	Burkholderia	vietnamiensis	2.33	A	1	1	0	Burkholderia vietnamiensis	Burkholderia vietnamiensis	0	0	0	0
			0	0	LMG 10929	3; type strain	in 80% TFA/ 30 min. Einwirkzeit/1:10 verdünnt/ 1:1 HCCATA2 (A)	2006-12-13	Burkholderia	vietnamiensis	Burkholderia	vietnamiensis	2.78	Burkholderia	vietnamiensis	2.43	A	1	1	0	Burkholderia vietnamiensis	Burkholderia vietnamiensis	0	0	0	0
			0	0	LMG 14190	3; type strain	in 80% TFA/ 30 min. Einwirkzeit/1:10 verdünnt/ 1:1 HCCATA2 (A)	2012-04-13	Caballeronia	glathei	Caballeronia	glathei	2.55	Caballeronia	turbans	1.53	A	1	1	0	Caballeronia glathei	Caballeronia turbans	0	0	0	0
			0	0	LMG 14932	3; public strain collection	in 80% TFA/ 30 min. Einwirkzeit/1:10 verdünnt/ 1:1 HCCATA2 (A)	2012-04-20	Caballeronia	glathei	Caballeronia	glathei	2.47	Caballeronia	turbans	1.56	A	1	1	0	Caballeronia glathei	Caballeronia turbans	0	0	0	0
			0	0	DSM 16535 LMG 16407	3; type strain	80% TFA/1:10 verdünnt/ 1:1 HCCATA2	2007-01-24	Pandoraea	apista	Pandoraea	apista	2.36	Pandoraea	apista	2.28	A	1	1	0	Pandoraea apista	Pandoraea apista	0	0	0	0
			0	0	DSM 16536 LMG 18087	3; type strain	80% TFA/1:10 verdünnt/ 1:1 HCCATA2	2007-01-24	Pandoraea	pnomenusa	Pandoraea	pnomenusa	2.4	Pandoraea	pnomenusa	2.29	A	1	1	0	Pandoraea pnomenusa	Pandoraea pnomenusa	0	0	0	0
			0	0	DSM 16583 LMG 18106	3; type strain	80% TFA/1:10 verdünnt/ 1:1 HCCATA2	2007-01-24	Pandoraea	pulmonicola	Pandoraea	pulmonicola	2.49	Pandoraea	pulmonicola	2.25	A	1	1	0	Pandoraea pulmonicola	Pandoraea pulmonicola	0	0	0	0
			0	0	LMG 19076	3; type strain	80% TFA/1:10 verdünnt/1:1 HCCA:TA2	2012-04-27	Paraburkholderia	caledonica	Paraburkholderia	phymatum	2.52	Paraburkholderia	caledonica	2.45	B	0	0	1	Paraburkholderia phymatum	Paraburkholderia caledonica	0	0	0	0
			0	0	LMG 19077	3; public strain collection	80% TFA/1:10 verdünnt/1:1 HCCA:TA2	2012-04-27	Paraburkholderia	caledonica	Paraburkholderia	phymatum	2.46	Paraburkholderia	caledonica	2.37	B	0	0	1	Paraburkholderia phymatum	Paraburkholderia caledonica	0	0	0	0
			0	0	LMG 18531	3; type strain	80% TFA/1:10 verdünnt/1:1 HCCA:TA2	2012-04-13	Paraburkholderia	caribensis	Paraburkholderia	caribensis	2.71	Paraburkholderia	caribensis	2.25	A	1	1	0	Paraburkholderia caribensis	Paraburkholderia caribensis	0	0	0	0
			0	0	LMG 18532	3; public strain collection	80% TFA/1:10 verdünnt/1:1 HCCA:TA2	2012-04-13	Paraburkholderia	caribensis	Paraburkholderia	caribensis	2.8	Paraburkholderia	caribensis	2.23	A	1	1	0	Paraburkholderia caribensis	Paraburkholderia caribensis	0	0	0	0
			0	0	LMG 20574	3; public strain collection	80% TFA/1:10 verdünnt/1:1 HCCA:TA2	2012-04-20	Paraburkholderia	hospita	Paraburkholderia	hospita	2.42	Paraburkholderia	azotifigens	1.81	A	1	1	0	Paraburkholderia hospita	Paraburkholderia azotifigens	0	0	0	0
			0	0	LMG 20586	3; public strain collection	80% TFA/1:10 verdünnt/1:1 HCCA:TA2	2012-04-20	Paraburkholderia	hospita	Paraburkholderia	hospita	2.83	Paraburkholderia	hospita	2.07	A	1	1	0	Paraburkholderia hospita	Paraburkholderia hospita	0	0	0	0
			0	0	DSM 13646	3; type strain	80% TFA/1:10 verdünnt/1:1 HCCA:TA2	2010-12-01	Paraburkholderia	kururiensis	Paraburkholderia	kururiensis	2.82	Burkholderia	pyrrocinia	1.64	A	1	1	0	Paraburkholderia kururiensis	Burkholderia pyrrocinia	0	0	0	0
			0	0	DSM 17167	3; type strain	80% TFA/1:10 verdünnt/1:1 HCCA:TA2	2010-11-26	Paraburkholderia	phymatum	Paraburkholderia	phymatum	2.79	Paraburkholderia	caribensis	1.9	A	1	1	0	Paraburkholderia phymatum	Paraburkholderia caribensis	0	0	0	0
			0	0	DSM 17436	3; type strain	80% TFA/1:10 verdünnt/1:1 HCCA:TA2	2010-11-19	Paraburkholderia	phytofirmans	Paraburkholderia	phytofirmans	2.81	Paraburkholderia	phytofirmans	2.44	A	1	1	0	Paraburkholderia phytofirmans	Paraburkholderia phytofirmans	0	0	0	0
			1	1	LMG 21444	3; type strain	in 80% TFA/ 30 min. Einwirkzeit/1:10 verdünnt/ 1:1 HCCATA2 (A)	2012-04-20	Paraburkholderia	tuberum	Paraburkholderia	tuberum	2.81	Paraburkholderia	tuberum	2.36	A	1	1	0	Paraburkholderia tuberum	Paraburkholderia tuberum	0	0	0	0
			0	0	DSM 17367	3; type strain	in 80% TFA/ 30 min. Einwirkzeit/1:10 verdünnt/ 1:1 HCCATA2 (A)	2010-11-26	Paraburkholderia	xenovorans	Paraburkholderia	xenovorans	2.77	Paraburkholderia	xenovorans	2.49	A	1	1	0	Paraburkholderia xenovorans	Paraburkholderia xenovorans	0	0	0	0
			0	0	DSM 17714	3; type strain	80% TFA/1:10 verdünnt/ 1:1 HCCATA2	2016-05-13	Ralstonia	insidiosa	Ralstonia	insidiosa	2.38	Ralstonia	insidiosa	2.35	A	1	1	0	Ralstonia insidiosa	Ralstonia insidiosa	0	0	0	0
			0	0	DSM 17512	3; type strain	80% TFA/1:10 verdünnt/ 1:1 HCCATA2	2016-05-13	Ralstonia	mannitolilytica	Ralstonia	mannitolilytica	2.46	Ralstonia	mannitolilytica	2.22	A	1	1	0	Ralstonia mannitolilytica	Ralstonia mannitolilytica	0	0	0	0
			0	0	DSM 6297	3; type strain	80% TFA/1:10 verdünnt/ 1:1 HCCATA2	2007-01-22	Ralstonia	pickettii	Ralstonia	pickettii	2.15	Ralstonia	pickettii	2.12	A	1	1	0	Ralstonia pickettii	Ralstonia pickettii	0	0	0	0
			0	0	Rp 127	2; 0	80% TFA/1:10 verdünnt/ 1:1 HCCATA2	2009-05-07	Ralstonia	pickettii	Ralstonia	insidiosa	2.07	Ralstonia	insidiosa	2.07	A	0	0	1	Ralstonia insidiosa	Ralstonia insidiosa	0	0	0	0
			0	0	MB 2022000097	2; corresponds to expected result of PT	EFex [BRU03]	2022-09-09	Delftia	acidovorans	Delftia	acidovorans	2.54	Delftia	tsuruhatensis	2.44	B	0	0	1	Delftia acidovorans	Delftia tsuruhatensis	0	0	0	0
			0	0	CVUAS 5683	3; sequenced	Efex	2018-07-10	Delftia	tsuruhatensis	Delftia	tsuruhatensis	2.45	Delftia	tsuruhatensis	2.31	A	1	1	0	Delftia tsuruhatensis	Delftia tsuruhatensis	0	0	0	0
			0	0	DSM 5680	3; type strain; sequenced	eDT	2014-04-10	Hydrogenophaga	intermedia	Hydrogenophaga	intermedia	2.45	Hydrogenophaga	intermedia	2.4	A	1	1	0	Hydrogenophaga intermedia	Hydrogenophaga intermedia	0	0	0	0
			0	0	A395	2; 0	80% TFA/1:10 verdünnt/1:1 HCCA:TA2	2013-07-25	Xenophilus	sp	Aromatoleum	evansii	1.43	Ligilactobacillus	salivarius	1.32	B	0	0	1	Aromatoleum evansii	Ligilactobacillus salivarius	0	0	0	0
			1	1	DSM 24713 EFex	3; type strain	Extr	2016-02-02	Deefgea	chitinilytica	Deefgea	chitinilytica	2.72	Mannheimia	haemolytica	1.42	A	1	1	0	Deefgea chitinilytica	Mannheimia haemolytica	0	0	0	0
			0	0	DSM 24713 eDT	3; type strain	eDT	2015-09-22	Deefgea	chitinilytica	Deefgea	chitinilytica	2.11	Pichia	cactophila	1.24	A	1	1	0	Deefgea chitinilytica	Pichia cactophila	0	0	0	0
			0	0	DSM 18356	3; type strain	eDT	2015-11-18	Deefgea	rivuli	Deefgea	rivuli	2.6	Arthrobacter	woluwensis	1.45	A	1	1	0	Deefgea rivuli	Arthrobacter woluwensis	0	0	0	0
			0	0	08-F17,2-2	3; sequenced	eDT	2015-03-18	Deefgea	sp-CVUAS-2703,2	Deefgea	sp-CVUAS-2703.2	2.03	Deefgea	chitinilytica	1.7	A	0	0	1	Deefgea sp-CVUAS-2703.2	Deefgea chitinilytica	0	0	0	0
			1	0	09-830-5-L	3; sequenced	eDT	2015-03-18	Deefgea	sp-CVUAS-2703,2	Deefgea	sp-CVUAS-2703.2	2.08	Deefgea	chitinilytica	1.65	A	0	0	1	Deefgea sp-CVUAS-2703.2	Deefgea chitinilytica	0	0	0	0
			0	0	CVUAS 6995,3	3; sequenced; 16S rDNA Genbank accession no.: KX889842	EFEx	2015-10-28	Deefgea	sp-CVUAS-6995,3	Deefgea	sp-CVUAS-6995.3	2.61	Deefgea	sp-CVUAS-9920	1.56	A	0	0	1	Deefgea sp-CVUAS-6995.3	Deefgea sp-CVUAS-9920	0	0	0	0
			1	0	CVUAS 863	3; sequenced	DT	2012-12-14	Deefgea	sp-CVUAS-6995,3	Deefgea	sp-CVUAS-6995.3	2.38	Pseudomonas	orientalis	1.48	A	0	0	1	Deefgea sp-CVUAS-6995.3	Pseudomonas orientalis	0	0	0	0
			1	1	6884-11	3; sequenced	DT	2012-12-14	Deefgea	sp-CVUAS-9920	Deefgea	sp-CVUAS-9920	2.42	Deefgea	sp-CVUAS-2703.2	1.53	A	1	1	0	Deefgea sp-CVUAS-9920	Deefgea sp-CVUAS-2703.2	0	0	0	0
			1	1	9447-08	3; sequenced	EFEx	2015-03-18	Deefgea	sp-CVUAS-9920	Deefgea	sp-CVUAS-9920	2.21	Deefgea	chitinilytica	1.37	A	1	1	0	Deefgea sp-CVUAS-9920	Deefgea chitinilytica	0	0	0	0
			0	0	CVUAS 32896	3; sequenced	EFEx	2021-01-22	Iodobacter	limnosediminis	Iodobacter	limnosediminis	2.6	Iodobacter	fluviatilis	1.45	A	1	1	0	Iodobacter limnosediminis	Iodobacter fluviatilis	0	0	0	0
			0	0	MB 2022000095	2; corresponds to expected result of PT	EFex [BRU03]	2022-09-09	Kingella	kingae	Kingella	kingae	2.49	Kingella	kingae	2.41	A	1	1	0	Kingella kingae	Kingella kingae	0	0	0	0
			0	0	CVUAS 10067,2	3; sequenced	EFEx	2018-11-16	Neisseria	animaloris	Neisseria	animaloris	2.41	Neisseria	animaloris	2.17	A	1	1	0	Neisseria animaloris	Neisseria animaloris	0	0	0	0
			1	1	CVUAS 8600	3; sequenced	DT	2013-07-12	Neisseria	animaloris	Neisseria	animaloris	2.65	Neisseria	animaloris	2.42	A	1	1	0	Neisseria animaloris	Neisseria animaloris	0	0	0	0
			0	0	CVUAS 4931	3; sequenced	DT	2013-07-12	Neisseria	sp-CVUAS-4931	Neisseria	sp-CVUAS-4931	2.56	Neisseria	ornithorespiratoria'	2.46	B	0	0	1	Neisseria sp-CVUAS-4931	Neisseria ornithorespiratoria'	0	0	0	0
			0	0	CVUAS 8997	3; sequenced	DT	2013-07-12	Neisseria	sp-CVUAS-8997	Neisseria	sp-CVUAS-8997	2.27	Neisseria_flavescens_subflava	group	1.48	A	1	1	0	Neisseria sp-CVUAS-8997	Neisseria_flavescens_subflava group	0	0	0	0
			0	0	LHL 1296	3; sequenced	DT	2013-07-12	Neisseria	sp-LHL-1296	Neisseria	sp-LHL-1296	2.59	Neisseria	animaloris	1.61	A	1	1	0	Neisseria sp-LHL-1296	Neisseria animaloris	0	0	0	0
			0	0	CVUAS 5699,3	3; sequenced	EFEx	2020-03-10	Neisseria	sp-N95-16	Neisseria	sp-N95-16	2.73	Bergeriella	denitrificans	1.99	C	0	0	1	Neisseria sp-N95-16	Bergeriella denitrificans	0	0	0	0
			1	1	CVUAS 8636	3; sequenced	DT	2013-07-22	Neisseriaceae	sp-CVUAS-8636	Neisseriaceae	sp-CVUAS-8636	2.14	Pseudomonas	taetrolens	1.43	A	1	1	0	Neisseriaceae sp-CVUAS-8636	Pseudomonas taetrolens	0	0	0	0
			1	1	171015787	3; isolate confirmed by FLI Campylobacter	DT	2017-11-24	Campylobacter	fetus	Campylobacter	fetus	2.34	Campylobacter	fetus	2.28	A	1	1	0	Campylobacter fetus	Campylobacter fetus	0	0	0	0
			0	0	DSM 18826 DT	3; public strain collection	DT	2016-10-13	Campylobacter	fetus	Campylobacter	fetus	2.39	Campylobacter	fetus	2.38	A	1	1	0	Campylobacter fetus	Campylobacter fetus	0	0	0	0
			0	0	NCTC 10354	3; public strain collection	DT	2017-06-21	Campylobacter	fetus	Campylobacter	fetus	2.39	Campylobacter	fetus	2.37	A	1	1	0	Campylobacter fetus	Campylobacter fetus	0	0	0	0
			0	0	CVFR CAMP 20	3; isolate confirmed by NRL Campylobacter BfR Berlin	DT	2015-10-29	Campylobacter	hyointestinalis	Campylobacter	hyointestinalis	2.19	Campylobacter	hyointestinalis	2.12	A	1	1	0	Campylobacter hyointestinalis	Campylobacter hyointestinalis	0	0	0	0
			0	0	BfR-CA-6535	3; confirmed by NRL-BfR	DT	2013-07-31	Campylobacter	lari	Campylobacter	lari	2.19	Campylobacter	lari	2.04	A	1	1	0	Campylobacter lari	Campylobacter lari	0	0	0	0
			1	1	BfR-CA-6556	3; confirmed by NRL-BfR	DT	2019-11-27	Campylobacter	lari	Campylobacter	lari	2.04	Campylobacter	lari	1.82	A	1	1	0	Campylobacter lari	Campylobacter lari	0	0	0	0
			1	1	BfR-CA-17213	3; confirmed by NRL-BfR	DT	2019-11-27	Campylobacter	lari	Campylobacter	lari	2.2	Campylobacter	lari	2.11	A	1	1	0	Campylobacter lari	Campylobacter lari	0	0	0	0
			1	1	BfR-CA-6566	3; confirmed by NRL-BfR	DT	2013-07-31	Campylobacter	peloridis	Campylobacter	peloridis	2.33	Campylobacter	sp-W1	1.48	A	1	1	0	Campylobacter peloridis	Campylobacter sp-W1	0	0	0	0
			1	1	BfR-CA-7048	3; confirmed by NRL-BfR	eDT	2019-12-04	Campylobacter	peloridis	Campylobacter	peloridis	2.33	Burkholderia	plantarii	1.42	A	1	1	0	Campylobacter peloridis	Burkholderia plantarii	0	0	0	0
			1	0	DSM 7289	3; type strain	DT	2013-04-03	Aliarcobacter	cryaerophilus	Arcobacter	cryaerophilus	2.03	Arcobacter	cryaerophilus	2.01	A	0	0	1	Arcobacter cryaerophilus	Arcobacter cryaerophilus	0	0	0	0
			1	0	CVUAS 1272	3; specific PCR	EFEx	2015-03-18	Arcobacter	butzleri	Aliarcobacter	butzleri	2.06	Aliarcobacter	butzleri	1.94	A	0	0	1	Aliarcobacter butzleri	Aliarcobacter butzleri	0	0	0	0
			1	0	DSM 8739	3; type strain	EFEx	2017-05-10	Arcobacter	butzleri	Aliarcobacter	butzleri	2.24	Aliarcobacter	butzleri	2.21	A	0	0	1	Aliarcobacter butzleri	Aliarcobacter butzleri	0	0	0	0
			1	1	CVUAS 9949	3; isolate confirmed by NRL Campylobacter BfR Berlin	DT	2013-01-22	Campylobacter	coli	Campylobacter	coli	2.18	Campylobacter	coli	1.97	A	1	1	0	Campylobacter coli	Campylobacter coli	0	0	0	0
			1	1	DSM 4689	3; type strain	eDT	2015-12-30	Campylobacter	coli	Campylobacter	coli	2.24	Campylobacter	coli	2.21	A	1	1	0	Campylobacter coli	Campylobacter coli	0	0	0	0
			1	1	DSM 5361	3; type strain	DT	2013-09-24	Campylobacter	fetus	Campylobacter	fetus	2.51	Campylobacter	fetus	2.38	A	1	1	0	Campylobacter fetus	Campylobacter fetus	0	0	0	0
			0	0	CVUAS 6673,2	3; sequenced	DT	2013-08-28	Campylobacter	hyointestinalis	Campylobacter	hyointestinalis	2.15	Campylobacter	hyointestinalis	2.06	A	1	1	0	Campylobacter hyointestinalis	Campylobacter hyointestinalis	0	0	0	0
			0	0	CIP 103751	3; type strain	DT	2013-03-20	Campylobacter	jejuni	Campylobacter	jejuni	2.19	Campylobacter	jejuni	2.14	A	1	1	0	Campylobacter jejuni	Campylobacter jejuni	0	0	0	0
			0	0	ATCC 49943	3; public strain collection	eDT	2015-12-30	Campylobacter	jejuni	Campylobacter	jejuni	2.39	Campylobacter	jejuni	2.32	A	1	1	0	Campylobacter jejuni	Campylobacter jejuni	0	0	0	0
			0	0	CVUAS 32778	3; confirmed NRL Campylobacter BfR	DT	2020-11-18	Campylobacter	jejuni	Campylobacter	jejuni	2.16	Campylobacter	jejuni	2.14	A	1	1	0	Campylobacter jejuni	Campylobacter jejuni	0	0	0	0
			0	0	DSM 11375	3; type strain	eDT	2015-12-30	Campylobacter	lari	Campylobacter	lari	2.42	Campylobacter	lari	2.19	A	1	1	0	Campylobacter lari	Campylobacter lari	0	0	0	0
			0	0	CVUAS 2868	3; isolate confirmed by NRL Campylobacter BfR Berlin	eDT	2013-05-15	Campylobacter	sputorum	Campylobacter	sputorum	2.01	Campylobacter	sputorum	1.9	A	1	1	0	Campylobacter sputorum	Campylobacter sputorum	0	0	0	0
			0	0	CVUAS 31484	3; sequenced	EFEx	2019-01-16	Campylobacter	sp-W1	Campylobacter	sp-W1	2.61	Campylobacter	jejuni	1.49	A	1	1	0	Campylobacter sp-W1	Campylobacter jejuni	0	0	0	0
			0	0	CIP 103681	3; type strain	eDT	2013-05-15	Campylobacter	upsaliensis	Campylobacter	upsaliensis	2.05	Campylobacter	upsaliensis	1.96	A	1	1	0	Campylobacter upsaliensis	Campylobacter upsaliensis	0	0	0	0
			0	0	CVUAS 11185.3	3; sequenced	EFEx	2019-09-06	Helicobacter	canadensis	Helicobacter	canadensis	2.72	Clostridium	cochlearium	1.42	A	1	1	0	Helicobacter canadensis	Clostridium cochlearium	0	0	0	0
			0	0	DSM 13956	3; type strain	EFEx	2015-10-14	Aeromonas	bestiarum	Aeromonas	bestiarum	2.44	Aeromonas	salmonicida	2.42	B	0	0	1	Aeromonas bestiarum	Aeromonas salmonicida	0	0	0	0
			0	0	DSM 19111	3; type strain	eDT	2015-07-08	Aeromonas	bivalvium	Aeromonas	veronii	2.4	Aeromonas	bivalvium	2.18	B	0	0	1	Aeromonas veronii	Aeromonas bivalvium	0	0	0	0
			0	0	ATCC 15468	3; type strain, WGS sequenced	eDT	2016-01-13	Aeromonas	caviae	Aeromonas	caviae	2.29	Aeromonas	hydrophila	2.28	B	0	0	1	Aeromonas caviae	Aeromonas hydrophila	0	0	0	0
			0	0	DSM 17689	3; public strain collection, biochemistry	eDT	2015-04-15	Aeromonas	dhakensis	Aeromonas	hydrophila	2.03	Aeromonas	dhakensis	2	B	0	0	1	Aeromonas hydrophila	Aeromonas dhakensis	0	0	0	0
			0	0	DSM 18362	3; type strain, biochemistry	eDT	2015-04-15	Aeromonas	dhakensis	Aeromonas	dhakensis	2.42	Aeromonas	dhakensis	2.41	A	1	1	0	Aeromonas dhakensis	Aeromonas dhakensis	0	0	0	0
			0	0	DSM 30187	4; type strain, WGS sequenced (BfR)	EFEx	2015-08-07	Aeromonas	hydrophila	Aeromonas	hydrophila	2.57	Aeromonas	hydrophila	2.46	A	1	1	0	Aeromonas hydrophila	Aeromonas hydrophila	0	0	0	0
			0	0	BSK 10	3; sequenced	eDT	2015-04-15	Aeromonas	hydrophila	Aeromonas	hydrophila	2.27	Aeromonas	hydrophila	2.25	A	1	1	0	Aeromonas hydrophila	Aeromonas hydrophila	0	0	0	0
			0	0	DSM 7311	3; type strain	eDT	2017-07-08	Aeromonas	jandaei	Aeromonas	jandaei	2.34	Aeromonas	jandaei	2.05	A	1	1	0	Aeromonas jandaei	Aeromonas jandaei	0	0	0	0
			0	0	DSM 4881	3; type strain	EFEx	2015-04-22	Aeromonas	media	Aeromonas	media	2.22	Aeromonas	media	2.2	A	1	1	0	Aeromonas media	Aeromonas media	0	0	0	0
			0	0	CVUAS 10488	3; gyrB-sequencing, biochemistry	EFEx	2015-03-31	Aeromonas	molluscorum	Aeromonas	molluscorum	2.28	Aeromonas	molluscorum	2.15	A	1	1	0	Aeromonas molluscorum	Aeromonas molluscorum	0	0	0	0
			0	0	DSM 19604	3; type strain	EFEx	2015-04-22	Aeromonas	popoffii	Aeromonas	popoffii	2.5	Aeromonas	salmonicida	2.26	B	0	0	1	Aeromonas popoffii	Aeromonas salmonicida	0	0	0	0
			0	0	ASA 6	3; gyrB-sequencing, biochemistry	EFEx	2015-02-04	Aeromonas	salmonicida	Aeromonas	salmonicida	2.22	Aeromonas	salmonicida	2.07	A	1	1	0	Aeromonas salmonicida	Aeromonas salmonicida	0	0	0	0
			0	0	DSM 21281	3; type strain	eDT	01.07.2015	Aeromonas	salmonicida	Aeromonas	salmonicida	2.31	Aeromonas	salmonicida	2.25	A	1	1	0	Aeromonas salmonicida	Aeromonas salmonicida	0	0	0	0
			0	0	DSM 21760	3; reference strain collection	eDT	2015-06-15	Aeromonas	salmonicida	Aeromonas	salmonicida	2.55	Aeromonas	salmonicida	2.38	A	1	1	0	Aeromonas salmonicida	Aeromonas salmonicida	0	0	0	0
			0	0	DSM 12609	3; type strain	eDT	2015-07-01	Aeromonas	salmonicida	Aeromonas	salmonicida	2.53	Aeromonas	salmonicida	2.22	A	1	1	0	Aeromonas salmonicida	Aeromonas salmonicida	0	0	0	0
			0	0	CVUAS 8400,2	3; gyrB-sequence; biochemistry	DT	2014-11-04	Aeromonas	salmonicida	Aeromonas	salmonicida	2.19	Aeromonas	salmonicida	2.07	A	1	1	0	Aeromonas salmonicida	Aeromonas salmonicida	0	0	0	0
			0	0	DSM 19634	3; type strain	eDT	2015-06-15	Aeromonas	salmonicida	Aeromonas	salmonicida	2.38	Aeromonas	salmonicida	2.36	A	1	1	0	Aeromonas salmonicida	Aeromonas salmonicida	0	0	0	0
			0	0	DSM 21293	3; type strain	eDT	19.07.2016	Aeromonas	salmonicida	Aeromonas	salmonicida	2.47	Aeromonas	salmonicida	2.3	A	1	1	0	Aeromonas salmonicida	Aeromonas salmonicida	0	0	0	0
			0	0	UniBern 4097	3; intensiv untersucht; ascV+,aexT+,aopP+,aopH+. 16S / gyrB bei Einsender	eDT	2016-03-30	Aeromonas	salmonicida	Aeromonas	salmonicida	2.18	Aeromonas	salmonicida	2.11	A	1	1	0	Aeromonas salmonicida	Aeromonas salmonicida	0	0	0	0
			0	0	DSM 16559	3; type strain	eDT	2017-07-08	Aeromonas	simiae	Aeromonas	simiae	2.31	Aeromonas	simiae	2.07	A	1	1	0	Aeromonas simiae	Aeromonas simiae	0	0	0	0
			0	0	CVUAS 8996	3; 16S, gyrB; biochemistry [0045]	DT	2013-04-25	Aeromonas	veronii	Aeromonas	veronii	2.46	Aeromonas	ichthiosmia	2.18	B	0	0	1	Aeromonas veronii	Aeromonas ichthiosmia	0	0	0	0
			0	0	DSM 7386	3; type strain, biochemistry	EFEx	2015-04-29	Aeromonas	veronii	Aeromonas	veronii	2.46	Aeromonas	bivalvium	2.26	B	0	0	1	Aeromonas veronii	Aeromonas bivalvium	0	0	0	0
			0	0	WA-1227	3; sequenced	EFEx	2020-03-11	Pseudaeromonas	pectinilytica	Pseudaeromonas	pectinilytica	2.62	Aeromonas	eucrenophila	1.4	A	1	1	0	Pseudaeromonas pectinilytica	Aeromonas eucrenophila	0	0	0	0
			0	0	F6-15	3; well defined isolat	EFEx	2015-05-11	Moritella	viscosa	Moritella	viscosa	2.32	Moritella	viscosa	2.22	A	1	1	0	Moritella viscosa	Moritella viscosa	0	0	0	0
			0	0	K58	3; [0093]	EFEx	2015-06-24	Moritella	viscosa	Moritella	viscosa	2.29	Moritella	viscosa	2.23	A	1	1	0	Moritella viscosa	Moritella viscosa	0	0	0	0
			0	0	CVUAS 8287	3; sequenced	DT	2013-10-15	Shewanella	sp-CVUAS-9366	Shewanella	sp-CVUAS-9366	2.64	Shewanella	sp-CVUAS-9366	2.62	A	1	1	0	Shewanella sp-CVUAS-9366	Shewanella sp-CVUAS-9366	0	0	0	0
			0	0	CVUAS 9366	3; sequenced	DT	2013-10-15	Shewanella	sp-CVUAS-9366	Shewanella	sp-CVUAS-9366	2.55	Shewanella	sp-CVUAS-9366	2.5	A	1	1	0	Shewanella sp-CVUAS-9366	Shewanella sp-CVUAS-9366	0	0	0	0
			0	0	CVUAS 81,2	3; sequenced	EFEx	2013-11-28	Shewanella	sp-RKVR22	Shewanella	sp-RKVR22	2.4	Shewanella	corallii	1.59	A	1	1	0	Shewanella sp-RKVR22	Shewanella corallii	0	0	0	0
			0	0	DSM 27966	3; type strain	DT	2019-03-05	Cronobacter	condimenti	Cronobacter	condimenti	2.49	Cronobacter	malonaticus	2.29	B	0	0	1	Cronobacter condimenti	Cronobacter malonaticus	0	0	0	0
			0	0	DSM 18707	3; type strain	DT	2019-03-05	Cronobacter	dublinensis	Cronobacter	muytjensii	2.22	Cronobacter	sp	2.2	B	0	0	1	Cronobacter muytjensii	Cronobacter sp	0	0	0	0
			0	0	DSM 18702	3; type strain	DT	2019-03-05	Cronobacter	malonaticus	Cronobacter	malonaticus	2.56	Cronobacter	sp	2.46	B	0	0	1	Cronobacter malonaticus	Cronobacter sp	0	0	0	0
			0	0	DSM 18703	3; type strain	DT	2019-03-05	Cronobacter	turicensis	Cronobacter	turicensis	2.52	Cronobacter	sp	2.36	B	0	0	1	Cronobacter turicensis	Cronobacter sp	0	0	0	0
			0	0	E15	2; 0	in 80% TFA/ 30 min. Einwirkzeit/1:10 verdünnt/ 1:1 HCCATA2 (A)	2011-11-10	Enterobacter	cloacae	Enterobacter	hormaechei	2.4	Enterobacter	hormaechei	2.35	A	0	0	1	Enterobacter hormaechei	Enterobacter hormaechei	0	0	0	0
			0	0	04 08695	2; 0	in 80% TFA/ 30 min. Einwirkzeit/1:10 verdünnt/ 1:1 HCCATA2 (A)	2008-06-09	Citrobacter	amalonaticus	Citrobacter	amalonaticus	2.41	Citrobacter	amalonaticus	2.3	A	1	1	0	Citrobacter amalonaticus	Citrobacter amalonaticus	0	0	0	0
			0	0	DSM 17342	3; public strain collection	see [0185]	2022-08-29	Citrobacter	amalonaticus	Citrobacter	amalonaticus	2.44	Citrobacter	amalonaticus	2.25	A	1	1	0	Citrobacter amalonaticus	Citrobacter amalonaticus	0	0	0	0
			0	0	ATCC 8090	3; type strain	DT	2013-09-17	Citrobacter	freundii	Citrobacter	freundii	2.39	Citrobacter	freundii	2.37	A	1	1	0	Citrobacter freundii	Citrobacter freundii	0	0	0	0
			0	0	CVUAS 8481	3; sequenced	DT	2013-09-17	Citrobacter	freundii	Citrobacter	braakii	2.29	Citrobacter	braakii	2.23	A	0	0	1	Citrobacter braakii	Citrobacter braakii	0	0	0	0
			0	0	ATCC 25408	3; public strain collection	80% TFA, 30 Minuten, 1:10 verdünnt, gespottet 1:1 mit Matrix (12g/l HCCA in TA2)	2008-04-11	Citrobacter	koseri	Citrobacter	koseri	2.52	Citrobacter	koseri	2.47	A	1	1	0	Citrobacter koseri	Citrobacter koseri	0	0	0	0
			0	0	DSM 4570	3; public strain collection	#CON=approx. 3 loops in Epp. tube#TRT=+ 50-100 mkL 100 pct. TFA| 30 Min treatment|1:10 diluted, inactivation: 26.08.2022| 1:1 HCCA|Andy 3.0#EXT=Citrobacter koseri DSM 4570, Preparation & measurement: A. Gries#LAS=LL30 pct. 1000, "LL60 pct." 10-20 sh. | Laser attenuator offset: 52 pct.|Range: 20 pct. (Autoflex 2019 04 04(PeterSetup).isset) defocussed 5xunter Strichueberlappung und ToM 200ns 201904…	2022-08-29	Citrobacter	koseri	Citrobacter	koseri	2.58	Citrobacter	koseri	2.49	A	1	1	0	Citrobacter koseri	Citrobacter koseri	0	0	0	0
			0	0	DSM 18702 LVU 15	3; type strain	EFex	2015-04-14	Cronobacter	malonaticus	Cronobacter	sp	2.29	Cronobacter	malonaticus	2.24	B	0	0	1	Cronobacter sp	Cronobacter malonaticus	0	0	0	0
			0	0	CVUAS 32945	3; confirmed proficency test	EFEx	2021-02-18	Cronobacter	sakazakii	Cronobacter	sp	2.14	Cronobacter	sp	1.99	A	0	0	1	Cronobacter sp	Cronobacter sp	0	0	0	0
			0	0	DSM 4485	3; reference strain collection	DT	2015-07-09	Cronobacter	sakazakii	Cronobacter	sp	2.44	Cronobacter	sp	2.33	A	0	0	1	Cronobacter sp	Cronobacter sp	0	0	0	0
			0	0	DSM 30054	3; type strain	in 80% TFA/ 30 min. Einwirkzeit/1:10 verdünnt/ 1:1 HCCATA2 (A)	2008-06-09	Enterobacter	cloacae	Enterobacter	cloacae	2.34	Enterobacter	cloacae	2.08	A	1	1	0	Enterobacter cloacae	Enterobacter cloacae	0	0	0	0
			0	0	DSM 14563	3; type strain	#CON=approx. 3 loops in Epp. tube#TRT=plus 50-100 mkL 100 pct. TFA| 30 Min treatment|1:10 diluted, inactivation date: 04.03.2022| 1:1 HCCA| Andy 3.0#EXT=Enterobacter hormaechei subsp. hoffmannii DSM 14563 (T), Präparation:Anne und Chris, Messung: Anne#LAS=LL30 pct. 1000, "LL60 pct." 10-20 sh. | Laser attenuator offset: 52 pct.|Range: 20 pct. (Autoflex 2019 04 04(PeterSetup).isset) defocussed 5xun…	2023-03-16	Enterobacter	hormaechei	Enterobacter	hormaechei	2.93	Enterobacter	hormaechei	2.2	A	1	1	0	Enterobacter hormaechei	Enterobacter hormaechei	0	0	0	0
			0	0	DSM 12409	3; type strain	#CON=approx. 3 loops in Epp. tube#TRT=plus 50-100 mkL 100 pct. TFA| 30 Min treatment|1:10 diluted, inactivation date: 04.03.2022| 1:1 HCCA| Andy 3.0#EXT=Enterobacter hormaechei subsp. hoffmannii DSM 14563 (T), Präparation:Anne und Chris, Messung: Anne#LAS=LL30 pct. 1000, "LL60 pct." 10-20 sh. | Laser attenuator offset: 52 pct.|Range: 20 pct. (Autoflex 2019 04 04(PeterSetup).isset) defocussed 5xun…	2023-03-16	Enterobacter	hormaechei	Enterobacter	hormaechei	2.84	Enterobacter	hormaechei	2.14	A	1	1	0	Enterobacter hormaechei	Enterobacter hormaechei	0	0	0	0
			0	0	DSM 16691	3; type strain	#CON=approx. 3 loops in Epp. tube#TRT=plus 50-100 mkL 100 pct. TFA| 30 Min treatment|1:10 diluted, inactivation date: 04.03.2022| 1:1 HCCA| Andy 3.0#EXT=Enterobacter hormaechei subsp. hoffmannii DSM 14563 (T), Präparation:Anne und Chris, Messung: Anne#LAS=LL30 pct. 1000, "LL60 pct." 10-20 sh. | Laser attenuator offset: 52 pct.|Range: 20 pct. (Autoflex 2019 04 04(PeterSetup).isset) defocussed 5xun…	2023-03-16	Enterobacter	hormaechei	Enterobacter	hormaechei	2.83	Enterobacter	hormaechei	2.28	A	1	1	0	Enterobacter hormaechei	Enterobacter hormaechei	0	0	0	0
			0	0	MB 2023000186	2; corresponds to expected result of PT	EFEx	2023-09-08	Enterobacter	sp	Enterobacter	bugandensis	2.27	Enterobacter	asburiae	2.25	B	0	0	1	Enterobacter bugandensis	Enterobacter asburiae	0	0	0	0
			0	0	ATCC 27988	3; public strain collection; NCBI sequence	in 80% TFA/ 30 min. Einwirkzeit/1:10 verdünnt/ 1:1 HCCATA2 (A)	2008-04-11	Enterobacter	sp-ATCC-27988	Kosakonia	radicincitans	1.94	Raoultella	ornithinolytica	1.68	B	0	0	1	Kosakonia radicincitans	Raoultella ornithinolytica	0	0	0	0
			0	0	CVUAS 30072	3; sequenced	EFex	2017-04-25	Enterobacteriaceae	sp-CVUAS-30072	Enterobacteriaceae	sp-CVUAS-30072	2.52	Kosakonia	cowanii	1.45	A	1	1	0	Enterobacteriaceae sp-CVUAS-30072	Kosakonia cowanii	0	0	0	0
			0	0	CVUAS 0500,2	3; NRL BfR	DT	2015-05-11	Escherichia	coli	Escherichia	coli	2.41	Escherichia	coli	2.34	A	1	1	0	Escherichia coli	Escherichia coli	0	0	0	0
			0	0	DSM 30053	3; type strain	EFex	2019-02-12	Klebsiella	aerogenes	Klebsiella	aerogenes	2.53	Klebsiella	aerogenes	2.46	A	1	1	0	Klebsiella aerogenes	Klebsiella aerogenes	0	0	0	0
			0	0	NM20	3; strain collection of RKI	in 80% TFA/ 30 min. Einwirkzeit/1:10 verdünnt/ 1:1 HCCATA2 (A)	2008-06-09	Klebsiella	aerogenes	Klebsiella	aerogenes	2.48	Klebsiella	aerogenes	2.29	A	1	1	0	Klebsiella aerogenes	Klebsiella aerogenes	0	0	0	0
			0	0	CVUAS 11332	3; sequenced [BfR]	eDT	2016-10-18 07:22:18	Klebsiella	grimontii	Klebsiella	oxytoca	2.42	Klebsiella	grimontii	2.39	B	0	0	1	Klebsiella oxytoca	Klebsiella grimontii	0	0	0	0
			0	0	CVUAS 2486.3	3; sequenced [BfR]	eDT	2017-07-19 11:27:00	Klebsiella	grimontii	Klebsiella	grimontii	2.66	Klebsiella	michiganensis	2.35	B	0	0	1	Klebsiella grimontii	Klebsiella michiganensis	0	0	0	0
			0	0	CVUAS 2404.3	3; sequenced [BfR]	EFex	2017-07-19 11:36:41	Klebsiella	michiganensis	Klebsiella	michiganensis	2.71	Klebsiella	grimontii	2.46	B	0	0	1	Klebsiella michiganensis	Klebsiella grimontii	0	0	0	0
			0	0	DSM 25444	3; type strain	EFEx	2017-05-16	Klebsiella	michiganensis	Klebsiella	michiganensis	2.67	Klebsiella	michiganensis	2.37	A	1	1	0	Klebsiella michiganensis	Klebsiella michiganensis	0	0	0	0
			0	0	ATCC 13182	3; type strain	80% TFA/1:10 verdünnt/1:1 HCCA:TA2	2013-11-01	Klebsiella	oxytoca	Klebsiella	oxytoca	2.45	Klebsiella	oxytoca	2.42	A	1	1	0	Klebsiella oxytoca	Klebsiella oxytoca	0	0	0	0
			0	0	ATCC 25926	3; public strain collection	80% TFA/30 min Einwirkzeit/1:10 verdünnt/ 1:1 HCCATA2	2008-04-11	Klebsiella	pneumoniae	Klebsiella	pneumoniae	2.33	Klebsiella	pneumoniae	2.33	A	1	1	0	Klebsiella pneumoniae	Klebsiella pneumoniae	0	0	0	0
			0	0	DSM 30104	3; type strain	EFEx	2013-09-17	Klebsiella	pneumoniae	Klebsiella	pneumoniae	2.52	Klebsiella	pneumoniae	2.4	A	1	1	0	Klebsiella pneumoniae	Klebsiella pneumoniae	0	0	0	0
			0	0	ID 28	3; sequenced	EFEx	2018-09-18	Klebsiella	quasipneumoniae	Klebsiella	quasipneumoniae	2.7	Klebsiella	quasipneumoniae	2.3	A	1	1	0	Klebsiella quasipneumoniae	Klebsiella quasipneumoniae	0	0	0	0
			0	0	ID 9	3; sequenced	EFEx	2018-09-18	Klebsiella	quasipneumoniae	Klebsiella	quasipneumoniae	2.49	Klebsiella	quasipneumoniae	2.41	A	1	1	0	Klebsiella quasipneumoniae	Klebsiella quasipneumoniae	0	0	0	0
			0	0	ID 49	3; sequenced	EFEx	2018-09-18	Klebsiella	variicola	Klebsiella	variicola	2.58	Klebsiella	variicola	2.52	A	1	1	0	Klebsiella variicola	Klebsiella variicola	0	0	0	0
			0	0	CVUAS 30071	3; sequenced	EFex [BRU03]	2017-04-20	Kosakonia	sacchari	Kosakonia	sacchari	2.29	Salmonella	sp	1.72	C	0	0	1	Kosakonia sacchari	Salmonella sp	0	0	0	0
			0	0	CVUAS 5011	3; sequenced	EFEx	2017-01-25	Plesiomonas	shigelloides	Plesiomonas	shigelloides	2.36	Plesiomonas	shigelloides	2.34	A	1	1	0	Plesiomonas shigelloides	Plesiomonas shigelloides	0	0	0	0
			0	0	CVUAS 7882	3; sequenced	EFEx	2017-01-25	Plesiomonas	shigelloides	Plesiomonas	shigelloides	2.42	Plesiomonas	shigelloides	2.41	A	1	1	0	Plesiomonas shigelloides	Plesiomonas shigelloides	0	0	0	0
			0	0	ATCC 33426	3; type strain	in 80% TFA/ 30 min. Einwirkzeit/1:10 verdünnt/ 1:1 HCCATA2 (A)	2008-04-11	Pluralibacter	gergoviae	Pluralibacter	gergoviae	2.32	Pluralibacter	gergoviae	2.24	A	1	1	0	Pluralibacter gergoviae	Pluralibacter gergoviae	0	0	0	0
			0	0	CVUAS 7763	3; NRL Salmonella BfR	DT	2012-10-16	Salmonella	enterica	Salmonella	sp	2.32	Salmonella	sp	2.23	A	0	0	1	Salmonella sp	Salmonella sp	0	0	0	0
			0	0	08 01796	3; well described strain	in 80% TFA/ 30 min. Einwirkzeit/1:10 verdünnt/ 1:1 HCCATA2 (A)	2008-06-09	Salmonella	enterica	Salmonella	sp	2.36	Salmonella	sp	2.36	A	0	0	1	Salmonella sp	Salmonella sp	0	0	0	0
			1	0	II 06 06820	2; strain collection of the RKI	in 80% TFA/ 30 min. Einwirkzeit/1:10 verdünnt/ 1:1 HCCATA2 (A)	2008-06-09	Shigella	boydii	Escherichia	coli	2.43	Escherichia	coli	2.39	A	0	0	1	Escherichia coli	Escherichia coli	0	0	0	0
			1	0	3A 07 02503	2; strain collection of the RKI	in 80% TFA/ 30 min. Einwirkzeit/1:10 verdünnt/ 1:1 HCCATA2 (A)	2008-06-09	Shigella	flexneri	Shigella	flexneri	2.46	Escherichia	coli	2.46	C	0	0	1	Shigella flexneri	Escherichia coli	0	0	0	0
			1	1	DSM 3493 IGV	3; type strain	DT	2016-02-17	Pantoea	agglomerans	Pantoea	agglomerans	2.52	Pantoea	agglomerans	2.47	A	1	1	0	Pantoea agglomerans	Pantoea agglomerans	0	0	0	0
			0	0	273	2; strain collection of the RKI	TFAextr	2021-11-19	Erwinia	amylovora	Erwinia	amylovora	2.35	Erwinia	amylovora	2.07	A	1	1	0	Erwinia amylovora	Erwinia amylovora	0	0	0	0
			1	1	DSM 3493 CVUAS	3; type strain	eDT	2015-07-09	Pantoea	agglomerans	Pantoea	agglomerans	2.35	Pantoea	agglomerans	2.31	A	1	1	0	Pantoea agglomerans	Pantoea agglomerans	0	0	0	0
			1	0	11MRJ 3 6 1	2; sequenced	DT	2013-03-20	Pantoea	sp	Pantoea	sp	1.99	Pantoea	agglomerans	1.93	B	0	0	1	Pantoea sp	Pantoea agglomerans	0	0	0	0
			1	1	CVUAS 4263,2	3; sequenced	EFEx	2013-05-16	Pantoea	sp-FF5	Pantoea	sp-FF5	2.72	Pantoea	septica	1.84	A	1	1	0	Pantoea sp-FF5	Pantoea septica	0	0	0	0
			1	0	CVUAS 11691	2; sequenced	DT	2016-12-30	Edwardsiella	sp	Edwardsiella	tarda	2.47	Edwardsiella	tarda	2.47	A	0	0	1	Edwardsiella tarda	Edwardsiella tarda	0	0	0	0
			1	1	DSM 30052	3; type strain	80% TFA/ 30 min. Einwirkzeit/1:10 verdünnt/ 1:1 HCCATA2 (A)	2008-04-11	Edwardsiella	tarda	Edwardsiella	tarda	2.49	Edwardsiella	tarda	2.37	A	1	1	0	Edwardsiella tarda	Edwardsiella tarda	0	0	0	0
			1	1	DSM 30163	3; type strain	in 80% TFA/ 30 min. Einwirkzeit/1:10 verdünnt/ 1:1 HCCATA2 (A)	2008-04-18	Hafnia	alvei	Hafnia	alvei	2.42	Hafnia	alvei	2.32	A	1	1	0	Hafnia alvei	Hafnia alvei	0	0	0	0
			1	1	LHL 1270	3; sequenced (LHL)	DT	2013-01-30	Hafnia	alvei	Hafnia	alvei	2.36	Hafnia	alvei	2.29	A	1	1	0	Hafnia alvei	Hafnia alvei	0	0	0	0
			1	1	LHL 3574	3; sequenced	EFEx	2017-12-28	Cosenzaea	myxofaciens	Cosenzaea	myxofaciens	2.56	Cosenzaea	myxofaciens	2.54	A	1	1	0	Cosenzaea myxofaciens	Cosenzaea myxofaciens	0	0	0	0
			1	1	CVUAS 9555	3; sequenced	DT	2013-09-11	Morganella	morganii	Morganella	morganii	2.56	Morganella	morganii	2.55	A	1	1	0	Morganella morganii	Morganella morganii	0	0	0	0
			1	1	LHLL 1818b	3; sequenced	EFEx	2015-03-31	Morganella	morganii	Morganella	morganii	2.68	Morganella	morganii	2.61	A	1	1	0	Morganella morganii	Morganella morganii	0	0	0	0
			1	1	DSM 14437	3; typestrain, sequenced (rpoB)	eDT	2017-10-05	Proteus	hauseri	Proteus	hauseri	2.6	Proteus	hauseri	2.55	A	1	1	0	Proteus hauseri	Proteus hauseri	0	0	0	0
			1	1	LHL 2003	3; sequenced	EFEx	2017-12-28	Proteus	hauseri	Proteus	hauseri	2.47	Proteus	hauseri	2.45	A	1	1	0	Proteus hauseri	Proteus hauseri	0	0	0	0
			1	1	CVUAS 30465	3; sequenced (rpoB)	eDT	2017-11-14	Proteus	mirabilis	Proteus	mirabilis	2.56	Proteus	mirabilis	2.45	A	1	1	0	Proteus mirabilis	Proteus mirabilis	0	0	0	0
			1	1	DSM 4479	3; typestrain, sequenced (rpoB)	TFAextr	2022-10-07	Proteus	mirabilis	Proteus	mirabilis	2.52	Proteus	mirabilis	2.46	A	1	1	0	Proteus mirabilis	Proteus mirabilis	0	0	0	0
			1	1	DSM 4544	3; typestrain, sequenced (rpoB)	eDT	2017-10-05	Proteus	penneri	Proteus	penneri	2.48	Proteus	penneri	2.43	A	1	1	0	Proteus penneri	Proteus penneri	0	0	0	0
			1	0	CVUAS 30222	2; sequenced	EFEx	2017-12-28	Proteus	sp	Proteus	cibarius	2.51	Proteus	terrae	2.33	B	0	0	1	Proteus cibarius	Proteus terrae	0	0	0	0
			1	0	LHL 527	2; sequenced	EFEx	2017-12-28	Proteus	sp	Proteus	vulgaris	2.45	Proteus	penneri	2.41	B	0	0	1	Proteus vulgaris	Proteus penneri	0	0	0	0
			1	0	LHL 554	2; sequenced	EFEx	2017-12-28	Proteus	sp	Proteus	cibarius	2.42	Proteus	terrae	2.4	B	0	0	1	Proteus cibarius	Proteus terrae	0	0	0	0
			0	0	DSM 100173	3; typestrain, sequenced (rpoB)	eDT	2017-10-05 07:15:07	Proteus	terrae	Proteus	cibarius	2.61	Proteus	terrae	2.5	B	0	0	1	Proteus cibarius	Proteus terrae	0	0	0	0
			0	0	DSM 29910	3; typestrain, sequenced (rpoB)	eDT	2017-10-05	Proteus	terrae	Proteus	terrae	2.66	Proteus	cibarius	2.44	B	0	0	1	Proteus terrae	Proteus cibarius	0	0	0	0
			0	0	ATCC 33420	3; public strain collection	in 80% TFA/ 30 min. Einwirkzeit/1:10 verdünnt/ 1:1 HCCATA2 (A)	2008-04-11	Proteus	vulgaris	Proteus	vulgaris	2.3	Proteus	vulgaris	2.28	A	1	1	0	Proteus vulgaris	Proteus vulgaris	0	0	0	0
			0	0	DSM 2140	3; strain from public collection; sequenced (rpoB)	eDT	2017-11-30	Proteus	vulgaris	Proteus	vulgaris	2.38	Proteus	vulgaris	2.33	A	1	1	0	Proteus vulgaris	Proteus vulgaris	0	0	0	0
			0	0	CVUAS 5796	2; sequenced	DT	2012-11-13	Providencia	rettgeri	Providencia	rettgeri	2.57	Providencia	rettgeri	2.52	A	1	1	0	Providencia rettgeri	Providencia rettgeri	0	0	0	0
			0	0	LHL 390	3; sequenced	EFEx	2017-12-28	Providencia	rettgeri	Providencia	rettgeri	2.54	Providencia	rettgeri	2.31	A	1	1	0	Providencia rettgeri	Providencia rettgeri	0	0	0	0
			0	0	ATCC 25827	3; public strain collection	80% TFA/ 30 min. Einwirkzeit/1:10 verdünnt/ 1:1 HCCATA2 (A)	2008-04-11	Providencia	stuartii	Providencia	stuartii	2.32	Providencia	stuartii	2.31	A	1	1	0	Providencia stuartii	Providencia stuartii	0	0	0	0
			0	0	DSM 4539	3; type strain	#CON=approx. 3 loops in Epp. tube#TRT=plus 50-100 mkL 100 pct. TFA| 30 Min treatment|1:10 diluted, inactivation date: 25.03.2022| 1:1 HCCA| Andy 3.0#EXT=Providencia stuartii DSM 4539 (T), Preparation & measurement: A. Gries und Chris#LAS=LL30 pct. 1000, "LL60 pct." 10-20 sh. | Laser attenuator offset: 52 pct.|Range: 20 pct. (Autoflex 2019 04 04(PeterSetup).isset) defocussed 5xunter Strichueberlap…	2022-04-06	Providencia	stuartii	Providencia	stuartii	2.4	Providencia	stuartii	2.24	A	1	1	0	Providencia stuartii	Providencia stuartii	0	0	0	0
			0	0	171014911	2; 0	DT	2017-08-11	Yersinia	frederiksenii	Yersinia	frederiksenii	2.24	Yersinia	enterocolitica	2.08	B	0	0	1	Yersinia frederiksenii	Yersinia enterocolitica	0	0	0	0
			1	1	161002906	2; 0	DT	2016-03-14	Yersinia	mollaretii	Yersinia	mollaretii	2.32	Yersinia	mollaretii	2.25	A	1	1	0	Yersinia mollaretii	Yersinia mollaretii	0	0	0	0
			1	0	NCTC 2028	3; public strain collection	80% TFA/ 30 min Einwirkzeit /1:10 verdünnt/1:1 HCCA:TA2	2009-11-27	Yersinia	pestis	Yersinia	pseudotuberculosis	2.48	Yersinia	pseudotuberculosis	2.48	A	0	0	1	Yersinia pseudotuberculosis	Yersinia pseudotuberculosis	0	0	0	0
			1	0	NCTC 5923	3; type strain	80% TFA/ 30 min Einwirkzeit /1:10 verdünnt/1:1 HCCA:TA2	2009-11-27	Yersinia	pestis	Yersinia	pseudotuberculosis	2.57	Yersinia	pseudotuberculosis	2.43	A	0	0	1	Yersinia pseudotuberculosis	Yersinia pseudotuberculosis	0	0	0	0
			1	0	151012363	2; 0	DT	2015-09-21	Yersinia	wautersii	Yersinia	wautersii	2.29	Yersinia	pseudotuberculosis	2.23	B	0	0	1	Yersinia wautersii	Yersinia pseudotuberculosis	0	0	0	0
			1	1	CVUAS 7849	2; sequenced	eDT	2022-08-23	Rahnella	aquatilis	Rahnella	aquatilis	2.51	Rahnella	aquatilis	2.46	A	1	1	0	Rahnella aquatilis	Rahnella aquatilis	0	0	0	0
			1	1	CVUAS 3171	3; sequenced, S. glossinae is later synonym of S. fonticola [0050]	EFEx	2017-01-25	Serratia	fonticola	Serratia	fonticola	2.56	Serratia	fonticola	2.55	A	1	1	0	Serratia fonticola	Serratia fonticola	0	0	0	0
			1	0	DSM 30063	3; type strain	80% TFA/ 30 min. Einwirkzeit/1:10 verdünnt/ 1:1 HCCATA2 (A)	2008-11-04	Serratia	grimesii	Serratia	grimesii	2.42	Serratia	liquefaciens	2.03	B	0	0	1	Serratia grimesii	Serratia liquefaciens	0	0	0	0
			1	1	25_12_13996_1 LVU09	3; sequenced (LGL)	EFex	2015-04-15	Serratia	marcescens	Serratia	marcescens	2.21	Serratia	marcescens	2.19	A	1	1	0	Serratia marcescens	Serratia marcescens	0	0	0	0
			1	1	MB 2022000096	2; corresponds to expected result of PT	EFex [BRU03]	2022-09-09	Serratia	marcescens	Serratia	marcescens	2.21	Serratia	marcescens	2.13	A	1	1	0	Serratia marcescens	Serratia marcescens	0	0	0	0
			1	0	DSM 4597	3; type strain	EFEx	2017-01-25	Serratia	quinivorans	Serratia	proteamaculans	2.16	Serratia	liquefaciens	2.12	B	0	0	1	Serratia proteamaculans	Serratia liquefaciens	0	0	0	0
			1	1	CVUAS 6221	4; sequenced	DT	2013-01-08	Yersinia	aldovae	Yersinia	aldovae	2.33	Yersinia	aldovae	2.32	A	1	1	0	Yersinia aldovae	Yersinia aldovae	0	0	0	0
			1	1	CVUAS 6319 eDT	2; sequenced (16S)	eDT	2024-12-04	Yersinia	aldovae	Yersinia	aldovae	2.31	Yersinia	aldovae	2.16	A	1	1	0	Yersinia aldovae	Yersinia aldovae	0	0	0	0
			1	1	DSM 14987	3; type strain	80% TFA/1:10 verdünnt/ 1:1 HCCA in TA2 [0011]	2007-03-09	Yersinia	aleksiciae	Yersinia	aleksiciae	2.28	Yersinia	aleksiciae	2.28	A	1	1	0	Yersinia aleksiciae	Yersinia aleksiciae	0	0	0	0
			1	1	IMB 4355	2; 0	#CON=3 loops in 100 mkL#TRT=in 80 pct. TFA| 1:1 HCCA-TA2	2007-07-13	Yersinia	aleksiciae	Yersinia	aleksiciae	2.23	Yersinia	aleksiciae	2.22	A	1	1	0	Yersinia aleksiciae	Yersinia aleksiciae	0	0	0	0
			1	1	BAG 139 K2	2; [0054]	DT	2013-01-09	Yersinia	bercovieri	Yersinia	bercovieri	2.33	Yersinia	bercovieri	2.25	A	1	1	0	Yersinia bercovieri	Yersinia bercovieri	0	0	0	0
			1	1	SL2011 003926	2; 0	DT	2013-01-30	Yersinia	bercovieri	Yersinia	bercovieri	2.56	Yersinia	bercovieri	2.45	A	1	1	0	Yersinia bercovieri	Yersinia bercovieri	0	0	0	0
			1	1	DSM 4780	3; type strain	DT	2013-05-08	Yersinia	enterocolitica	Yersinia	enterocolitica	2.5	Yersinia	enterocolitica	2.49	A	1	1	0	Yersinia enterocolitica	Yersinia enterocolitica	0	0	0	0
			1	1	Zp 37-1	3; 0	DT	2012-12-11	Yersinia	enterocolitica	Yersinia	enterocolitica	2.49	Yersinia	enterocolitica	2.48	A	1	1	0	Yersinia enterocolitica	Yersinia enterocolitica	0	0	0	0
			1	1	SZ 5108-01	3; [0054]	DT	2013-05-14	Yersinia	enterocolitica	Yersinia	enterocolitica	2.49	Yersinia	enterocolitica	2.43	A	1	1	0	Yersinia enterocolitica	Yersinia enterocolitica	0	0	0	0
			1	1	BAG 022	3; 0	DT	2012-12-11	Yersinia	enterocolitica	Yersinia	enterocolitica	2.34	Yersinia	enterocolitica	2.31	A	1	1	0	Yersinia enterocolitica	Yersinia enterocolitica	0	0	0	0
			0	0	BAG 004	3; FT-IR; serotype	DT	2012-12-05	Yersinia	enterocolitica	Yersinia	enterocolitica	2.5	Yersinia	enterocolitica	2.45	A	1	1	0	Yersinia enterocolitica	Yersinia enterocolitica	0	0	0	0
			1	1	CVUAS 9295	3; Biotype / Serotype / FT-IR according [0054]	DT	2012-12-11	Yersinia	enterocolitica	Yersinia	enterocolitica	2.57	Yersinia	enterocolitica	2.53	A	1	1	0	Yersinia enterocolitica	Yersinia enterocolitica	0	0	0	0
			1	0	DSM 22339	3; type strain	80% TFA/1:10 verdünnt/ 1:1 HCCA in TA2 [0011]	2015-12-03	Yersinia	entomophaga	Yersinia	entomophaga	2.8	Yersinia	nurmii	2.36	B	0	0	1	Yersinia entomophaga	Yersinia nurmii	0	0	0	0
			1	1	21	3; well described strain	80% TFA/ 30 min Einwirkzeit /1:10 verdünnt/1:1 HCCA:TA2	2007-01-22	Yersinia	frederiksenii	Yersinia	frederiksenii	2.41	Yersinia	frederiksenii	2.36	A	1	1	0	Yersinia frederiksenii	Yersinia frederiksenii	0	0	0	0
			1	1	BP 76	2; 0	eDT	2024-12-04	Yersinia	intermedia	Yersinia	intermedia	2.47	Yersinia	intermedia	2.37	A	1	1	0	Yersinia intermedia	Yersinia intermedia	0	0	0	0
			1	1	RKI 29211	2; API20E: 015453377 - UP Yers fr/in	DT	2013-01-30	Yersinia	intermedia	Yersinia	intermedia	2.51	Yersinia	intermedia	2.45	A	1	1	0	Yersinia intermedia	Yersinia intermedia	0	0	0	0
			1	1	CVFR 008	2; API20E: 115450367 - Yer kr 95,2%	DT	2013-01-30	Yersinia	kristensenii	Yersinia	kristensenii	2.57	Yersinia	kristensenii	2.53	A	1	1	0	Yersinia kristensenii	Yersinia kristensenii	0	0	0	0
			1	1	CVUAS 302	2; API20E: 1144723 - API 95,9%	DT	2013-01-30	Yersinia	kristensenii	Yersinia	kristensenii	2.46	Yersinia	kristensenii	2.39	A	1	1	0	Yersinia kristensenii	Yersinia kristensenii	0	0	0	0
			1	1	DSM 21859	3; type strain	80% TFA/1:10 verdünnt/ 1:1 HCCA in TA2 [0011]	2015-11-25	Yersinia	massiliensis	Yersinia	massiliensis	2.71	Yersinia	massiliensis	2.33	A	1	1	0	Yersinia massiliensis	Yersinia massiliensis	0	0	0	0
			1	1	VB 925699	3; sequenced	eDT	2024-12-04	Yersinia	massiliensis	Yersinia	massiliensis	2.39	Yersinia	massiliensis	2.18	A	1	1	0	Yersinia massiliensis	Yersinia massiliensis	0	0	0	0
			1	1	DSM 18520	3; type strain	DT	16.01.2013	Yersinia	mollaretii	Yersinia	mollaretii	2.13	Yersinia	mollaretii	2.11	A	1	1	0	Yersinia mollaretii	Yersinia mollaretii	0	0	0	0
			1	0	DSM 22296	3; type strain	80% TFA/1:10 verdünnt/ 1:1 HCCA in TA2 [0011]	2015-12-03	Yersinia	nurmii	Yersinia	nurmii	2.75	Yersinia	entomophaga	2.33	B	0	0	1	Yersinia nurmii	Yersinia entomophaga	0	0	0	0
			1	1	DSM 22769	3; type strain	80% TFA/1:10 verdünnt/ 1:1 HCCA in TA2 [0011]	2015-12-03	Yersinia	pekkanenii	Yersinia	pekkanenii	2.56	Yersinia	pekkanenii	2.36	A	1	1	0	Yersinia pekkanenii	Yersinia pekkanenii	0	0	0	0
			1	1	CVUAS 304.2	4; WGS sequence (BfR)	EFEx	2023-06-21	Yersinia	pseudotuberculosis	Yersinia	pseudotuberculosis	2.29	Yersinia	pseudotuberculosis	2.2	A	1	1	0	Yersinia pseudotuberculosis	Yersinia pseudotuberculosis	0	0	0	0
			1	1	DSM 8992	3; type strain	80% TFA/1:10 verdünnt/ 1:1 HCCA in TA2 [0011]	2009-04-03	Yersinia	pseudotuberculosis	Yersinia	pseudotuberculosis	2.69	Yersinia	pseudotuberculosis	2.67	A	1	1	0	Yersinia pseudotuberculosis	Yersinia pseudotuberculosis	0	0	0	0
			1	1	BAG 162	2; [0054]	DT	2013-01-16	Yersinia	rohdei	Yersinia	rohdei	2.46	Yersinia	rohdei	2.41	A	1	1	0	Yersinia rohdei	Yersinia rohdei	0	0	0	0
			1	1	DSM 18270	3; type strain	80% TFA/1:10 verdünnt/ 1:1 HCCA in TA2 [0011]	2007-03-02	Yersinia	rohdei	Yersinia	rohdei	2.83	Yersinia	rohdei	2.31	A	1	1	0	Yersinia rohdei	Yersinia rohdei	0	0	0	0
			1	1	CVUAS 2772	3; sequenced	DT	2013-01-30	Yersinia	ruckeri	Yersinia	ruckeri	2.61	Yersinia	ruckeri	2.56	A	1	1	0	Yersinia ruckeri	Yersinia ruckeri	0	0	0	0
			1	1	EX5	3; well defined isolate [0053]	DT	2013-01-30	Yersinia	ruckeri	Yersinia	ruckeri	2.56	Yersinia	ruckeri	2.56	A	1	1	0	Yersinia ruckeri	Yersinia ruckeri	0	0	0	0
			1	1	DSM 18211 EFEx	3; type strain	EFEx	2013-02-19	Yersinia	similis	Yersinia	similis	2.83	Yersinia	similis	2.51	A	1	1	0	Yersinia similis	Yersinia similis	0	0	0	0
			1	0	IMB 4354	3; type strain	80% TFA/1:10 verdünnt/ 1:1 HCCA in TA2 [0011]	2007-07-13	Yersinia	similis	Yersinia	pseudotuberculosis	2.52	Yersinia	pseudotuberculosis	2.49	A	0	0	1	Yersinia pseudotuberculosis	Yersinia pseudotuberculosis	0	0	0	0
			1	0	DSM 27350	3; type strain	80% TFA/1:10 verdünnt/ 1:1 HCCA in TA2 [0011]	2015-12-03	Yersinia	wautersii	Yersinia	wautersii	2.69	Yersinia	pseudotuberculosis	2.39	B	0	0	1	Yersinia wautersii	Yersinia pseudotuberculosis	0	0	0	0
			1	1	CVUAS 2311	3; sequenced	EFEx	2014-12-15	Legionella	londiniensis	Legionella	londiniensis	2.27	Legionella	londiniensis	1.59	A	1	1	0	Legionella londiniensis	Legionella londiniensis	0	0	0	0
			0	0	DSM 7515	3; type strain	Efex	2013-08-27	Legionella	pneumophila	Legionella	pneumophila	2.21	Legionella	pneumophila	1.73	A	1	1	0	Legionella pneumophila	Legionella pneumophila	0	0	0	0
			0	0	CVUAS 4122	3; 0	eDT	2016-01-20	Legionella	pneumophila	Legionella	pneumophila	2.33	Legionella	pneumophila	2.29	A	1	1	0	Legionella pneumophila	Legionella pneumophila	0	0	0	0
			0	0	CVUAS 10250	3; sequenced	Efex	2014-02-19	Legionella	taurinensis	Legionella	taurinensis	2.41	Legionella	sp	1.86	A	1	1	0	Legionella taurinensis	Legionella sp	0	0	0	0
			0	0	CVUAS 10873,2	3; sequenced	eDT	2018-03-12	Halomonas	stevensii	Halomonas	stevensii	2.33	Halomonas	aquamarina	1.54	A	1	1	0	Halomonas stevensii	Halomonas aquamarina	0	0	0	0
			0	0	CVUAS 10874,2	3; sequenced	eDT	2018-03-12	Halomonas	stevensii	Halomonas	stevensii	2.43	Dermacoccus	sp[3]	1.35	A	1	1	0	Halomonas stevensii	Dermacoccus sp[3]	0	0	0	0
			0	0	LLBB 23UGF306	3; sequenced	OS Extr	2023-10-11	Volucribacter	psittacicida	Volucribacter	psittacicida	2.27	Volucribacter	amazonae	2.14	B	0	0	1	Volucribacter psittacicida	Volucribacter amazonae	0	0	0	0
			0	0	13URF23	3; sequenced	eDT	2015-12-01	(Pasteurella)	caballi	Pasteurella	caballi	2.22	Pasteurella	caballi	2.15	A	0	0	1	Pasteurella caballi	Pasteurella caballi	0	0	0	0
			1	0	DSM 22973	3; type strain	EFEx	2020-10-20	(Pasteurella)	caballi	Pasteurella	caballi	2.54	(Pasteurella)	caballi	2.53	C	0	0	1	Pasteurella caballi	(Pasteurella) caballi	0	0	0	0
			1	0	CVUAS 32909	3; sequenced	eDT	2021-02-05	(Pasteurella)	mairii	(Pasteurella)	mairii	2.46	Actinobacillus	seminis	1.99	C	0	0	1	(Pasteurella) mairii	Actinobacillus seminis	0	0	0	0
			0	0	CVUAS 5284	3; sequenced	eDT	2015-10-14	(Pasteurella)	mairii	(Pasteurella)	mairii	2.28	Pasteurella	mairii	2.11	C	0	0	1	(Pasteurella) mairii	Pasteurella mairii	0	0	0	0
			0	0	CVUAS 3006	3; sequenced	eDT	2015-10-14	(Pasteurella)	testudinis	(Pasteurella)	testudinis	2.33	Pasteurella	testudinis	2.01	C	0	0	1	(Pasteurella) testudinis	Pasteurella testudinis	0	0	0	0
			1	0	LHL 957	3; sequenced	eDT	2015-12-02	(Pasteurella)	testudinis	(Pasteurella)	testudinis	2.11	Pasteurella	testudinis	1.87	C	0	0	1	(Pasteurella) testudinis	Pasteurella testudinis	0	0	0	0
			1	0	14UGF209	3; sequenced	eDT	2015-12-01	Actinobacillus	anseriformium	Actinobacillus	anseriformium	2.48	Actinobacillus	equuli	2.05	B	0	0	1	Actinobacillus anseriformium	Actinobacillus equuli	0	0	0	0
			1	1	15UGF 198	2; 0	eDT	2015-12-09	Actinobacillus	anseriformium	Actinobacillus	anseriformium	2.53	Actinobacillus	anseriformium	2.22	A	1	1	0	Actinobacillus anseriformium	Actinobacillus anseriformium	0	0	0	0
			0	0	CVUAS 8124	3; sequenced	EFEx	2015-10-14	Actinobacillus	arthritidis	Actinobacillus	arthritidis	2.33	Actinobacillus	arthritidis_JRA_Pasturella-4	2	B	0	0	1	Actinobacillus arthritidis	Actinobacillus arthritidis_JRA_Pasturella-4	0	0	0	0
			0	0	08UZF67	3; sequenced	eDT	2015-12-01	Actinobacillus	capsulatus	Actinobacillus	capsulatus	2.42	Actinobacillus	capsulatus	2.2	A	1	1	0	Actinobacillus capsulatus	Actinobacillus capsulatus	0	0	0	0
			0	0	CVUAS 32356	3; sequenced	eDT	2020-06-05	Actinobacillus	capsulatus	Actinobacillus	capsulatus	2.52	Actinobacillus	capsulatus	2.42	A	1	1	0	Actinobacillus capsulatus	Actinobacillus capsulatus	0	0	0	0
			0	0	CVUAS 352	3; sequenced	eDT	2015-10-14	Actinobacillus	equuli	Actinobacillus	equuli	2.4	Actinobacillus	equuli	2.38	A	1	1	0	Actinobacillus equuli	Actinobacillus equuli	0	0	0	0
			1	0	CVUAS 7824	3; sequenced	eDT	2015-10-14	Actinobacillus	equuli	Actinobacillus	equuli	2.28	Actinobacillus	suis	2.22	B	0	0	1	Actinobacillus equuli	Actinobacillus suis	0	0	0	0
			0	0	CVUAS 8470	3; sequenced	eDT	2015-10-14	Actinobacillus	equuli	Actinobacillus	equuli	2.36	Actinobacillus	equuli	2.35	A	1	1	0	Actinobacillus equuli	Actinobacillus equuli	0	0	0	0
			1	0	S365	3; sequenced	EFEx	2018-09-11	Actinobacillus	equuli	Actinobacillus	equuli	2.52	Actinobacillus	suis	2.52	B	0	0	1	Actinobacillus equuli	Actinobacillus suis	0	0	0	0
			1	0	CVUAS 34202	3; sequenced	eDT	2022-08-16	Actinobacillus	lignieresii	Actinobacillus	pleuropneumoniae	2.34	Actinobacillus	lignieresii	2.33	B	0	0	1	Actinobacillus pleuropneumoniae	Actinobacillus lignieresii	0	0	0	0
			1	0	CVUAS 9945.2	3; sequenced	eDT	2015-10-14	Actinobacillus	lignieresii	Actinobacillus	pleuropneumoniae	2.45	Actinobacillus	lignieresii	2.37	B	0	0	1	Actinobacillus pleuropneumoniae	Actinobacillus lignieresii	0	0	0	0
			0	0	CVUAS 639	3; sequenced	EFEx	2018-03-01	Actinobacillus	rossii	Actinobacillus	rossii	2.36	Actinobacillus	rossii	2.08	A	1	1	0	Actinobacillus rossii	Actinobacillus rossii	0	0	0	0
			1	1	DSM 17479	3; type strain	EFEx	2020-10-20	Actinobacillus	rossii	Actinobacillus	rossii	2.67	Actinobacillus	rossii	2.64	A	1	1	0	Actinobacillus rossii	Actinobacillus rossii	0	0	0	0
			1	0	CVUAS 32505,2	3; sequenced	EFEx	2020-11-19	Actinobacillus	sp-CVUAS-32505,2	Actinobacillus	sp-CVUAS-32505,2	2.54	Actinobacillus	arthritidis_JRA_Pasturella-4	2.18	B	0	0	1	Actinobacillus sp-CVUAS-32505,2	Actinobacillus arthritidis_JRA_Pasturella-4	0	0	0	0
			1	0	15UCF37	3; sequenced	eDT	2015-12-15	Actinobacillus	sp-genomospecies-1	Actinobacillus	sp-genomospecies-1	2.46	Actinobacillus	pleuropneumoniae	2.14	B	0	0	1	Actinobacillus sp-genomospecies-1	Actinobacillus pleuropneumoniae	0	0	0	0
			1	0	CVUAS 8964	3; sequenced	eDT	2015-10-14	Actinobacillus	sp-genomospecies-1	Actinobacillus	sp-genomospecies-1	2.53	Actinobacillus	arthritidis	2.09	B	0	0	1	Actinobacillus sp-genomospecies-1	Actinobacillus arthritidis	0	0	0	0
			0	0	14UCF177	3; sequenced	EFEx	2015-12-09	Actinobacillus	sp-MK-2012	Actinobacillus	sp-MK-2012	2.67	Actinobacillus	sp-MK-2012	2.34	A	1	1	0	Actinobacillus sp-MK-2012	Actinobacillus sp-MK-2012	0	0	0	0
			0	0	CVUAS 9304	3; sequenced	eDT	2015-10-14	Actinobacillus	sp-MK-2012	Actinobacillus	sp-MK-2012	2.46	Actinobacillus	sp-MK-2012	2.44	A	1	1	0	Actinobacillus sp-MK-2012	Actinobacillus sp-MK-2012	0	0	0	0
			1	1	CVUAS 5527	3; sequenced	eDT	2018-09-27	Actinobacillus	suis	Actinobacillus	suis	2.6	Actinobacillus	suis	2.55	A	1	1	0	Actinobacillus suis	Actinobacillus suis	0	0	0	0
			1	1	CVUAS 5767	3; sequenced	eDT	2015-04-29	Actinobacillus	suis	Actinobacillus	suis	2.5	Actinobacillus	suis	2.47	A	1	1	0	Actinobacillus suis	Actinobacillus suis	0	0	0	0
			1	1	CVUAS 4184	3; sequenced	eDT	2015-10-14	Avibacterium	gallinarum	Avibacterium	gallinarum	2.19	Avibacterium	gallinarum	2.15	A	1	1	0	Avibacterium gallinarum	Avibacterium gallinarum	0	0	0	0
			1	1	LHL 2230	3; sequenced	EFEx	2015-12-09	Avibacterium	gallinarum	Avibacterium	gallinarum	2.72	Avibacterium	gallinarum	2.27	A	1	1	0	Avibacterium gallinarum	Avibacterium gallinarum	0	0	0	0
			1	1	CVUAS 537	3; sequenced	DT	2013-01-30	Bibersteinia	trehalosi	Bibersteinia	trehalosi	2.52	Bibersteinia	trehalosi	2.48	A	1	1	0	Bibersteinia trehalosi	Bibersteinia trehalosi	0	0	0	0
			1	1	CVUAS 7850	3; sequenced	DT	2013-01-30	Bibersteinia	trehalosi	Bibersteinia	trehalosi	2.47	Bibersteinia	trehalosi	2.39	A	1	1	0	Bibersteinia trehalosi	Bibersteinia trehalosi	0	0	0	0
			1	1	CVUAS 3005	3; sequenced	EFEx	2015-10-14	Chelonobacter	oris	Chelonobacter	oris	2.42	Chelonobacter	oris	2.41	A	1	1	0	Chelonobacter oris	Chelonobacter oris	0	0	0	0
			0	0	CVUAS 8268	3; sequenced	DT	2015-09-02	Chelonobacter	oris	Chelonobacter	oris	2.11	Chelonobacter	oris	2.05	A	1	1	0	Chelonobacter oris	Chelonobacter oris	0	0	0	0
			1	1	CVUAS 3802,2	3; sequenced	eDT	2016-03-15	Cricetibacter	osteomyelitidis	Cricetibacter	osteomyelitidis	2.54	Haemophilus	haemolyticus	1.43	A	1	1	0	Cricetibacter osteomyelitidis	Haemophilus haemolyticus	0	0	0	0
			0	0	CVUAS 31212	3; sequenced	EFEx	2018-10-16	Exercitatus	varius	Exercitatus	varius	2.66	Exercitatus	varius	2.3	A	1	1	0	Exercitatus varius	Exercitatus varius	0	0	0	0
			0	0	CVUAS 34050	3; sequenced	eDT	2022-07-14	Exercitatus	varius	Exercitatus	varius	2.36	Exercitatus	varius	2.34	A	1	1	0	Exercitatus varius	Exercitatus varius	0	0	0	0
			0	0	15UCF12	3; sequenced	eDT	2015-12-02	Frederiksenia	canicola	Frederiksenia	canicola	2.41	Frederiksenia	canicola	2.21	A	1	1	0	Frederiksenia canicola	Frederiksenia canicola	0	0	0	0
			0	0	CVUAS 31989	3; sequenced	eDT	2019-10-16	Frederiksenia	canicola	Frederiksenia	canicola	2.32	Frederiksenia	canicola	2.28	A	1	1	0	Frederiksenia canicola	Frederiksenia canicola	0	0	0	0
			0	0	15URF78	3; sequenced	eDT	2015-12-02	Gallibacterium	anatis	Gallibacterium	anatis	2.07	Gallibacterium	anatis	2.04	A	1	1	0	Gallibacterium anatis	Gallibacterium anatis	0	0	0	0
			1	1	CVUAS 6632	3; sequenced	eDT	2013-07-09	Gallibacterium	anatis	Gallibacterium	anatis	2.45	Gallibacterium	anatis	2.36	A	1	1	0	Gallibacterium anatis	Gallibacterium anatis	0	0	0	0
			1	1	CVUAS 11663	3; sequenced	EFEx	2017-01-18	Gallibacterium	sp-F151	Gallibacterium	sp-F151	2.49	Gallibacterium	anatis	1.44	A	1	1	0	Gallibacterium sp-F151	Gallibacterium anatis	0	0	0	0
			1	1	CVUAS 11383	3; sequenced	eDT	2016-11-03	Gallibacterium	trehalosifermentans	Gallibacterium	trehalosifermentans	2.65	Gallibacterium	sp-F151	1.88	A	1	1	0	Gallibacterium trehalosifermentans	Gallibacterium sp-F151	0	0	0	0
			1	1	CVUAS 8968	3; sequenced	DT	2014-04-08	Haemophilus	haemoglobinophilus	Haemophilus	haemoglobinophilus	2.29	Haemophilus	sp-2269	1.91	A	1	1	0	Haemophilus haemoglobinophilus	Haemophilus sp-2269	0	0	0	0
			0	0	DSM 4690	3; type strain	#CON=approx. 3 loops in Epp. tube#TRT=plus 50-100 mkL 100 pct. TFA| 30 Min treatment|1:10 diluted, inactivation date: 03.06.2022| 1:1 HCCA| Andy 3.0#EXT=Haemophilus influenzae DSM 4690, Preparation & measurement: A. Gries#LAS=LL30 pct. 1000, "LL60 pct." 10-20 sh. | Laser attenuator offset: 52 pct.|Range: 20 pct. (Autoflex 2019 04 04(PeterSetup).isset) defocussed 5xunter Strichueberlappung und ToM…	2022-07-04	Haemophilus	influenzae	Haemophilus	influenzae	2.43	Haemophilus	influenzae	2.31	A	1	1	0	Haemophilus influenzae	Haemophilus influenzae	0	0	0	0
			0	0	2269	2; sequenced	eDT	2013-07-17	Haemophilus	sp-2269	Haemophilus	sp-2269	2.39	Haemophilus	sp-2269	2.35	A	1	1	0	Haemophilus sp-2269	Haemophilus sp-2269	0	0	0	0
			1	1	2609	2; sequenced	EFEx	2013-07-17	Haemophilus	sp-2269	Haemophilus	sp-2269	2.51	Haemophilus	sp-2269	2.46	A	1	1	0	Haemophilus sp-2269	Haemophilus sp-2269	0	0	0	0
			1	1	P 1066 2016	3; sequenced	EFEx	2017-01-02	Histophilus	somni	Histophilus	somni	2.2	Histophilus	somni	1.82	A	1	1	0	Histophilus somni	Histophilus somni	0	0	0	0
			1	1	CVUAS 10798	3; sequenced	eDT	2015-11-18	Mannheimia	caviae	Mannheimia	caviae	2.62	Mannheimia	caviae	2.22	A	1	1	0	Mannheimia caviae	Mannheimia caviae	0	0	0	0
			1	1	CVUAS 1064,4	3; sequenced	eDT	2020-01-29	Mannheimia	glucosida	Mannheimia	glucosida	2.35	Mannheimia	glucosida	2.22	A	1	1	0	Mannheimia glucosida	Mannheimia glucosida	0	0	0	0
			1	1	CVUAS 5568	3; sequenced; ESQ pos	DT	2013-07-09	Mannheimia	glucosida	Mannheimia	glucosida	2.59	Mannheimia	glucosida	2.47	A	1	1	0	Mannheimia glucosida	Mannheimia glucosida	0	0	0	0
			1	0	10-12015-05612	3; sequenced	eDT	2015-12-02	Mannheimia	granulomatis	Mannheimia	sp-14UCF195	2.3	Mannheimia	granulomatis	2.05	B	0	0	1	Mannheimia sp-14UCF195	Mannheimia granulomatis	0	0	0	0
			1	0	CVUAS 6778	3; sequenced	EFex	2021-05-21	Mannheimia	granulomatis	Mannheimia	granulomatis	2.48	Mannheimia	sp-14UCF195	2.26	B	0	0	1	Mannheimia granulomatis	Mannheimia sp-14UCF195	0	0	0	0
			1	1	CVUAS 1738	3; sequenced; ESQ neg	DT	2013-07-09	Mannheimia	haemolytica	Mannheimia	haemolytica	2.57	Mannheimia	haemolytica	2.57	A	1	1	0	Mannheimia haemolytica	Mannheimia haemolytica	0	0	0	0
			1	1	CVUAS 3952	3; sequenced; ESQ neg	DT	2013-07-09	Mannheimia	haemolytica	Mannheimia	haemolytica	2.64	Mannheimia	haemolytica	2.62	A	1	1	0	Mannheimia haemolytica	Mannheimia haemolytica	0	0	0	0
			1	1	CVUAS 571	3; sequenced; ESQ neg	DT	2013-07-09	Mannheimia	haemolytica	Mannheimia	haemolytica	2.53	Mannheimia	haemolytica	2.47	A	1	1	0	Mannheimia haemolytica	Mannheimia haemolytica	0	0	0	0
			1	1	CVUAS 6197.2	2; ESQ neg	DT	2013-09-13	Mannheimia	haemolytica	Mannheimia	haemolytica	2.57	Mannheimia	haemolytica	2.52	A	1	1	0	Mannheimia haemolytica	Mannheimia haemolytica	0	0	0	0
			1	1	CVUAS 32053	3; sequenced	EFEx	2019-11-15	Mannheimia	pernigra	Mannheimia	pernigra	2.51	Mannheimia	pernigra	2.11	A	1	1	0	Mannheimia pernigra	Mannheimia pernigra	0	0	0	0
			1	1	CVUAS 32999	3; sequenced	EFEx	2022-03-17	Mannheimia	pernigra	Mannheimia	pernigra	2.32	Mannheimia	pernigra	2.32	A	1	1	0	Mannheimia pernigra	Mannheimia pernigra	0	0	0	0
			1	1	LLBB 14UOF72-1	3; sequenced	eDT	2016-04-21	Mannheimia	ruminalis	Mannheimia	ruminalis	2.57	Mannheimia	ruminalis	2.3	A	1	1	0	Mannheimia ruminalis	Mannheimia ruminalis	0	0	0	0
			0	0	LLBB 14UOF84	3; sequenced (LLBB)	EFEx	2015-12-09	Mannheimia	ruminalis	Mannheimia	ruminalis	2.3	Mannheimia	ruminalis	2.19	A	1	1	0	Mannheimia ruminalis	Mannheimia ruminalis	0	0	0	0
			1	0	CVUAS 10396.2	3; sequenced	eDT	2020-03-24	Mannheimia	sp-10-12559-1	Mannheimia	sp-10-12559-1	2.46	Mannheimia	caviae	2.03	B	0	0	1	Mannheimia sp-10-12559-1	Mannheimia caviae	0	0	0	0
			1	1	CVUAS 10183.3	3; sequenced	eDT	2020-03-13	Mannheimia	sp-14UCF195	Mannheimia	sp-14UCF195	2.64	Mannheimia	sp-14UCF195	2.32	A	1	1	0	Mannheimia sp-14UCF195	Mannheimia sp-14UCF195	0	0	0	0
			1	1	LLBB 14UCF195	3; sequenced	EFEx	2015-12-09	Mannheimia	sp-14UCF195	Mannheimia	sp-14UCF195	2.68	Mannheimia	sp-14UCF195	2.29	A	1	1	0	Mannheimia sp-14UCF195	Mannheimia sp-14UCF195	0	0	0	0
			0	0	CVUAS 32092	3; sequenced	eDT	2019-12-13	Mannheimia	sp-15USF15	Mannheimia	sp-15USF15	2.68	Mannheimia	indoligenes	2.46	B	0	0	1	Mannheimia sp-15USF15	Mannheimia indoligenes	0	0	0	0
			0	0	LLBB 15USF15	3; sequenced (LLBB)	Efex	2017-02-07	Mannheimia	sp-15USF15	Mannheimia	sp-15USF15	2.49	Mannheimia	caviae	2.13	B	0	0	1	Mannheimia sp-15USF15	Mannheimia caviae	0	0	0	0
			0	0	CVUAS 11240	3; sequenced	eDT	2016-09-16	Mannheimia	sp-CVUAS-11240	Mannheimia	sp-CVUAS-11240	2.65	Mannheimia	sp-15USF15	1.94	A	1	1	0	Mannheimia sp-CVUAS-11240	Mannheimia sp-15USF15	0	0	0	0
			0	0	CVUAS 1496	3; sequenced	eDT	2013-07-09	Mannheimia	sp-CVUAS-1496	Mannheimia	sp-CVUAS-1496	2.47	Mannheimia	glucosida	2.37	B	0	0	1	Mannheimia sp-CVUAS-1496	Mannheimia glucosida	0	0	0	0
			0	0	CVUAS 1915	3; sequenced	DT	2015-03-19	Necropsobacter	rosorum	Necropsobacter	rosorum	2.5	Necropsobacter	rosorum	2.43	A	1	1	0	Necropsobacter rosorum	Necropsobacter rosorum	0	0	0	0
			0	0	CVUAS 6495	3; sequenced	eDT	2015-10-14	Necropsobacter	rosorum	Necropsobacter	rosorum	2.36	Necropsobacter	rosorum	2.35	A	1	1	0	Necropsobacter rosorum	Necropsobacter rosorum	0	0	0	0
			0	0	CVUAS 32124	3; sequenced	EFEx	2020-01-15	Nicoletella	semolina	Nicoletella	semolina	2.55	Nicoletella	semolina	2.43	A	1	1	0	Nicoletella semolina	Nicoletella semolina	0	0	0	0
			1	1	CVUAS 32185	3; sequenced	EFEx	2020-01-30	Nicoletella	semolina	Nicoletella	semolina	2.46	Nicoletella	semolina	2.46	A	1	1	0	Nicoletella semolina	Nicoletella semolina	0	0	0	0
			1	1	CVUAS 4060.3	3; sequenced	EFEx	2019-10-01	Pasteurella	aerogenes	Pasteurella	aerogenes	2.47	Pasteurella	aerogenes	2.05	A	1	1	0	Pasteurella aerogenes	Pasteurella aerogenes	0	0	0	0
			0	0	CVUAS 7933	3; sequenced	eDT	2015-10-14	Pasteurella	canis	Pasteurella	canis	2.07	Pasteurella	canis	2.04	A	1	1	0	Pasteurella canis	Pasteurella canis	0	0	0	0
			1	1	ATCC 15742	3; public strain collection	eDT	2018-03-22	Pasteurella	multocida	Pasteurella	multocida	2.48	Pasteurella	multocida	2.33	A	1	1	0	Pasteurella multocida	Pasteurella multocida	0	0	0	0
			1	1	CVUAS 32055	3; specific PCR	EFEx	2024-09-25	Pasteurella	multocida	Pasteurella	multocida	2.67	Pasteurella	multocida	2.59	A	1	1	0	Pasteurella multocida	Pasteurella multocida	0	0	0	0
			1	1	ATCC 12948	3; specific PCR	DT	2013-04-03	Pasteurella	multocida	Pasteurella	multocida	2.62	Pasteurella	multocida	2.52	A	1	1	0	Pasteurella multocida	Pasteurella multocida	0	0	0	0
			1	1	Bunia II	3; REP profile id. CVUAS 7409; specific PCR (kmt), cap E, toxinA negative	eDT	2016-03-01	Pasteurella	multocida	Pasteurella	multocida	2.57	Pasteurella	multocida	2.56	A	1	1	0	Pasteurella multocida	Pasteurella multocida	0	0	0	0
			1	1	CVUAS 1556	3; specific PCR cap F	DT	2016-03-01	Pasteurella	multocida	Pasteurella	multocida	2.51	Pasteurella	multocida	2.5	A	1	1	0	Pasteurella multocida	Pasteurella multocida	0	0	0	0
			0	0	P 1997	4; specific PCR	eDT	2018-03-23	Pasteurella	multocida	Pasteurella	multocida	2.57	Pasteurella	multocida	2.49	A	1	1	0	Pasteurella multocida	Pasteurella multocida	0	0	0	0
			0	0	LHL 1427	3; sequenced	DT	2013-06-25	Pasteurellaceae	Bisgaard-Taxon-40	Pasteurellaceae	Bisgaard-Taxon-40	2.45	Haemophilus	parainfluenzae	1.36	A	1	1	0	Pasteurellaceae Bisgaard-Taxon-40	Haemophilus parainfluenzae	0	0	0	0
			1	0	CVUAS 9987,2	3; sequenced	eDT	2015-07-15	Pasteurellaceae	canine-oral-taxon-080	Pasteurellaceae	canine-oral-taxon-080	2.56	Frederiksenia	canicola	1.83	C	0	0	1	Pasteurellaceae canine-oral-taxon-080	Frederiksenia canicola	0	0	0	0
			1	1	CVUAS 261,4	3; sequenced	EFEx	2018-03-05	Pasteurellaceae	sp-CVUAS-261,4	Pasteurellaceae	sp-CVUAS-261,4	2.64	Klebsiella	oxytoca	1.47	A	1	1	0	Pasteurellaceae sp-CVUAS-261,4	Klebsiella oxytoca	0	0	0	0
			1	1	CVUAS 31988	2; sequenced	EFEx	2019-10-09	Pasteurellaceae	sp-CVUAS-31988	Pasteurellaceae	sp-CVUAS-31988	2.61	Haemophilus	haemolyticus	1.65	A	1	1	0	Pasteurellaceae sp-CVUAS-31988	Haemophilus haemolyticus	0	0	0	0
			1	1	CVUAS 34093	2; sequenced	EFex	2022-08-05	Pasteurellaceae	sp-CVUAS-34093	Pasteurellaceae	sp-CVUAS-34093	2.59	Mannheimia	indoligenes	1.57	A	1	1	0	Pasteurellaceae sp-CVUAS-34093	Mannheimia indoligenes	0	0	0	0
			1	1	CVUAS 4868	3; sequenced	DT	2013-06-25	Pasteurellaceae	sp-CVUAS-4868	Pasteurellaceae	sp-CVUAS-4868	2.54	Enterococcus	faecalis	1.34	A	1	1	0	Pasteurellaceae sp-CVUAS-4868	Enterococcus faecalis	0	0	0	0
			1	1	CVUAS 724,3	3; sequenced	eDT	2016-07-05	Pasteurellaceae	sp-CVUAS-724,3	Pasteurellaceae	sp-CVUAS-724,3	2.6	Rodentibacter	heylii	1.47	A	1	1	0	Pasteurellaceae sp-CVUAS-724,3	Rodentibacter heylii	0	0	0	0
			1	1	CVUAS 9305	3; sequenced	DT	2017-05-16	Pasteurellaceae	sp-CVUAS-9305	Pasteurellaceae	sp-CVUAS-9305	2.65	Actinobacillus	equuli	1.41	A	1	1	0	Pasteurellaceae sp-CVUAS-9305	Actinobacillus equuli	0	0	0	0
			1	0	CVUAS 9967,2	3; sequenced	EFEx	2014-12-16	Pasteurellaceae	sp-CVUAS-9967,2	Pasteurellaceae	sp-CVUAS-9967,2	2.45	Haemophilus	haemolyticus	1.74	C	0	0	1	Pasteurellaceae sp-CVUAS-9967,2	Haemophilus haemolyticus	0	0	0	0
			0	0	CVUAS 32290	3; sequenced	eDT	2020-04-28	Pasteurellaceae	sp-LHL-U-309	Pasteurellaceae	sp-LHL-U-309	2.36	Pasteurellaceae	sp-LHL-U-309	2.13	A	1	1	0	Pasteurellaceae sp-LHL-U-309	Pasteurellaceae sp-LHL-U-309	0	0	0	0
			0	0	LHL U-309	3; sequenced	DT	2013-10-14	Pasteurellaceae	sp-LHL-U-309	Pasteurellaceae	sp-LHL-U-309	2.46	Pasteurellaceae	sp-LHL-U-309	2.22	A	1	1	0	Pasteurellaceae sp-LHL-U-309	Pasteurellaceae sp-LHL-U-309	0	0	0	0
			1	1	LHL U-3444	3; sequenced	DT	2013-10-14	Pasteurellaceae	sp-LHL-U-3444	Pasteurellaceae	sp-LHL-U-3444	2.54	Chelonobacter	oris	1.54	A	1	1	0	Pasteurellaceae sp-LHL-U-3444	Chelonobacter oris	0	0	0	0
			1	1	CVUAS 6779	3; sequenced	DT	2013-09-11	Pasteurellaceae	sp-MCCM-2539	Pasteurellaceae	sp-MCCM-2539	2.54	Haemophilus	pittmaniae	1.53	A	1	1	0	Pasteurellaceae sp-MCCM-2539	Haemophilus pittmaniae	0	0	0	0
			1	1	2031-10	3; sequenced	DT	2013-04-03	Rodentibacter	heylii	Rodentibacter	heylii	2.48	Rodentibacter	heylii	2.4	A	1	1	0	Rodentibacter heylii	Rodentibacter heylii	0	0	0	0
			1	1	2376-10	3; sequenced	DT	2013-04-03	Rodentibacter	heylii	Rodentibacter	heylii	2.55	Rodentibacter	heylii	2.5	A	1	1	0	Rodentibacter heylii	Rodentibacter heylii	0	0	0	0
			0	0	CVUAS 4946	3; sequenced	DT	2013-06-13	Spirabiliibacterium	mucosae	Spirabiliibacterium	mucosae	2.39	Spirabiliibacterium	mucosae	2.3	A	1	1	0	Spirabiliibacterium mucosae	Spirabiliibacterium mucosae	0	0	0	0
			1	1	CVUAS 5940	3; sequenced	eDT	2021-03-18	Spirabiliibacterium	mucosae	Spirabiliibacterium	mucosae	2.49	Spirabiliibacterium	mucosae	2.45	A	1	1	0	Spirabiliibacterium mucosae	Spirabiliibacterium mucosae	0	0	0	0
			1	0	CVUAS 8966	3; sequenced	DT	2013-07-23	Volucribacter	amazonae	Volucribacter	amazonae	2.43	Volucribacter	psittacicida	2.21	B	0	0	1	Volucribacter amazonae	Volucribacter psittacicida	0	0	0	0
			0	0	CVUAS 308,2	3; sequenced	DT	2013-11-06	Psittacicella	hinzii	Psittacicella	hinzii	2.57	Agromyces	cerinus	1.43	A	1	1	0	Psittacicella hinzii	Agromyces cerinus	0	0	0	0
			0	0	DSM 24110	3; public strain collection	80% TFA/1:10 verdünnt/1:1 HCCA:TA2	2016-12-14	Acinetobacter	baumannii	Acinetobacter	baumannii	2.51	Acinetobacter	baumannii	2.48	A	1	1	0	Acinetobacter baumannii	Acinetobacter baumannii	0	0	0	0
			1	1	DSM 30011	3; public strain collection	80% TFA/1:10 verdünnt/1:1 HCCA:TA2	2014-09-03	Acinetobacter	baumannii	Acinetobacter	baumannii	2.46	Acinetobacter	baumannii	2.41	A	1	1	0	Acinetobacter baumannii	Acinetobacter baumannii	0	0	0	0
			0	0	CVUAS 31883	3; sequenced	EFEx	2019-08-23	Acinetobacter	defluvii	Acinetobacter	defluvii	2.42	Acinetobacter	defluvii	2.16	A	1	1	0	Acinetobacter defluvii	Acinetobacter defluvii	0	0	0	0
			1	1	CVUAS 7795	3; sequenced	DT	2013-09-18	Acinetobacter	guillouiae	Acinetobacter	guillouiae	2.34	Acinetobacter	guillouiae	2.24	A	1	1	0	Acinetobacter guillouiae	Acinetobacter guillouiae	0	0	0	0
			0	0	CVUAS 2466	3; sequenced	DT	2013-09-18	Acinetobacter	johnsonii	Acinetobacter	johnsonii	2.3	Acinetobacter	johnsonii	2.26	A	1	1	0	Acinetobacter johnsonii	Acinetobacter johnsonii	0	0	0	0
			1	1	CVUAS 3963	3; sequenced	DT	2013-09-18	Acinetobacter	junii	Acinetobacter	junii	2.33	Acinetobacter	junii	2.31	A	1	1	0	Acinetobacter junii	Acinetobacter junii	0	0	0	0
			1	1	CVUAS 7714	3; sequenced	DT	2013-09-18	Acinetobacter	junii	Acinetobacter	junii	2.49	Acinetobacter	junii	2.45	A	1	1	0	Acinetobacter junii	Acinetobacter junii	0	0	0	0
			1	1	CVUAS 8349	3; sequenced	DT	2013-09-18	Acinetobacter	lwoffii	Acinetobacter	lwoffii	2.35	Acinetobacter	lwoffii	2.27	A	1	1	0	Acinetobacter lwoffii	Acinetobacter lwoffii	0	0	0	0
			0	0	DSM 30502	3; public strain collection	#CON=approx. 3 loops in Epp. tube#TRT=plus 50-100 mkL 100 pct. TFA| 30 Min treatment|1:10 diluted, inactivation date: 01.07.2022| 1:1 HCCA| Andy 3.0#EXT=Acinetobacter lwoffii DSM 30502, Preparation & measurement: A. Gries#LAS=LL30 pct. 1000, "LL60 pct." 10-20 sh. | Laser attenuator offset: 52 pct.|Range: 20 pct. (Autoflex 2019 04 04(PeterSetup).isset) defocussed 5xunter Strichueberlappung und ToM…	2022-07-20	Acinetobacter	lwoffii	Acinetobacter	lwoffii	2.13	Acinetobacter	lwoffii	1.9	A	1	1	0	Acinetobacter lwoffii	Acinetobacter lwoffii	0	0	0	0
			0	0	DSM 9312	3; public strain collection	#CON=approx. 3 loops in Epp. tube#TRT=plus 50-100 mkL 100 pct. TFA| 30 Min treatment|1:10 diluted, inactivation date: 28.04.2022| 1:1 HCCA| Andy 3.0#EXT=Acinetobacter pittii DSM 9312, Preparation & measurement: A. Gries#LAS=LL30 pct. 1000, "LL60 pct." 10-20 sh. | Laser attenuator offset: 52 pct.|Range: 20 pct. (Autoflex 2019 04 04(PeterSetup).isset) defocussed 5xunter Strichueberlappung und ToM 2…	2022-05-06	Acinetobacter	pittii	Acinetobacter	pittii	2.4	Acinetobacter	pittii	2.36	A	1	1	0	Acinetobacter pittii	Acinetobacter pittii	0	0	0	0
			1	0	DSM 9318	3; public strain collection	#CON=approx. 3 loops in Epp. tube#TRT=plus 50-100 mkL 100 pct. TFA| 30 Min treatment|1:10 diluted, inactivation date: 01.07.2022| 1:1 HCCA| Andy 3.0#EXT=Acinetobacter pittii DSM 9318, Preparation & measurement: A. Gries#LAS=LL30 pct. 1000, "LL60 pct." 10-20 sh. | Laser attenuator offset: 52 pct.|Range: 20 pct. (Autoflex 2019 04 04(PeterSetup).isset) defocussed 5xunter Strichueberlappung und ToM 2…	2022-07-20	Acinetobacter	pittii	Acinetobacter	pittii	2.77	Acinetobacter	lactucae	2.28	B	0	0	1	Acinetobacter pittii	Acinetobacter lactucae	0	0	0	0
			1	1	CVUAS 7379,3	2; sequenced	eDT	2015-02-18	Acinetobacter	pseudolwoffii	Acinetobacter	pseudolwoffii	2.29	Acinetobacter	pseudolwoffii	2.26	A	1	1	0	Acinetobacter pseudolwoffii	Acinetobacter pseudolwoffii	0	0	0	0
			1	1	CVUAS 845	3; sequenced	DT	2013-09-18	Acinetobacter	pseudolwoffii	Acinetobacter	pseudolwoffii	2.08	Acinetobacter	pseudolwoffii	2.07	A	1	1	0	Acinetobacter pseudolwoffii	Acinetobacter pseudolwoffii	0	0	0	0
			1	1	CVUAS 32366	3; sequenced	eDT	2020-06-19	Acinetobacter	sp-CVUAS-32366	Acinetobacter	sp-CVUAS-32366	2.61	Clostridium	baratii	1.47	A	1	1	0	Acinetobacter sp-CVUAS-32366	Clostridium baratii	0	0	0	0
			1	1	CVUAS 7662	3; sequenced	DT	2013-09-18	Acinetobacter	variabilis	Acinetobacter	variabilis	2.35	Acinetobacter	variabilis	2.17	A	1	1	0	Acinetobacter variabilis	Acinetobacter variabilis	0	0	0	0
			1	0	CVUAS 7269	3; sequenced	eDT	2013-09-11	Moraxella	bovoculi	Moraxella	ovis	2.44	Moraxella	bovoculi	2.16	B	0	0	1	Moraxella ovis	Moraxella bovoculi	0	0	0	0
			0	0	LHL 1171	3; sequenced	eDT	2013-09-11	Moraxella	bovoculi	Moraxella	ovis	2.09	Moraxella	bovoculi	2.06	B	0	0	1	Moraxella ovis	Moraxella bovoculi	0	0	0	0
			1	1	CVUAS 7014	3; sequenced	eDT	2013-09-11	Moraxella	catarrhalis	Moraxella	catarrhalis	2.53	Moraxella	catarrhalis	2.51	A	1	1	0	Moraxella catarrhalis	Moraxella catarrhalis	0	0	0	0
			1	1	CVUAS 11674,3	3; sequenced	eDT	2022-03-22	Moraxella	cuniculi	Moraxella	cuniculi	2.55	Moraxella	catarrhalis	1.63	A	1	1	0	Moraxella cuniculi	Moraxella catarrhalis	0	0	0	0
			1	1	CVUAS 31885	3; 0	EFex	2019-09-03	Moraxella	osloensis	Moraxella	osloensis	2.53	Moraxella	osloensis	1.94	A	1	1	0	Moraxella osloensis	Moraxella osloensis	0	0	0	0
			1	0	CVUAS 7064	3; sequenced	DT	2013-09-11	Moraxella	ovis	Moraxella	ovis	2.39	Moraxella	bovoculi	2.32	B	0	0	1	Moraxella ovis	Moraxella bovoculi	0	0	0	0
			1	1	CVUAS 10307	3; sequenced; biochemistry	eDT	2014-01-22	Psychrobacter	frigidicola	Psychrobacter	frigidicola	2.49	Psychrobacter	pulmonis	1.47	A	1	1	0	Psychrobacter frigidicola	Psychrobacter pulmonis	0	0	0	0
			1	1	57z-1	3; sequenced	EFEx	2016-12-28	Psychrobacter	pasteurii	Psychrobacter	pasteurii	2.52	Psychrobacter	pasteurii	2.04	A	1	1	0	Psychrobacter pasteurii	Psychrobacter pasteurii	0	0	0	0
			1	1	10-4-D-04921	3; sequenced; biochemistry	eDT	2014-01-22	Psychrobacter	pulmonis	Psychrobacter	pulmonis	2.58	Psychrobacter	pulmonis	2.35	A	1	1	0	Psychrobacter pulmonis	Psychrobacter pulmonis	0	0	0	0
			1	1	CVUAS 7715	3; sequenced; biochemistry	eDT	2014-01-22	Psychrobacter	pulmonis	Psychrobacter	pulmonis	2.3	Psychrobacter	faecalis	1.83	A	1	1	0	Psychrobacter pulmonis	Psychrobacter faecalis	0	0	0	0
			1	0	CVUAS 163	3; public strain collection; sequenced	EFEx	2018-09-25	Pseudomonas	(alkylphenolica)	Pseudomonas	alkylphenolica	2.4	Pseudomonas	japonica	1.59	A	0	0	1	Pseudomonas alkylphenolica	Pseudomonas japonica	0	0	0	0
			1	0	CVUAS 30029	2; sequenced	EFEx	2020-01-23	Pseudomonas	[baetica]	Pseudomonas	baetica	2.66	Pseudomonas	koreensis	2.06	B	0	0	1	Pseudomonas baetica	Pseudomonas koreensis	0	0	0	0
			1	1	11-0023135001-01 LVU 08	3; sequenced (LGL)	eDT	2015-04-15	Pseudomonas	aeruginosa	Pseudomonas	aeruginosa	2.33	Pseudomonas	aeruginosa	2.28	A	1	1	0	Pseudomonas aeruginosa	Pseudomonas aeruginosa	0	0	0	0
			1	1	Y 8296	2; 0	80% TFA/1:10 verdünnt/1:1 HCCA:TA2	2007-01-10	Pseudomonas	aeruginosa	Pseudomonas	aeruginosa	2.46	Pseudomonas	aeruginosa	2.38	A	1	1	0	Pseudomonas aeruginosa	Pseudomonas aeruginosa	0	0	0	0
			1	1	ATCC 17809	3; public strain collection	in 80% TFA/ 30 min. Einwirkzeit/1:10 verdünnt/ 1:1 HCCATA2 (A)	2008-02-20	Pseudomonas	chlororaphis	Pseudomonas	chlororaphis	2.44	Pseudomonas	chlororaphis	2.3	A	1	1	0	Pseudomonas chlororaphis	Pseudomonas chlororaphis	0	0	0	0
			1	1	ATCC 23974	3; public strain collection	TFAextr	2021-09-08	Pseudomonas	putida	Pseudomonas	putida	2.33	Pseudomonas	putida	2.22	A	1	1	0	Pseudomonas putida	Pseudomonas putida	0	0	0	0
			1	1	DSM 5190	3; type strain	TFAextr	2022-06-04	Pseudomonas	stutzeri	Pseudomonas	stutzeri	2.61	Pseudomonas	stutzeri	2.27	A	1	1	0	Pseudomonas stutzeri	Pseudomonas stutzeri	0	0	0	0
			1	1	A-269 05 A	2; aus Ringversuch	80% TFA/1:10 verdünnt/ 1:1 HCCATA2	2012-04-02	Francisella	tularensis	Francisella	tularensis	2.55	Francisella	tularensis	2.33	A	1	1	0	Francisella tularensis	Francisella tularensis	0	0	0	0
			1	1	DSM 102975	3; type strain	80§ TFA, 30 Minuten ,1:10 verdünnt , gespottet 1:1 mit Matrix (12g/l HCCA in TA2)	2016-12-12	Allofrancisella	guangzhouensis	Allofrancisella	guangzhouensis	2.69	Paracoccus	denitrificans	1.33	A	1	1	0	Allofrancisella guangzhouensis	Paracoccus denitrificans	0	0	0	0
			1	1	DSM 22475	3; type strain	80§ TFA, 1:10 verdünnt , gespottet 1:1 mit Matrix (12g/l HCCA in TA2)	2015-11-18	Francisella	hispaniensis	Francisella	hispaniensis	2.75	Francisella	tularensis	1.99	A	1	1	0	Francisella hispaniensis	Francisella tularensis	0	0	0	0
			1	1	DSM 18777	3; strain collection of the RKI	EFEx	2013-06-20	Francisella	noatunensis	Francisella	noatunensis	2.73	Francisella	philomiragia	1.78	A	1	1	0	Francisella noatunensis	Francisella philomiragia	0	0	0	0
			1	1	DSM 21254	3; type strain	80§ TFA, 1:10 verdünnt , gespottet 1:1 mit Matrix (12g/l HCCA in TA2)	2015-11-25	Francisella	orientalis	Francisella	orientalis	2.81	Francisella	philomiragia	1.57	A	1	1	0	Francisella orientalis	Francisella philomiragia	0	0	0	0
			1	1	DSM 7535	3; type strain	EFEx	2013-06-20	Francisella	philomiragia	Francisella	philomiragia	2.62	Francisella	philomiragia	1.9	A	1	1	0	Francisella philomiragia	Francisella philomiragia	0	0	0	0
			1	1	CVUAS 4680,2	3; FLI: specific PCR	DT	2013-04-02	Francisella	tularensis	Francisella	tularensis	2.23	Francisella	tularensis	2.2	A	1	1	0	Francisella tularensis	Francisella tularensis	0	0	0	0
			1	1	Ft32	3; 0	in 80% TFA/ 30 min. Einwirkzeit und Zentrifugation/1:10 verdünnt/ 1:1 HCCA TA2 (A)	2013-04-23	Francisella	tularensis	Francisella	tularensis	2.36	Francisella	tularensis	2.34	A	1	1	0	Francisella tularensis	Francisella tularensis	0	0	0	0
			1	1	Ft31	3; 0	in 80% TFA/ 30 min. Einwirkzeit und Zentrifugation mit Filtrierung, 1:10 verdünnt/ 1:1 HCCA/TA2	2013-04-26	Francisella	tularensis	Francisella	tularensis	2.68	Francisella	tularensis	1.86	A	1	1	0	Francisella tularensis	Francisella tularensis	0	0	0	0
			1	1	F064	3; strain collection of the FLI	EFEx	2013-06-20	Francisella	tularensis	Francisella	tularensis	2.78	Francisella	tularensis	2.57	A	1	1	0	Francisella tularensis	Francisella tularensis	0	0	0	0
			1	1	Ft26	3; 0	in 80% TFA, 30 min, Filtriert, Zentrifugiert, 1:10 Verduennt in H2O, Probe 1:1 mit Matrix (12g/l HCCA in TA2)	2017-06-01	Francisella	tularensis	Francisella	tularensis	2.8	Francisella	tularensis	2.44	A	1	1	0	Francisella tularensis	Francisella tularensis	0	0	0	0
			1	1	BfR-VB-00003 LMG 7909	3; type strain	DT	2019-09-01	Vibrio	aestuarianus	Vibrio	aestuarianus	2.52	Vibrio	aestuarianus	2.5	A	1	1	0	Vibrio aestuarianus	Vibrio aestuarianus	0	0	0	0
			1	1	17-VB00029	3; rpob Sequenzierung Vibrio anguillarum Speziesidentität 99% Sequenzidentität(bp) 867/871	DT	2017-01-18	Vibrio	anguillarum	Vibrio	anguillarum	2.34	Vibrio	anguillarum	2.3	A	1	1	0	Vibrio anguillarum	Vibrio anguillarum	0	0	0	0
			1	0	17-VB00046	4; WGS sequenced	DT	2017-03-02	Vibrio	campbelli	Vibrio	campbellii	2.32	Vibrio	campbellii	2.28	A	0	0	1	Vibrio campbellii	Vibrio campbellii	0	0	0	0
			1	0	18-VB00023	4; WGS sequenced	DT	2018-01-08	Vibrio	campbelli	Vibrio	campbellii	2.38	Vibrio	campbellii	2.37	A	0	0	1	Vibrio campbellii	Vibrio campbellii	0	0	0	0
			1	1	16-VB00067-0_BfR 1_eDT	3; confirmed by NRL-BfR	eDT	2019-06-07	Vibrio	cholerae	Vibrio	cholerae	2.37	Vibrio	cholerae	2.37	A	1	1	0	Vibrio cholerae	Vibrio cholerae	0	0	0	0
			1	0	45V066-10	4; WGS sequenced	DT	2021-02-02	Vibrio	cincinnatiensis	Vibrio	cincinnatiencis	2.43	Vibrio	cincinnatiensis	2.41	B	0	0	1	Vibrio cincinnatiencis	Vibrio cincinnatiensis	0	0	0	0
			1	0	LMG 7891	3; type strain	DT	2020-02-29	Vibrio	cincinnatiensis	Vibrio	cincinnatiensis	2.55	Vibrio	cincinnatiencis	2.44	B	0	0	1	Vibrio cincinnatiensis	Vibrio cincinnatiencis	0	0	0	0
			1	1	15-VB00100	3; rpob	DT	2021-02-02	Vibrio	diazotrophicus	Vibrio	diazotrophicus	2.08	Vibrio	diazotrophicus	1.98	A	1	1	0	Vibrio diazotrophicus	Vibrio diazotrophicus	0	0	0	0
			1	1	20-VB00358	3; well defined isolate	DT	2020-11-13	Vibrio	fluvialis	Vibrio	fluvialis	2.42	Vibrio	fluvialis	2.16	A	1	1	0	Vibrio fluvialis	Vibrio fluvialis	0	0	0	0
			1	1	LMG 7894	3; type strain	DT	2021-02-24	Vibrio	fluvialis	Vibrio	fluvialis	2.22	Vibrio	fluvialis	2.18	A	1	1	0	Vibrio fluvialis	Vibrio fluvialis	0	0	0	0
			1	1	174-4	2; 0	80% TFA/ 30 min. Einwirkzeit/1:10 verdünnt/ 2:2 HCCA/TA2	2012-08-16	Vibrio	harveyi	Vibrio	harveyi	2.28	Vibrio	harveyi	2.21	A	1	1	0	Vibrio harveyi	Vibrio harveyi	0	0	0	0
			1	1	18-VB00006	3; WGS sequenced	DT	2018-01-08	Vibrio	harveyi	Vibrio	harveyi	2.41	Vibrio	harveyi	2.4	A	1	1	0	Vibrio harveyi	Vibrio harveyi	0	0	0	0
			1	0	P340-7	3; WGS sequenced	DT	2020-07-07	Vibrio	jasicida	Vibrio	jasicida	2.53	Vibrio	harveyi	2.49	B	0	0	1	Vibrio jasicida	Vibrio harveyi	0	0	0	0
			1	1	P340-9	3; WGS sequenced	DT	2020-02-07	Vibrio	jasicida	Vibrio	jasicida	2.41	Vibrio	jasicida	2.36	A	1	1	0	Vibrio jasicida	Vibrio jasicida	0	0	0	0
			1	0	12-VBH0498	4; WGS sequenced (BfR)	DT	2021-02-02	Vibrio	metoecus	Vibrio	mimicus	2.48	Vibrio	metoecus	2.41	B	0	0	1	Vibrio mimicus	Vibrio metoecus	0	0	0	0
			1	1	20-VB00016	4; WGS sequenced (BfR)	DT	2021-02-24	Vibrio	metoecus	Vibrio	metoecus	2.34	Vibrio	metoecus	2.32	A	1	1	0	Vibrio metoecus	Vibrio metoecus	0	0	0	0
			0	0	13-VB00021	4; WGS sequenced	DT	2021-02-02	Vibrio	metschnikovii	Vibrio	metschnikovii	2.15	Vibrio	metschnikovii	2.1	A	1	1	0	Vibrio metschnikovii	Vibrio metschnikovii	0	0	0	0
			1	1	20-VB00299	4; WGS sequenced	DT	2021-02-24	Vibrio	navarrensis	Vibrio	navarrensis	2.33	Vibrio	navarrensis	2.21	A	1	1	0	Vibrio navarrensis	Vibrio navarrensis	0	0	0	0
			1	1	20-VB00309	4; WGS sequenced	DT	2021-02-24	Vibrio	navarrensis	Vibrio	navarrensis	2.16	Vibrio	navarrensis	1.99	A	1	1	0	Vibrio navarrensis	Vibrio navarrensis	0	0	0	0
			1	0	17-VB00403	3; WGS sequenced	DT	2017-12-04	Vibrio	owensii	Vibrio	owensii	2.35	Vibrio	jasicida	2.27	B	0	0	1	Vibrio owensii	Vibrio jasicida	0	0	0	0
			1	1	17-VB00254-0_BfR 18_DT	3; confirmed by NRL-BfR	DT	2019-11-22	Vibrio	parahaemolyticus	Vibrio	parahaemolyticus	2.28	Vibrio	parahaemolyticus	2.26	A	1	1	0	Vibrio parahaemolyticus	Vibrio parahaemolyticus	0	0	0	0
			1	1	11-VBH0308	3; well defined isolate	DT	2021-02-02	Vibrio	vulnificus	Vibrio	vulnificus	2.45	Vibrio	vulnificus	2.35	A	1	1	0	Vibrio vulnificus	Vibrio vulnificus	0	0	0	0
			1	1	CVUAS 33180	3; sequenced	DT	2021-08-04	Photobacterium	damselae	Photobacterium	damselae	2.22	Photobacterium	damselae	2.02	A	1	1	0	Photobacterium damselae	Photobacterium damselae	0	0	0	0
			1	1	CVUAS 34147	3; sequenced	eDT	2022-08-11	Photobacterium	damselae	Photobacterium	damselae	2.14	Photobacterium	damselae	2.07	A	1	1	0	Photobacterium damselae	Photobacterium damselae	0	0	0	0
			1	1	CVUAS 1266,2	3; sequenced	EFEx	2019-09-25	Photobacterium	piscicola	Photobacterium	piscicola	2.6	Photobacterium	iliopiscarium	1.57	A	1	1	0	Photobacterium piscicola	Photobacterium iliopiscarium	0	0	0	0
			1	1	CVUAS 842.2	3; sequenced	Efex	2013-03-07	Photobacterium	swingsii	Photobacterium	swingsii	2.63	Providencia	alcalifaciens	1.37	A	1	1	0	Photobacterium swingsii	Providencia alcalifaciens	0	0	0	0
			1	0	CVUAS 7079	3; spezific PCR (CVFR)	eDT	2022-06-23	Vibrio	alginolyticus	Vibrio	alginolyticus	2.18	Vibrio	alginolyticus_17-VB00051_BfR	2.17	B	0	0	1	Vibrio alginolyticus	Vibrio alginolyticus_17-VB00051_BfR	0	0	0	0
			1	1	DSM 2171	3; type strain	80% TFA/ 30 min. Einwirkzeit/1:10 verdünnt/ 2:2 HCCA/TA2	2012-07-12	Vibrio	alginolyticus	Vibrio	alginolyticus	2.3	Vibrio	alginolyticus	2.29	A	1	1	0	Vibrio alginolyticus	Vibrio alginolyticus	0	0	0	0
			1	1	A8-12	3; gyrB sequence	eDT	2022-06-23	Vibrio	anguillarum	Vibrio	anguillarum	2.22	Vibrio	anguillarum	2.2	A	1	1	0	Vibrio anguillarum	Vibrio anguillarum	0	0	0	0
			1	0	CVUAS 10227	3; sequenced	eDT	2022-06-23	Vibrio	cholerae	Vibrio	cholerae_23-VB00040_BfR	2.27	Vibrio	cholerae	2.26	B	0	0	1	Vibrio cholerae_23-VB00040_BfR	Vibrio cholerae	0	0	0	0
			1	1	CVUAS 8995	3; sequenced	eDT	2013-04-10	Vibrio	diazotrophicus	Vibrio	diazotrophicus	2.14	Vibrio	diazotrophicus	2.14	A	1	1	0	Vibrio diazotrophicus	Vibrio diazotrophicus	0	0	0	0
			1	1	CVUAS 1754	3; sequenced	eDT	2013-04-16	Vibrio	furnissii	Vibrio	furnissii	2.2	Vibrio	furnissii	2.05	A	1	1	0	Vibrio furnissii	Vibrio furnissii	0	0	0	0
			1	1	DSM 14383	3; public strain collection, sequenced	eDT	2022-06-23	Vibrio	furnissii	Vibrio	furnissii	2.21	Vibrio	furnissii	2.06	A	1	1	0	Vibrio furnissii	Vibrio furnissii	0	0	0	0
			1	1	CVUAS 619	2; 0	eDT	2022-06-23	Vibrio	metschnikovii	Vibrio	metschnikovii	2.35	Vibrio	metschnikovii	2.3	A	1	1	0	Vibrio metschnikovii	Vibrio metschnikovii	0	0	0	0
			1	0	CVUAS 7872	3; sequenced	eDT	2022-06-23	Vibrio	mimicus	Vibrio	mimicus	2.41	Vibrio	metoecus	2.37	B	0	0	1	Vibrio mimicus	Vibrio metoecus	0	0	0	0
			1	1	DSM 19130	4; type strain; WGS sequenced	80% TFA/ 30 min. Einwirkzeit/1:10 verdünnt/ 2:2 HCCA/TA2	2011-01-24	Vibrio	mimicus	Vibrio	mimicus	2.31	Vibrio	mimicus	2.28	A	1	1	0	Vibrio mimicus	Vibrio mimicus	0	0	0	0
			1	1	DSM 10027	3; type strain	eDT	2022-06-23	Vibrio	parahaemolyticus	Vibrio	parahaemolyticus	2.21	Vibrio	parahaemolyticus	2.16	A	1	1	0	Vibrio parahaemolyticus	Vibrio parahaemolyticus	0	0	0	0
			1	1	CVUAS 871,2	3; sequenced	eDT	2014-08-21	Vibrio	sp-CVUAS-871,2	Vibrio	sp-CVUAS-871,2	2.28	Vibrio	mimicus	1.45	A	1	1	0	Vibrio sp-CVUAS-871,2	Vibrio mimicus	0	0	0	0
			1	0	CVUAS 2778,2	3; sequenced	eDT	2019-10-24	Vibrio	tubiashii	Vibrio	tubiashii	2.05	Vibrio	europaeus	2.03	B	0	0	1	Vibrio tubiashii	Vibrio europaeus	0	0	0	0
			1	0	CVUAS 2778,2	3; sequenced	eDT	2019-10-24	Vibrio	tubiashii	Vibrio	tubiashii	2.51	Vibrio	brasiliensis	2.18	B	0	0	1	Vibrio tubiashii	Vibrio brasiliensis	0	0	0	0
			1	1	LVM05 LVU05	3; sequenced + species specific PCR (LGL) [0069]	EFex	2015-04-14	Vibrio	vulnificus	Vibrio	vulnificus	2.46	Vibrio	vulnificus	2.45	A	1	1	0	Vibrio vulnificus	Vibrio vulnificus	0	0	0	0
			1	0	CVUAS 30333	3; sequenced	eDT	2018-10-25	Wohlfahrtiimonas	sp-G9077	Wohlfahrtiimonas	sp-G9077	2.42	Wohlfahrtiimonas	chitiniclastica	2.35	B	0	0	1	Wohlfahrtiimonas sp-G9077	Wohlfahrtiimonas chitiniclastica	0	0	0	0
			1	1	10-7-D-03033-2	3; sequenced	EFEx	2016-12-14	Ignatzschineria	indica	Ignatzschineria	indica	2.43	Ignatzschineria	indica	2.18	A	1	1	0	Ignatzschineria indica	Ignatzschineria indica	0	0	0	0
			1	1	CVUAS 9634	3; sequenced	DT	2013-09-17	Ignatzschineria	ureiclastica	Ignatzschineria	ureiclastica	2.58	Ignatzschineria	ureiclastica	2.42	A	1	1	0	Ignatzschineria ureiclastica	Ignatzschineria ureiclastica	0	0	0	0
			1	1	217-U2-6	3; sequenced	EFex	2017-03-15	Stenotrophomonas	chelatiphaga	Stenotrophomonas	chelatiphaga	2.14	Stenotrophomonas	maltophilia	1.61	A	1	1	0	Stenotrophomonas chelatiphaga	Stenotrophomonas maltophilia	0	0	0	0
			1	1	ATCC 13637	3; type strain	80% TFA/1:10 verdünnt/1:1 HCCA:TA2	2009-09-03	Stenotrophomonas	maltophilia	Stenotrophomonas	maltophilia	2.44	Stenotrophomonas	maltophilia	2.26	A	1	1	0	Stenotrophomonas maltophilia	Stenotrophomonas maltophilia	0	0	0	0
			1	1	Sm 207 217	2; 0	80% TFA/1:10 verdünnt/1:1 HCCA:TA2	2009-05-14	Stenotrophomonas	maltophilia	Stenotrophomonas	maltophilia	2.44	Stenotrophomonas	maltophilia	2.22	A	1	1	0	Stenotrophomonas maltophilia	Stenotrophomonas maltophilia	0	0	0	0
			1	1	277-U2-2	3; sequenced	Efex	2016-12-28	Stenotrophomonas	rhizophila	Stenotrophomonas	rhizophila	2.42	Stenotrophomonas	rhizophila	1.8	A	1	1	0	Stenotrophomonas rhizophila	Stenotrophomonas rhizophila	0	0	0	0
			1	1	RRLK03_01	2; 0	80% TFA/1:10 verdünnt/1:1 HCCA:TA2	2015-05-18	Stenotrophomonas	rhizophila	Stenotrophomonas	rhizophila	2.77	Stenotrophomonas	rhizophila	2.4	A	1	1	0	Stenotrophomonas rhizophila	Stenotrophomonas rhizophila	0	0	0	0
			1	1	CVUAS 4239,2	3; sequenced, biochemistry	eDT	2014-06-18	Stenotrophomonas	tumulicola	Stenotrophomonas	tumulicola	2.47	Stenotrophomonas	chelatiphaga	1.69	A	1	1	0	Stenotrophomonas tumulicola	Stenotrophomonas chelatiphaga	0	0	0	0
			1	1	CVUAS 1556	3; specific PCR cap F	DT	2016-03-01	Pasteurella	multocida	Pasteurella	multocida	2.42	Pasteurella	multocida	2.32	A	1	1	0	Pasteurella multocida	Pasteurella multocida	0	0	0	0
			1	1	P 1997	4; specific PCR	eDT	2018-03-23	Pasteurella	multocida	Pasteurella	multocida	2.35	Pasteurella	multocida	2.31	A	1	1	0	Pasteurella multocida	Pasteurella multocida	0	0	0	0
			1	0	LHL 1427	3; sequenced	DT	2013-06-25	Pasteurellaceae	Bisgaard-Taxon-40	Haemophilus	parainfluenzae	1.36	Pseudomonas	marginalis	1.31	B	0	0	1	Haemophilus parainfluenzae	Pseudomonas marginalis	0	0	0	0
			1	0	CVUAS 9987,2	3; sequenced	eDT	2015-07-15	Pasteurellaceae	canine-oral-taxon-080	Frederiksenia	canicola	1.83	Frederiksenia	canicola	1.8	B	0	0	1	Frederiksenia canicola	Frederiksenia canicola	0	0	0	0
			1	0	CVUAS 261,4	3; sequenced	EFEx	2018-03-05	Pasteurellaceae	sp-CVUAS-261,4	Klebsiella	oxytoca	1.47	Pseudomonas	savastanoi	1.42	B	0	0	1	Klebsiella oxytoca	Pseudomonas savastanoi	0	0	0	0
			1	0	CVUAS 31988	2; sequenced	EFEx	2019-10-09	Pasteurellaceae	sp-CVUAS-31988	Haemophilus	haemolyticus	1.65	Haemophilus	haemolyticus	1.61	B	0	0	1	Haemophilus haemolyticus	Haemophilus haemolyticus	0	0	0	0
			1	0	CVUAS 34093	2; sequenced	EFex	2022-08-05	Pasteurellaceae	sp-CVUAS-34093	Actinobacillus	lignieresii	1.55	Mannheimia	caviae	1.49	B	0	0	1	Actinobacillus lignieresii	Mannheimia caviae	0	0	0	0
			1	0	CVUAS 4868	3; sequenced	DT	2013-06-25	Pasteurellaceae	sp-CVUAS-4868	Enterococcus	faecalis	1.34	Paucilactobacillus	suebicus	1.3	B	0	0	1	Enterococcus faecalis	Paucilactobacillus suebicus	0	0	0	0
			1	0	CVUAS 724,3	3; sequenced	eDT	2016-07-05	Pasteurellaceae	sp-CVUAS-724,3	Rodentibacter	heylii	1.47	Rodentibacter	heylii	1.44	B	0	0	1	Rodentibacter heylii	Rodentibacter heylii	0	0	0	0
			1	0	CVUAS 9305	3; sequenced	DT	2017-05-16	Pasteurellaceae	sp-CVUAS-9305	Actinobacillus	suis	1.33	Actinobacillus	suis	1.3	B	0	0	1	Actinobacillus suis	Actinobacillus suis	0	0	0	0
			1	0	CVUAS 9967,2	3; sequenced	EFEx	2014-12-16	Pasteurellaceae	sp-CVUAS-9967,2	Haemophilus	haemolyticus	1.74	Haemophilus	parainfluenzae	1.62	B	0	0	1	Haemophilus haemolyticus	Haemophilus parainfluenzae	0	0	0	0
			1	0	CVUAS 32290	3; sequenced	eDT	2020-04-28	Pasteurellaceae	sp-LHL-U-309	Lactobacillus	pentosus	1.45	Chelonobacter	oris	1.39	B	0	0	1	Lactobacillus pentosus	Chelonobacter oris	0	0	0	0
			1	0	LHL U-309	3; sequenced	DT	2013-10-14	Pasteurellaceae	sp-LHL-U-309	Chelonobacter	oris	1.66	Chelonobacter	oris	1.58	B	0	0	1	Chelonobacter oris	Chelonobacter oris	0	0	0	0
			1	0	LHL U-3444	3; sequenced	DT	2013-10-14	Pasteurellaceae	sp-LHL-U-3444	Chelonobacter	oris	1.54	Chelonobacter	oris	1.51	B	0	0	1	Chelonobacter oris	Chelonobacter oris	0	0	0	0
			1	0	CVUAS 6779	3; sequenced	DT	2013-09-11	Pasteurellaceae	sp-MCCM-2539	Haemophilus	pittmaniae	1.53	Citrobacter	koseri	1.51	B	0	0	1	Haemophilus pittmaniae	Citrobacter koseri	0	0	0	0
			1	1	2031-10	3; sequenced	DT	2013-04-03	Rodentibacter	heylii	Rodentibacter	heylii	2.4	Rodentibacter	heylii	2.25	A	1	1	0	Rodentibacter heylii	Rodentibacter heylii	0	0	0	0
			1	1	2376-10	3; sequenced	DT	2013-04-03	Rodentibacter	heylii	Rodentibacter	heylii	2.5	Rodentibacter	heylii	2.48	A	1	1	0	Rodentibacter heylii	Rodentibacter heylii	0	0	0	0
			1	0	CVUAS 4946	3; sequenced	DT	2013-06-13	Spirabiliibacterium	mucosae	Staphylococcus	sciuri	1.42	Photorhabdus	akhurstii	1.36	B	0	0	1	Staphylococcus sciuri	Photorhabdus akhurstii	0	0	0	0
			1	0	CVUAS 5940	3; sequenced	eDT	2021-03-18	Spirabiliibacterium	mucosae	Sphingomonas	aurantiaca	1.28	Xanthomonas	hortorum	1.26	B	0	0	1	Sphingomonas aurantiaca	Xanthomonas hortorum	0	0	0	0
			1	0	CVUAS 8966	3; sequenced	DT	2013-07-23	Volucribacter	amazonae	Haemophilus	influenzae	1.53	Haemophilus	influenzae	1.49	B	0	0	1	Haemophilus influenzae	Haemophilus influenzae	0	0	0	0
			1	0	CVUAS 308,2	3; sequenced	DT	2013-11-06	Psittacicella	hinzii	Agromyces	cerinus	1.43	Clostridium	tetani	1.29	B	0	0	1	Agromyces cerinus	Clostridium tetani	0	0	0	0
			0	0	DSM 24110	3; public strain collection	80% TFA/1:10 verdünnt/1:1 HCCA:TA2	2016-12-14	Acinetobacter	baumannii	Acinetobacter	baumannii	2.51	Acinetobacter	baumannii	2.48	A	1	1	0	Acinetobacter baumannii	Acinetobacter baumannii	0	0	0	0
			0	0	DSM 30011	3; public strain collection	80% TFA/1:10 verdünnt/1:1 HCCA:TA2	2014-09-03	Acinetobacter	baumannii	Acinetobacter	baumannii	2.46	Acinetobacter	baumannii	2.41	A	1	1	0	Acinetobacter baumannii	Acinetobacter baumannii	0	0	0	0
			1	1	CVUAS 31883	3; sequenced	EFEx	2019-08-23	Acinetobacter	defluvii	Acinetobacter	defluvii	2.16	Acinetobacter	defluvii	2.05	A	1	1	0	Acinetobacter defluvii	Acinetobacter defluvii	0	0	0	0
			1	1	CVUAS 7795	3; sequenced	DT	2013-09-18	Acinetobacter	guillouiae	Acinetobacter	guillouiae	2.34	Acinetobacter	guillouiae	2.24	A	1	1	0	Acinetobacter guillouiae	Acinetobacter guillouiae	0	0	0	0
			1	1	CVUAS 2466	3; sequenced	DT	2013-09-18	Acinetobacter	johnsonii	Acinetobacter	johnsonii	2.3	Acinetobacter	johnsonii	2.26	A	1	1	0	Acinetobacter johnsonii	Acinetobacter johnsonii	0	0	0	0
			1	1	CVUAS 3963	3; sequenced	DT	2013-09-18	Acinetobacter	junii	Acinetobacter	junii	2.33	Acinetobacter	junii	2.31	A	1	1	0	Acinetobacter junii	Acinetobacter junii	0	0	0	0
			1	1	CVUAS 7714	3; sequenced	DT	2013-09-18	Acinetobacter	junii	Acinetobacter	junii	2.49	Acinetobacter	junii	2.45	A	1	1	0	Acinetobacter junii	Acinetobacter junii	0	0	0	0
			1	1	CVUAS 8349	3; sequenced	DT	2013-09-18	Acinetobacter	lwoffii	Acinetobacter	lwoffii	2.35	Acinetobacter	lwoffii	2.27	A	1	1	0	Acinetobacter lwoffii	Acinetobacter lwoffii	0	0	0	0
			0	0	DSM 30502	3; public strain collection	#CON=approx. 3 loops in Epp. tube#TRT=plus 50-100 mkL 100 pct. TFA| 30 Min treatment|1:10 diluted, inactivation date: 01.07.2022| 1:1 HCCA| Andy 3.0#EXT=Acinetobacter lwoffii DSM 30502, Preparation & measurement: A. Gries#LAS=LL30 pct. 1000, "LL60 pct." 10-20 sh. | Laser attenuator offset: 52 pct.|Range: 20 pct. (Autoflex 2019 04 04(PeterSetup).isset) defocussed 5xunter Strichueberlappung und ToM…	2022-07-20	Acinetobacter	lwoffii	Acinetobacter	lwoffii	2.13	Acinetobacter	lwoffii	1.9	A	1	1	0	Acinetobacter lwoffii	Acinetobacter lwoffii	0	0	0	0
			0	0	DSM 9312	3; public strain collection	#CON=approx. 3 loops in Epp. tube#TRT=plus 50-100 mkL 100 pct. TFA| 30 Min treatment|1:10 diluted, inactivation date: 28.04.2022| 1:1 HCCA| Andy 3.0#EXT=Acinetobacter pittii DSM 9312, Preparation & measurement: A. Gries#LAS=LL30 pct. 1000, "LL60 pct." 10-20 sh. | Laser attenuator offset: 52 pct.|Range: 20 pct. (Autoflex 2019 04 04(PeterSetup).isset) defocussed 5xunter Strichueberlappung und ToM 2…	2022-05-06	Acinetobacter	pittii	Acinetobacter	pittii	2.4	Acinetobacter	pittii	2.36	A	1	1	0	Acinetobacter pittii	Acinetobacter pittii	0	0	0	0
			0	0	DSM 9318	3; public strain collection	#CON=approx. 3 loops in Epp. tube#TRT=plus 50-100 mkL 100 pct. TFA| 30 Min treatment|1:10 diluted, inactivation date: 01.07.2022| 1:1 HCCA| Andy 3.0#EXT=Acinetobacter pittii DSM 9318, Preparation & measurement: A. Gries#LAS=LL30 pct. 1000, "LL60 pct." 10-20 sh. | Laser attenuator offset: 52 pct.|Range: 20 pct. (Autoflex 2019 04 04(PeterSetup).isset) defocussed 5xunter Strichueberlappung und ToM 2…	2022-07-20	Acinetobacter	pittii	Acinetobacter	lactucae	2.28	Acinetobacter	lactucae	2.14	A	0	0	1	Acinetobacter lactucae	Acinetobacter lactucae	0	0	0	0
			1	1	CVUAS 7379,3	2; sequenced	eDT	2015-02-18	Acinetobacter	pseudolwoffii	Acinetobacter	pseudolwoffii	2.29	Acinetobacter	pseudolwoffii	2.24	A	1	1	0	Acinetobacter pseudolwoffii	Acinetobacter pseudolwoffii	0	0	0	0
			1	1	CVUAS 845	3; sequenced	DT	2013-09-18	Acinetobacter	pseudolwoffii	Acinetobacter	pseudolwoffii	2.08	Acinetobacter	pseudolwoffii	2.07	A	1	1	0	Acinetobacter pseudolwoffii	Acinetobacter pseudolwoffii	0	0	0	0
			1	0	CVUAS 32366	3; sequenced	eDT	2020-06-19	Acinetobacter	sp-CVUAS-32366	Clostridium	baratii	1.47	Acinetobacter	cumulans	1.47	B	0	0	1	Clostridium baratii	Acinetobacter cumulans	0	0	0	0
			1	1	CVUAS 7662	3; sequenced	DT	2013-09-18	Acinetobacter	variabilis	Acinetobacter	variabilis	2.17	Acinetobacter	variabilis	2.15	A	1	1	0	Acinetobacter variabilis	Acinetobacter variabilis	0	0	0	0
			1	0	CVUAS 7269	3; sequenced	eDT	2013-09-11	Moraxella	bovoculi	Moraxella	bovoculi	2.16	Moraxella	ovis	2.1	B	0	0	1	Moraxella bovoculi	Moraxella ovis	0	0	0	0
			1	1	LHL 1171	3; sequenced	eDT	2013-09-11	Moraxella	bovoculi	Moraxella	bovoculi	2.06	Moraxella	ovis	1.96	A	1	1	0	Moraxella bovoculi	Moraxella ovis	0	0	0	0
			1	1	CVUAS 7014	3; sequenced	eDT	2013-09-11	Moraxella	catarrhalis	Moraxella	catarrhalis	2.53	Moraxella	catarrhalis	2.51	A	1	1	0	Moraxella catarrhalis	Moraxella catarrhalis	0	0	0	0
			1	0	CVUAS 11674,3	3; sequenced	eDT	2022-03-22	Moraxella	cuniculi	Moraxella	catarrhalis	1.63	Moraxella	catarrhalis	1.51	B	0	0	1	Moraxella catarrhalis	Moraxella catarrhalis	0	0	0	0
			1	0	CVUAS 31885	3; 0	EFex	2019-09-03	Moraxella	osloensis	Moraxella	osloensis	1.94	Moraxella	osloensis	1.87	B	0	0	1	Moraxella osloensis	Moraxella osloensis	0	0	0	0
			1	0	CVUAS 7064	3; sequenced	DT	2013-09-11	Moraxella	ovis	Moraxella	bovoculi	2.32	Moraxella	ovis	1.97	A	0	0	1	Moraxella bovoculi	Moraxella ovis	0	0	0	0
			1	0	CVUAS 10307	3; sequenced; biochemistry	eDT	2014-01-22	Psychrobacter	frigidicola	Pseudomonas	rhodesiae	1.33	Acinetobacter	parvus	1.24	B	0	0	1	Pseudomonas rhodesiae	Acinetobacter parvus	0	0	0	0
			1	1	57z-1	3; sequenced	EFEx	2016-12-28	Psychrobacter	pasteurii	Psychrobacter	pasteurii	2.04	Psychrobacter	phenylpyruvicus	1.92	A	1	1	0	Psychrobacter pasteurii	Psychrobacter phenylpyruvicus	0	0	0	0
			1	0	10-4-D-04921	3; sequenced; biochemistry	eDT	2014-01-22	Psychrobacter	pulmonis	Psychrobacter	pulmonis	2.35	Psychrobacter	faecalis	2.19	B	0	0	1	Psychrobacter pulmonis	Psychrobacter faecalis	0	0	0	0
			1	0	CVUAS 7715	3; sequenced; biochemistry	eDT	2014-01-22	Psychrobacter	pulmonis	Psychrobacter	maritimus	1.78	Psychrobacter	pulmonis	1.71	B	0	0	1	Psychrobacter maritimus	Psychrobacter pulmonis	0	0	0	0
			1	0	CVUAS 163	3; public strain collection; sequenced	EFEx	2018-09-25	Pseudomonas	(alkylphenolica)	Pseudomonas	japonica	1.59	Pseudomonas	graminis	1.57	B	0	0	1	Pseudomonas japonica	Pseudomonas graminis	0	0	0	0
			1	0	CVUAS 30029	2; sequenced	EFEx	2020-01-23	Pseudomonas	[baetica]	Pseudomonas	koreensis	2.06	Pseudomonas	rhodesiae	1.94	A	0	0	1	Pseudomonas koreensis	Pseudomonas rhodesiae	0	0	0	0
			1	1	11-0023135001-01 LVU 08	3; sequenced (LGL)	eDT	2015-04-15	Pseudomonas	aeruginosa	Pseudomonas	aeruginosa	2.33	Pseudomonas	aeruginosa	2.28	A	1	1	0	Pseudomonas aeruginosa	Pseudomonas aeruginosa	0	0	0	0
			0	0	Y 8296	2; 0	80% TFA/1:10 verdünnt/1:1 HCCA:TA2	2007-01-10	Pseudomonas	aeruginosa	Pseudomonas	aeruginosa	2.46	Pseudomonas	aeruginosa	2.38	A	1	1	0	Pseudomonas aeruginosa	Pseudomonas aeruginosa	0	0	0	0
			0	0	ATCC 17809	3; public strain collection	in 80% TFA/ 30 min. Einwirkzeit/1:10 verdünnt/ 1:1 HCCATA2 (A)	2008-02-20	Pseudomonas	chlororaphis	Pseudomonas	chlororaphis	2.44	Pseudomonas	chlororaphis	2.3	A	1	1	0	Pseudomonas chlororaphis	Pseudomonas chlororaphis	0	0	0	0
			0	0	ATCC 23974	3; public strain collection	TFAextr	2021-09-08	Pseudomonas	putida	Pseudomonas	putida	2.33	Pseudomonas	putida	2.22	A	1	1	0	Pseudomonas putida	Pseudomonas putida	0	0	0	0
			0	0	DSM 5190	3; type strain	TFAextr	2022-06-04	Pseudomonas	stutzeri	Pseudomonas	stutzeri	2.61	Pseudomonas	stutzeri	2.27	A	1	1	0	Pseudomonas stutzeri	Pseudomonas stutzeri	0	0	0	0
			0	0	A-269 05 A	2; aus Ringversuch	80% TFA/1:10 verdünnt/ 1:1 HCCATA2	2012-04-02	Francisella	tularensis	Arthrobacter	pyridinolis	1.43	Lactococcus	lactis	1.33	B	0	0	1	Arthrobacter pyridinolis	Lactococcus lactis	0	0	0	0
			0	0	DSM 102975	3; type strain	80§ TFA, 30 Minuten ,1:10 verdünnt , gespottet 1:1 mit Matrix (12g/l HCCA in TA2)	2016-12-12	Allofrancisella	guangzhouensis	Paracoccus	denitrificans	1.33	Enterococcus	faecalis	1.29	B	0	0	1	Paracoccus denitrificans	Enterococcus faecalis	0	0	0	0
			0	0	DSM 22475	3; type strain	80§ TFA, 1:10 verdünnt , gespottet 1:1 mit Matrix (12g/l HCCA in TA2)	2015-11-18	Francisella	hispaniensis	Lactobacillus	plantarum	1.42	Francisella	philomiragia	1.38	B	0	0	1	Lactobacillus plantarum	Francisella philomiragia	0	0	0	0
			0	0	DSM 18777	3; strain collection of the RKI	EFEx	2013-06-20	Francisella	noatunensis	Francisella	philomiragia	1.78	Francisella	philomiragia	1.69	B	0	0	1	Francisella philomiragia	Francisella philomiragia	0	0	0	0
			0	0	DSM 21254	3; type strain	80§ TFA, 1:10 verdünnt , gespottet 1:1 mit Matrix (12g/l HCCA in TA2)	2015-11-25	Francisella	orientalis	Francisella	philomiragia	1.57	Francisella	philomiragia	1.53	B	0	0	1	Francisella philomiragia	Francisella philomiragia	0	0	0	0
			0	0	DSM 7535	3; type strain	EFEx	2013-06-20	Francisella	philomiragia	Francisella	philomiragia	1.9	Francisella	philomiragia	1.86	B	0	0	1	Francisella philomiragia	Francisella philomiragia	0	0	0	0
			1	0	CVUAS 4680,2	3; FLI: specific PCR	DT	2013-04-02	Francisella	tularensis	Morganella	morganii	1.27	Morganella	morganii	1.26	B	0	0	1	Morganella morganii	Morganella morganii	0	0	0	0
			0	0	Ft32	3; 0	in 80% TFA/ 30 min. Einwirkzeit und Zentrifugation/1:10 verdünnt/ 1:1 HCCA TA2 (A)	2013-04-23	Francisella	tularensis	Clostridium	beijerinckii	1.49	Loigolactobacillus	coryniformis	1.46	B	0	0	1	Clostridium beijerinckii	Loigolactobacillus coryniformis	0	0	0	0
			0	0	Ft31	3; 0	in 80% TFA/ 30 min. Einwirkzeit und Zentrifugation mit Filtrierung, 1:10 verdünnt/ 1:1 HCCA/TA2	2013-04-26	Francisella	tularensis	Agrobacterium	radiobacter	1.46	Latilactobacillus	fuchuensis	1.43	B	0	0	1	Agrobacterium radiobacter	Latilactobacillus fuchuensis	0	0	0	0
			0	0	F064	3; strain collection of the FLI	EFEx	2013-06-20	Francisella	tularensis	Lentilactobacillus	parabuchneri	1.6	Haemophilus	influenzae	1.41	B	0	0	1	Lentilactobacillus parabuchneri	Haemophilus influenzae	0	0	0	0
			0	0	Ft26	3; 0	in 80% TFA, 30 min, Filtriert, Zentrifugiert, 1:10 Verduennt in H2O, Probe 1:1 mit Matrix (12g/l HCCA in TA2)	2017-06-01	Francisella	tularensis	Lactobacillus	plantarum	1.29	Pandoraea	nosoerga	1.27	B	0	0	1	Lactobacillus plantarum	Pandoraea nosoerga	0	0	0	0
			0	0	BfR-VB-00003 LMG 7909	3; type strain	DT	2019-09-01	Vibrio	aestuarianus	Vibrio	aestuarianus	2.39	Vibrio	aestuarianus	2.39	A	1	1	0	Vibrio aestuarianus	Vibrio aestuarianus	0	0	0	0
			0	0	17-VB00029	3; rpob Sequenzierung Vibrio anguillarum Speziesidentität 99% Sequenzidentität(bp) 867/871	DT	2017-01-18	Vibrio	anguillarum	Vibrio	anguillarum	2.34	Vibrio	anguillarum	2.3	A	1	1	0	Vibrio anguillarum	Vibrio anguillarum	0	0	0	0
			0	0	17-VB00046	4; WGS sequenced	DT	2017-03-02	Vibrio	campbelli	Vibrio	harveyi	2.03	Vibrio	harveyi	1.97	A	0	0	1	Vibrio harveyi	Vibrio harveyi	0	0	0	0
			0	0	18-VB00023	4; WGS sequenced	DT	2018-01-08	Vibrio	campbelli	Vibrio	harveyi	2.17	Vibrio	harveyi	2.13	A	0	0	1	Vibrio harveyi	Vibrio harveyi	0	0	0	0
			0	0	16-VB00067-0_BfR 1_eDT	3; confirmed by NRL-BfR	eDT	2019-06-07	Vibrio	cholerae	Vibrio	mimicus	1.93	Vibrio	albensis	1.87	B	0	0	1	Vibrio mimicus	Vibrio albensis	0	0	0	0
			0	0	45V066-10	4; WGS sequenced	DT	2021-02-02	Vibrio	cincinnatiensis	Vibrio	cincinnatiensis	1.52	Vibrio	alginolyticus	1.4	B	0	0	1	Vibrio cincinnatiensis	Vibrio alginolyticus	0	0	0	0
			0	0	LMG 7891	3; type strain	DT	2020-02-29	Vibrio	cincinnatiensis	Vibrio	cincinnatiensis	2.14	Vibrio	europaeus	1.44	A	1	1	0	Vibrio cincinnatiensis	Vibrio europaeus	0	0	0	0
			0	0	15-VB00100	3; rpob	DT	2021-02-02	Vibrio	diazotrophicus	Vibrio	diazotrophicus	2.08	Vibrio	diazotrophicus	1.98	A	1	1	0	Vibrio diazotrophicus	Vibrio diazotrophicus	0	0	0	0
			0	0	20-VB00358	3; well defined isolate	DT	2020-11-13	Vibrio	fluvialis	Vibrio	fluvialis	2.42	Vibrio	fluvialis	2.16	A	1	1	0	Vibrio fluvialis	Vibrio fluvialis	0	0	0	0
			0	0	LMG 7894	3; type strain	DT	2021-02-24	Vibrio	fluvialis	Vibrio	fluvialis	2.22	Vibrio	fluvialis	2.18	A	1	1	0	Vibrio fluvialis	Vibrio fluvialis	0	0	0	0
			0	0	174-4	2; 0	80% TFA/ 30 min. Einwirkzeit/1:10 verdünnt/ 2:2 HCCA/TA2	2012-08-16	Vibrio	harveyi	Vibrio	harveyi	2.28	Vibrio	harveyi	2.18	A	1	1	0	Vibrio harveyi	Vibrio harveyi	0	0	0	0
			0	0	18-VB00006	3; WGS sequenced	DT	2018-01-08	Vibrio	harveyi	Vibrio	harveyi	2.32	Vibrio	harveyi	2.04	A	1	1	0	Vibrio harveyi	Vibrio harveyi	0	0	0	0
			0	0	P340-7	3; WGS sequenced	DT	2020-07-07	Vibrio	jasicida	Vibrio	harveyi	2.49	Vibrio	harveyi	2.43	A	0	0	1	Vibrio harveyi	Vibrio harveyi	0	0	0	0
			0	0	P340-9	3; WGS sequenced	DT	2020-02-07	Vibrio	jasicida	Vibrio	harveyi	2.29	Vibrio	harveyi	2.25	A	0	0	1	Vibrio harveyi	Vibrio harveyi	0	0	0	0
			0	0	12-VBH0498	4; WGS sequenced (BfR)	DT	2021-02-02	Vibrio	metoecus	Vibrio	mimicus	2.34	Vibrio	diazotrophicus	1.58	A	0	0	1	Vibrio mimicus	Vibrio diazotrophicus	0	0	0	0
			0	0	20-VB00016	4; WGS sequenced (BfR)	DT	2021-02-24	Vibrio	metoecus	Vibrio	mimicus	2.06	Pseudomonas	cichorii	1.46	A	0	0	1	Vibrio mimicus	Pseudomonas cichorii	0	0	0	0
			0	0	13-VB00021	4; WGS sequenced	DT	2021-02-02	Vibrio	metschnikovii	Vibrio	metschnikovii	1.67	Vibrio	metschnikovii	1.58	B	0	0	1	Vibrio metschnikovii	Vibrio metschnikovii	0	0	0	0
			0	0	20-VB00299	4; WGS sequenced	DT	2021-02-24	Vibrio	navarrensis	Vibrio	navarrensis	2.33	Vibrio	navarrensis	2.21	A	1	1	0	Vibrio navarrensis	Vibrio navarrensis	0	0	0	0
			0	0	20-VB00309	4; WGS sequenced	DT	2021-02-24	Vibrio	navarrensis	Vibrio	navarrensis	2.16	Vibrio	navarrensis	1.99	A	1	1	0	Vibrio navarrensis	Vibrio navarrensis	0	0	0	0
			0	0	17-VB00403	3; WGS sequenced	DT	2017-12-04	Vibrio	owensii	Vibrio	harveyi	2.19	Vibrio	harveyi	2.17	A	0	0	1	Vibrio harveyi	Vibrio harveyi	0	0	0	0
			0	0	17-VB00254-0_BfR 18_DT	3; confirmed by NRL-BfR	DT	2019-11-22	Vibrio	parahaemolyticus	Vibrio	parahaemolyticus	2.28	Vibrio	parahaemolyticus	2.26	A	1	1	0	Vibrio parahaemolyticus	Vibrio parahaemolyticus	0	0	0	0
			0	0	11-VBH0308	3; well defined isolate	DT	2021-02-02	Vibrio	vulnificus	Vibrio	vulnificus	2.32	Vibrio	vulnificus	2.3	A	1	1	0	Vibrio vulnificus	Vibrio vulnificus	0	0	0	0
			1	1	CVUAS 33180	3; sequenced	DT	2021-08-04	Photobacterium	damselae	Photobacterium	damselae	2.22	Photobacterium	damselae	2.02	A	1	1	0	Photobacterium damselae	Photobacterium damselae	0	0	0	0
			1	1	CVUAS 34147	3; sequenced	eDT	2022-08-11	Photobacterium	damselae	Photobacterium	damselae	2.14	Photobacterium	damselae	2.07	A	1	1	0	Photobacterium damselae	Photobacterium damselae	0	0	0	0
			1	0	CVUAS 1266,2	3; sequenced	EFEx	2019-09-25	Photobacterium	piscicola	Photobacterium	iliopiscarium	1.57	Photobacterium	leiognathi	1.56	B	0	0	1	Photobacterium iliopiscarium	Photobacterium leiognathi	0	0	0	0
			1	0	CVUAS 842.2	3; sequenced	Efex	2013-03-07	Photobacterium	swingsii	Providencia	alcalifaciens	1.37	Arthrobacter	luteolus	1.37	B	0	0	1	Providencia alcalifaciens	Arthrobacter luteolus	0	0	0	0
			1	1	CVUAS 7079	3; spezific PCR (CVFR)	eDT	2022-06-23	Vibrio	alginolyticus	Vibrio	alginolyticus	2.06	Vibrio	alginolyticus	1.91	A	1	1	0	Vibrio alginolyticus	Vibrio alginolyticus	0	0	0	0
			0	0	DSM 2171	3; type strain	80% TFA/ 30 min. Einwirkzeit/1:10 verdünnt/ 2:2 HCCA/TA2	2012-07-12	Vibrio	alginolyticus	Vibrio	alginolyticus	2.3	Vibrio	alginolyticus	2.29	A	1	1	0	Vibrio alginolyticus	Vibrio alginolyticus	0	0	0	0
			1	1	A8-12	3; gyrB sequence	eDT	2022-06-23	Vibrio	anguillarum	Vibrio	anguillarum	2.22	Vibrio	anguillarum	2.2	A	1	1	0	Vibrio anguillarum	Vibrio anguillarum	0	0	0	0
			1	0	CVUAS 10227	3; sequenced	eDT	2022-06-23	Vibrio	cholerae	Vibrio	mimicus	2.04	Vibrio	albensis	1.95	A	0	0	1	Vibrio mimicus	Vibrio albensis	0	0	0	0
			1	1	CVUAS 8995	3; sequenced	eDT	2013-04-10	Vibrio	diazotrophicus	Vibrio	diazotrophicus	2.14	Vibrio	diazotrophicus	1.9	A	1	1	0	Vibrio diazotrophicus	Vibrio diazotrophicus	0	0	0	0
			1	1	CVUAS 1754	3; sequenced	eDT	2013-04-16	Vibrio	furnissii	Vibrio	furnissii	2.2	Vibrio	furnissii	2.05	A	1	1	0	Vibrio furnissii	Vibrio furnissii	0	0	0	0
			1	1	DSM 14383	3; public strain collection, sequenced	eDT	2022-06-23	Vibrio	furnissii	Vibrio	furnissii	2.21	Vibrio	furnissii	2.06	A	1	1	0	Vibrio furnissii	Vibrio furnissii	0	0	0	0
			1	0	CVUAS 619	2; 0	eDT	2022-06-23	Vibrio	metschnikovii	Vibrio	metschnikovii	1.82	Vibrio	metschnikovii	1.64	B	0	0	1	Vibrio metschnikovii	Vibrio metschnikovii	0	0	0	0
			1	1	CVUAS 7872	3; sequenced	eDT	2022-06-23	Vibrio	mimicus	Vibrio	mimicus	2.22	Vibrio	mimicus	1.34	A	1	1	0	Vibrio mimicus	Vibrio mimicus	0	0	0	0
			0	0	DSM 19130	4; type strain; WGS sequenced	80% TFA/ 30 min. Einwirkzeit/1:10 verdünnt/ 2:2 HCCA/TA2	2011-01-24	Vibrio	mimicus	Vibrio	mimicus	2.08	Vibrio	mimicus	1.98	A	1	1	0	Vibrio mimicus	Vibrio mimicus	0	0	0	0
			1	1	DSM 10027	3; type strain	eDT	2022-06-23	Vibrio	parahaemolyticus	Vibrio	parahaemolyticus	2.21	Vibrio	parahaemolyticus	2.16	A	1	1	0	Vibrio parahaemolyticus	Vibrio parahaemolyticus	0	0	0	0
			1	0	CVUAS 871,2	3; sequenced	eDT	2014-08-21	Vibrio	sp-CVUAS-871,2	Vibrio	mimicus	1.45	Weissella	viridescens	1.33	B	0	0	1	Vibrio mimicus	Weissella viridescens	0	0	0	0
			1	0	CVUAS 2778,2 sir	3; sequenced	eDT	2022-07-14	Vibrio	tubiashii	Vibrio	europaeus	1.65	Vibrio	brasiliensis	1.56	B	0	0	1	Vibrio europaeus	Vibrio brasiliensis	0	0	0	0
			1	0	CVUAS 2778,2	3; sequenced	eDT	2019-10-24	Vibrio	tubiashii	Vibrio	europaeus	1.77	Vibrio	brasiliensis	1.52	B	0	0	1	Vibrio europaeus	Vibrio brasiliensis	0	0	0	0
			1	1	LVM05 LVU05	3; sequenced + species specific PCR (LGL) [0069]	EFex	2015-04-14	Vibrio	vulnificus	Vibrio	vulnificus	2.46	Vibrio	vulnificus	2.31	A	1	1	0	Vibrio vulnificus	Vibrio vulnificus	0	0	0	0
			1	0	CVUAS 30333	3; sequenced	eDT	2018-10-25	Wohlfahrtiimonas	sp-G9077	Wohlfahrtiimonas	chitiniclastica	2.35	Wohlfahrtiimonas	chitiniclastica	2.31	A	0	0	1	Wohlfahrtiimonas chitiniclastica	Wohlfahrtiimonas chitiniclastica	0	0	0	0
			1	1	10-7-D-03033-2	3; sequenced	EFEx	2016-12-14	Ignatzschineria	indica	Ignatzschineria	indica	2.18	Ignatzschineria	indica	1.92	A	1	1	0	Ignatzschineria indica	Ignatzschineria indica	0	0	0	0
			1	0	CVUAS 9634	3; sequenced	DT	2013-09-17	Ignatzschineria	ureiclastica	Ignatzschineria	ureiclastica	2.42	Ignatzschineria	larvae	2.15	B	0	0	1	Ignatzschineria ureiclastica	Ignatzschineria larvae	0	0	0	0
			1	0	217-U2-6	3; sequenced	EFex	2017-03-15	Stenotrophomonas	chelatiphaga	Stenotrophomonas	maltophilia	1.61	Stenotrophomonas	acidaminiphila	1.54	B	0	0	1	Stenotrophomonas maltophilia	Stenotrophomonas acidaminiphila	0	0	0	0
			0	0	ATCC 13637	3; type strain	80% TFA/1:10 verdünnt/1:1 HCCA:TA2	2009-09-03	Stenotrophomonas	maltophilia	Stenotrophomonas	maltophilia	2.44	Stenotrophomonas	maltophilia	2.26	A	1	1	0	Stenotrophomonas maltophilia	Stenotrophomonas maltophilia	0	0	0	0
			0	0	Sm 207 217	2; 0	80% TFA/1:10 verdünnt/1:1 HCCA:TA2	2009-05-14	Stenotrophomonas	maltophilia	Stenotrophomonas	maltophilia	2.44	Stenotrophomonas	maltophilia	2.22	A	1	1	0	Stenotrophomonas maltophilia	Stenotrophomonas maltophilia	0	0	0	0
			1	0	277-U2-2	3; sequenced	Efex	2016-12-28	Stenotrophomonas	rhizophila	Stenotrophomonas	rhizophila	1.79	Stenotrophomonas	maltophilia	1.63	B	0	0	1	Stenotrophomonas rhizophila	Stenotrophomonas maltophilia	0	0	0	0
			0	0	RRLK03_01	2; 0	80% TFA/1:10 verdünnt/1:1 HCCA:TA2	2015-05-18	Stenotrophomonas	rhizophila	Stenotrophomonas	rhizophila	2.4	Stenotrophomonas	acidaminiphila	1.51	A	1	1	0	Stenotrophomonas rhizophila	Stenotrophomonas acidaminiphila	0	0	0	0
			1	0	CVUAS 4239,2	3; sequenced, biochemistry	eDT	2014-06-18	Stenotrophomonas	tumulicola	Stenotrophomonas	acidaminiphila	1.49	Stenotrophomonas	maltophilia	1.43	B	0	0	1	Stenotrophomonas acidaminiphila	Stenotrophomonas maltophilia	0	0	0	0

## Sheet: S4a Report (Species)
Targeted Identification
Following the Guidelines for Validating Species Identifications using MALDI-TOF-MS pursuant to §64 of the German Food and Feed code (LFGB), coordinated by the Federal Office of Consumer Protection and Food Safety, Berlin, Germany (BVL) 28 Oct 2022
Parameter: Corynebacterium belfantii
Version:	1
generated by	Dyk	checked by	Rau
generated on	2025-03-11	checked on	2025-03-11
Application	isolates from food & veterinary diagnostics
Environment	Food microbiology, veterinary diagnostics
Applied database / software version		BRU (ex Cdi Cul) + UA-BW (13370)	BT 4.0
Validation set
Number of target parameter isolates: 183		Number of non-target parameter isolates: 1408
Cultivation conditions: SBA, 30°/37° C, 24h, aerob/anaerob/mikroaerophil
Preparation acc. to manufacturer instructions: DT, eDT, EFex; RKI-specific preparation TFA-method
Only identified samples are used for determination of the inclusivity and exclusivity.
True-positive: 1. Hit = targeted parameter shows classifcation score ≥ 2 and score 2. Hit < 1,7 or score 2. Hit ≥ 1,7 & genus is the same as 1. Hit or score 2. Hit ≥ 2 & species is the same as 1. Hit		True-negative: 1. Hit without assignment to the target parameter with score ≥ 2
False-negative: true-positive criteria are not fulfilled		False-positive: true-negative criteria are not fullfilled
Validation result	Target parameter:	Corynebacterium belfantii		target	fullfilled
Total number of spectra	7
of which with ID result	7	Rate of identified spectra	1	20	no
Total number of own spectra	3			1.4	yes
With respect to identified spectra:		Inclusivity
positive accordance (PA)	7	True positive rate	1	0.95	yes
negative deviation (ND)	0	False negative rate	0	0.01	yes
	Non-target parameter
Total number of spectra	1602
of which with ID result	1225	Rate of identified spectra	0.764669	30	yes
Total number of own spectra	739			245	yes
With respect to identified spectra:		Exclusivity
negative accordance (NA)	1225	True negative rate	1	0.99	yes
positive deviation (PD)	0	False-Positive Rate	0	0.01	yes
Using the complete database, out of 7 identified target parameter spectra 7 (=100%) were identified correctly (inclusivity). 0 (=0%) of identified spectra of the parameter were assigned to a wrong species.
Using the complete database, out of 1225 identified non-target parameter spectra 100% were counted correctly as negative (exclusivity). Out of these 1225 spectra 0 (=0%) were allocated incorrectly to the parameter.
Criteria for the	targeted identification	are thus	not fulfilled
comment:
C. belfantii separation from C. diphtheriae and C. rouxii is successful, but the number of identified spectra is to low to fulfill the specifications of the guidelines used.
This validation is described in Rau et al., 2025
Released for site	For department	On (date)	By (signature)
CVUA Stuttgart / Germany	T, MT, D	2025-03-11	Rau

## Sheet: S4b Settings
Settings for the Validation
Targeted Identification
following the Guidelines for Validating Species Identifications using MALDI-TOF-MS pursuant to §64 of the German Food and Feed code (LFGB), coordinated by the Federal Office of Consumer Protection and Food Safety, Berlin, Germany (BVL) 28 Oct 2022
Institution / Labor		CVUA Stuttgart / Germany
Parameter		Genus		Species
			Corynebacterium	diphtheriae	s.s.
Differentiation limits
		Score for differentiation on genus level	1.7	Score for differentiation on species level	2

## Sheet:  S4b Target parameter (Species)
Parameter:	Corynebacterium	diphtheriae	own spectrum	own ID	Isolate ID	Validity	Preparation method (if given)	Date	Genus	Species	Score	Genus	Species	Score	Consistence	Identified	Not assigned	Correct	False negative	wrong species identified		second spectra of isolate:	1
			1	1	DSM 44123 CVUAS	3; type strain	eDT	2024-01-26	Corynebacterium	diphtheriae	2.39	Corynebacterium	diphtheriae	2.37	A	1	0	1	0	0			1
Total number of spectra	31		0	0	DSM 44123 RKI	3; type strain	#CON=approx. 3 loops in Epp. tube#TRT=plus 50-100 mkL 100 pct. TFA| 30 Min treatment|1:10 diluted, inactivation date: 13.05.2022| 1:1 HCCA| Andy 3.0#EXT=Corynebacterium ulcerans DSM 46325, Preparation & measurement: A. Gries#LAS=LL30 pct. 1000, "LL60 pct." 10-20 sh. | Laser attenuator offset: 52 pct.|Range: 20 pct. (Autoflex 2019 04 04(PeterSetup).isset) defocussed 5xunter Strichueberlappung und …	2022-05-27	Corynebacterium	diphtheriae	2.35	Corynebacterium	diphtheriae	2.32	A	1	0	1	0	0
of which with ID result	30		1	1	KL0163	3; KL Diphtheriae, LGL	EFEx	2020-08-04	Corynebacterium	diphtheriae	2.66	Corynebacterium	diphtheriae	2.59	A	1	0	1	0	0
not identified	1		1	1	KL0167	3; KL Diphtheriae, LGL	EFEx	2020-08-04	Corynebacterium	diphtheriae	2.58	Corynebacterium	diphtheriae	2.58	A	1	0	1	0	0
with respect to identified spectra:			1	1	KL0187	3; KL Diphtheriae, LGL	EFEx	2020-08-04	Corynebacterium	diphtheriae	2.68	Corynebacterium	diphtheriae	2.51	A	1	0	1	0	0
positive accordance (PA)	30		1	1	KL0232	3; KL Diphtheriae, LGL	EFEx	2020-08-04	Corynebacterium	diphtheriae	2.58	Corynebacterium	diphtheriae	2.54	A	1	0	1	0	0
negative deviation (ND)	0		1	1	KL0237	3; KL Diphtheriae, LGL	EFEx	2020-08-04	Corynebacterium	diphtheriae	2.63	Corynebacterium	diphtheriae	2.6	A	1	0	1	0	0
			1	1	KL0240	3; KL Diphtheriae, LGL	EFEx	2020-08-13	Corynebacterium	diphtheriae	2.62	Corynebacterium	diphtheriae	2.53	A	1	0	1	0	0
			0	0	KL0932	3; MLST	0	00:00:00	Corynebacterium	diphtheriae	2.47	Corynebacterium	diphtheriae	2.46	A	1	0	1	0	0
			0	0	KL0933	3; MLST	0	00:00:00	Corynebacterium	diphtheriae	2.4	Corynebacterium	diphtheriae	2.37	A	1	0	1	0	0
Score limit	2	Species	0	0	KL0935	3; MLST	0	00:00:00	Corynebacterium	diphtheriae	2.3	Corynebacterium	diphtheriae	2.24	A	1	0	1	0	0
Settings	1.7	Genus	0	0	KL0936	3; MLST	0	00:00:00	Corynebacterium	diphtheriae	2.28	Corynebacterium	diphtheriae	2.21	A	1	0	1	0	0
The complete database to be checked is used.			0	0	KL0950	3; MLST	0	00:00:00	Corynebacterium	diphtheriae	2.39	Corynebacterium	diphtheriae	2.35	A	1	0	1	0	0
			0	0	KL0952	3; MLST	0	00:00:00	Corynebacterium	diphtheriae	2.34	Corynebacterium	diphtheriae	2.32	A	1	0	1	0	0
			1	1	KL0173	3; KL Diphtheriae, LGL	EFEx	2020-08-04	Corynebacterium	diphtheriae	2.71	Corynebacterium	diphtheriae	2.65	A	1	0	1	0	0
Number of individual isolates	30		1	1	KL0179	3; KL Diphtheriae, LGL	EFEx	2020-08-04	Corynebacterium	diphtheriae	2.6	Corynebacterium	diphtheriae	2.49	A	1	0	1	0	0
Mean score first hit	2.45226		1	1	KL0235	3; KL Diphtheriae, LGL	EFEx	2020-08-04	Corynebacterium	diphtheriae	2.71	Corynebacterium	diphtheriae	2.61	A	1	0	1	0	0
Standard deviation mean score first hit	0.172715		0	0	KL0940	3; MLST	0	00:00:00	Corynebacterium	diphtheriae	2.51	Corynebacterium	diphtheriae	2.5	A	1	0	1	0	0
			0	0	KL0954	3; MLST	0	00:00:00	Corynebacterium	diphtheriae	2.26	Corynebacterium	diphtheriae	2.24	A	1	0	1	0	0
			0	0	KL0956	3; MLST	0	00:00:00	Corynebacterium	belfantii	1.92	Corynebacterium	diphtheriae	1.87	B	0	1	0	0	0
			1	1	ATCC 13812	3; public strain collection	eDT	2024-09-26	Corynebacterium	diphtheriae	2.37	Corynebacterium	diphtheriae	2.3	A	1	0	1	0	0
			0	0	DSM 43988	3; public strain collection	#CON=approx. 3 loops in Epp. tube#TRT=plus 50-100 mkL 100 pct. TFA| 30 Min treatment|1:10 diluted, inactivation date: 13.05.2022| 1:1 HCCA| Andy 3.0#EXT=Corynebacterium ulcerans DSM 46325, Preparation & measurement: A. Gries#LAS=LL30 pct. 1000, "LL60 pct." 10-20 sh. | Laser attenuator offset: 52 pct.|Range: 20 pct. (Autoflex 2019 04 04(PeterSetup).isset) defocussed 5xunter Strichueberlappung und …	2022-05-27	Corynebacterium	diphtheriae	2.12	Corynebacterium	diphtheriae	2.12	A	1	0	1	0	0
of which with ID result	30		0	0	KL3381	4; WGS sequenced (LGL)	0	2024-07-17	Corynebacterium	diphtheriae	2.5	Corynebacterium	diphtheriae	2.47	A	1	0	1	0	0
positive accordance (PA)	30		0	0	KL3391	4; WGS sequenced (LGL)	0	2024-07-22	Corynebacterium	diphtheriae	2.47	Corynebacterium	diphtheriae	2.43	A	1	0	1	0	0
negative deviation (ND)	0		0	0	KL3445	4; WGS sequenced (LGL)	0	2024-08-28	Corynebacterium	diphtheriae	2.3	Corynebacterium	diphtheriae	2.3	A	1	0	1	0	0
			0	0	KL3446	4; WGS sequenced (LGL)	0	2024-08-28	Corynebacterium	diphtheriae	2.36	Corynebacterium	diphtheriae	2.34	A	1	0	1	0	0
not identified in %	0.0322581		0	0	KL3482	4; WGS sequenced (LGL)	0	2024-09-20	Corynebacterium	diphtheriae	2.56	Corynebacterium	diphtheriae	2.55	A	1	0	1	0	0
mismatched in %	0		0	0	KL3485	4; WGS sequenced (LGL)	0	2024-09-24	Corynebacterium	diphtheriae	2.52	Corynebacterium	diphtheriae	2.46	A	1	0	1	0	0
			0	0	KL3488	4; WGS sequenced (LGL)	0	2024-09-25	Corynebacterium	diphtheriae	2.46	Corynebacterium	diphtheriae	2.43	A	1	0	1	0	0
thereof			0	0	KL3506	4; WGS sequenced (LGL)	0	2024-10-10	Corynebacterium	diphtheriae	2.46	Corynebacterium	diphtheriae	2.37	A	1	0	1	0	0
own spectra (CVUAS)	12		1	1	MB2024000664	3; KL-LGL	EFEx	2024-09-24	Corynebacterium	diphtheriae	2.52	Corynebacterium	diphtheriae	2.5	A	1	0	1	0	0
own spectra [%]	0.387097
					1
					1
					1
					1
					1
					1
					1
					1
					1
					1
					1

## Sheet: S4b Non-target parameter (Spec)
Parameter:	Corynebacterium diphtheriae		own spectrum	own ID	Isolate ID	Validity	preparation method (if given)	date	Genus	Species	Genus	Species	Score	Genus	Species	Score	Consistence	identified	correct ID	not assigned on sepcies level	1. Hit	2. Hit	1. Hit is met with the parameter	2. Hit is met with the parameter	wrong identified as parameter	parameter in the first or the second hit
			1	1	DSM 105776	3; type strain	EFEx	2020-10-20	Corynebacterium	belfantii	Corynebacterium	belfantii	2.75	Corynebacterium	belfantii	2.59	A	1	1	0	Corynebacterium belfantii	Corynebacterium belfantii	0	0	0	0
total number of spectra	1578		1	1	KL0171	3; KL Diphtheriae, LGL	EFEx	2020-08-04	Corynebacterium	belfantii	Corynebacterium	belfantii	2.54	Corynebacterium	belfantii	2.41	A	1	1	0	Corynebacterium belfantii	Corynebacterium belfantii	0	0	0	0
of which with ID result	1221		1	1	KL0236	3; KL Diphtheriae, LGL	EFEx	2020-08-04	Corynebacterium	belfantii	Corynebacterium	belfantii	2.66	Corynebacterium	belfantii	2.62	A	1	1	0	Corynebacterium belfantii	Corynebacterium belfantii	0	0	0	0
with respect to identified spectra:			0	0	KL2649	4; WGS sequenced (LGL)	0	2023-04-24	Corynebacterium	belfantii	Corynebacterium	belfantii	2.38	Corynebacterium	belfantii	2.26	A	1	1	0	Corynebacterium belfantii	Corynebacterium belfantii	0	0	0	0
negative accordance (NA) (correct identified not as the parameter)	1221		0	0	KL2656	4; WGS sequenced (LGL)	0	2023-04-27	Corynebacterium	belfantii	Corynebacterium	belfantii	2.44	Corynebacterium	belfantii	2.41	A	1	1	0	Corynebacterium belfantii	Corynebacterium belfantii	0	0	0	0
wrong identified as parameter (PD)	0		0	0	KL3178	4; WGS sequenced (LGL)	0	2024-02-07	Corynebacterium	belfantii	Corynebacterium	belfantii	2.27	Corynebacterium	belfantii	2.25	A	1	1	0	Corynebacterium belfantii	Corynebacterium belfantii	0	0	0	0
			0	0	KL3290	4; WGS sequenced (LGL)	0	2024-05-07	Corynebacterium	belfantii	Corynebacterium	belfantii	2.37	Corynebacterium	belfantii	2.37	A	1	1	0	Corynebacterium belfantii	Corynebacterium belfantii	0	0	0	0
			1	1	VB997349	2; 0	EFEx	2024-08-28	Corynebacterium	pseudotuberculosis	Corynebacterium	pseudotuberculosis	2.14	Corynebacterium	pseudotuberculosis	2.1	A	1	1	0	Corynebacterium pseudotuberculosis	Corynebacterium pseudotuberculosis	0	0	0	0
			1	1	992	3; sequenced	DT	2012-12-18	Corynebacterium	pseudotuberculosis	Corynebacterium	pseudotuberculosis	2.5	Corynebacterium	pseudotuberculosis	2.25	A	1	1	0	Corynebacterium pseudotuberculosis	Corynebacterium pseudotuberculosis	0	0	0	0
			1	1	993	3; sequenced	DT	2012-12-18	Corynebacterium	pseudotuberculosis	Corynebacterium	pseudotuberculosis	2.55	Corynebacterium	pseudotuberculosis	2.44	A	1	1	0	Corynebacterium pseudotuberculosis	Corynebacterium pseudotuberculosis	0	0	0	0
Parameter is assigned as:			1	1	CVUAS 3337	4; sequenced	DT	2012-10-18	Corynebacterium	pseudotuberculosis	Corynebacterium	pseudotuberculosis	2.53	Corynebacterium	pseudotuberculosis	2.5	A	1	1	0	Corynebacterium pseudotuberculosis	Corynebacterium pseudotuberculosis	0	0	0	0
			1	1	CVUAS 3338	4; sequenced	DT	2012-10-18	Corynebacterium	pseudotuberculosis	Corynebacterium	pseudotuberculosis	2.56	Corynebacterium	pseudotuberculosis	2.51	A	1	1	0	Corynebacterium pseudotuberculosis	Corynebacterium pseudotuberculosis	0	0	0	0
1. Hit is met with the parameter	0		1	1	CVUAS 3339	3; sequenced	DT	2012-10-18	Corynebacterium	pseudotuberculosis	Corynebacterium	pseudotuberculosis	2.34	Corynebacterium	pseudotuberculosis	2.31	A	1	1	0	Corynebacterium pseudotuberculosis	Corynebacterium pseudotuberculosis	0	0	0	0
2. Hit is met with the parameter	0		1	1	CVUAS 3354	3; sequenced	DT	2012-12-12	Corynebacterium	pseudotuberculosis	Corynebacterium	pseudotuberculosis	2.46	Corynebacterium	pseudotuberculosis	2.44	A	1	1	0	Corynebacterium pseudotuberculosis	Corynebacterium pseudotuberculosis	0	0	0	0
PM is among the first 2 hits	0		1	1	CVUAS 3357	4; sequenced	EFEx	2018-07-10	Corynebacterium	pseudotuberculosis	Corynebacterium	pseudotuberculosis	2.74	Corynebacterium	pseudotuberculosis	2.72	A	1	1	0	Corynebacterium pseudotuberculosis	Corynebacterium pseudotuberculosis	0	0	0	0
in %	0		1	1	CVUAS 3361	4; sequenced	DT	2012-12-12	Corynebacterium	pseudotuberculosis	Corynebacterium	pseudotuberculosis	2.61	Corynebacterium	pseudotuberculosis	2.54	A	1	1	0	Corynebacterium pseudotuberculosis	Corynebacterium pseudotuberculosis	0	0	0	0
			1	1	CVUAS 3362	3; sequenced	DT	2013-01-09	Corynebacterium	pseudotuberculosis	Corynebacterium	pseudotuberculosis	2.48	Corynebacterium	pseudotuberculosis	2.47	A	1	1	0	Corynebacterium pseudotuberculosis	Corynebacterium pseudotuberculosis	0	0	0	0
			1	1	CVUAS 3364	3; sequenced	DT	2012-10-18	Corynebacterium	pseudotuberculosis	Corynebacterium	pseudotuberculosis	2.51	Corynebacterium	pseudotuberculosis	2.5	A	1	1	0	Corynebacterium pseudotuberculosis	Corynebacterium pseudotuberculosis	0	0	0	0
score limit	2	Species	1	1	CVUAS 5197	3; sequenced	DT	2012-10-18	Corynebacterium	pseudotuberculosis	Corynebacterium	pseudotuberculosis	2.41	Corynebacterium	pseudotuberculosis	2.38	A	1	1	0	Corynebacterium pseudotuberculosis	Corynebacterium pseudotuberculosis	0	0	0	0
settings	1.7	Genus	1	1	DSM 7177	3; public strain collection	DT	2012-10-08	Corynebacterium	pseudotuberculosis	Corynebacterium	pseudotuberculosis	2.48	Corynebacterium	pseudotuberculosis	2.46	A	1	1	0	Corynebacterium pseudotuberculosis	Corynebacterium pseudotuberculosis	0	0	0	0
The complete database to be checked is used.			1	1	KL0269	3; KL Diphtheriae, LGL	eDT	2016-04-12	Corynebacterium	pseudotuberculosis	Corynebacterium	pseudotuberculosis	2.11	Corynebacterium	pseudotuberculosis	2.1	A	1	1	0	Corynebacterium pseudotuberculosis	Corynebacterium pseudotuberculosis	0	0	0	0
			1	1	DSM 20689 CVUAS	3; type strain	DT	2012-12-18	Corynebacterium	pseudotuberculosis	Corynebacterium	pseudotuberculosis	2.39	Corynebacterium	pseudotuberculosis	2.38	A	1	1	0	Corynebacterium pseudotuberculosis	Corynebacterium pseudotuberculosis	0	0	0	0
of which with ID result	1221		0	0	DSM 20689 RKI	3; type strain	#CON=approx. 3 loops in Epp. tube#TRT=plus 50-100 mkL 100 pct. TFA| 30 Min treatment|1:10 diluted, inactivation date: 13.05.2022| 1:1 HCCA| Andy 3.0#EXT=Corynebacterium ulcerans DSM 46325, Preparation & measurement: A. Gries#LAS=LL30 pct. 1000, "LL60 pct." 10-20 sh. | Laser attenuator offset: 52 pct.|Range: 20 pct. (Autoflex 2019 04 04(PeterSetup).isset) defocussed 5xunter Strichueberlappung und …	2022-05-27	Corynebacterium	pseudotuberculosis	Corynebacterium	pseudotuberculosis	2.55	Corynebacterium	pseudotuberculosis	2.5	A	1	1	0	Corynebacterium pseudotuberculosis	Corynebacterium pseudotuberculosis	0	0	0	0
positive accordance (PA)	1221		1	1	CVUAS 32656	4; WGS sequenced	eDT	2021-06-16	Corynebacterium	pseudotuberculosis	Corynebacterium	pseudotuberculosis	2.61	Corynebacterium	pseudotuberculosis	2.6	A	1	1	0	Corynebacterium pseudotuberculosis	Corynebacterium pseudotuberculosis	0	0	0	0
negative deviation (ND)	0		1	1	CVUAS 32689	4; WGS sequenced	eDT	2020-10-15	Corynebacterium	pseudotuberculosis	Corynebacterium	pseudotuberculosis	2.62	Corynebacterium	pseudotuberculosis	2.54	A	1	1	0	Corynebacterium pseudotuberculosis	Corynebacterium pseudotuberculosis	0	0	0	0
			1	1	CVUAS 32746	4; WGS sequenced	eDT	2021-06-16	Corynebacterium	pseudotuberculosis	Corynebacterium	pseudotuberculosis	2.55	Corynebacterium	pseudotuberculosis	2.52	A	1	1	0	Corynebacterium pseudotuberculosis	Corynebacterium pseudotuberculosis	0	0	0	0
not identified in %	0.226236		1	1	CVUAS 32834,2	4; WGS sequenced	eDT	2021-06-16	Corynebacterium	pseudotuberculosis	Corynebacterium	pseudotuberculosis	2.62	Corynebacterium	pseudotuberculosis	2.56	A	1	1	0	Corynebacterium pseudotuberculosis	Corynebacterium pseudotuberculosis	0	0	0	0
mismatched in %	0		1	1	CVUAS 32842	4; WGS sequenced	eDT	2021-06-16	Corynebacterium	pseudotuberculosis	Corynebacterium	pseudotuberculosis	2.62	Corynebacterium	pseudotuberculosis	2.56	A	1	1	0	Corynebacterium pseudotuberculosis	Corynebacterium pseudotuberculosis	0	0	0	0
			1	1	CVUAS 33314	3; WGS sequenced	eDT	2022-05-22	Corynebacterium	pseudotuberculosis	Corynebacterium	pseudotuberculosis	2.56	Corynebacterium	pseudotuberculosis	2.5	A	1	1	0	Corynebacterium pseudotuberculosis	Corynebacterium pseudotuberculosis	0	0	0	0
own spectra (CVUAS)	953		1	1	CVUAS 33501	3; WGS sequenced	eDT	2022-05-22	Corynebacterium	pseudotuberculosis	Corynebacterium	pseudotuberculosis	2.5	Corynebacterium	pseudotuberculosis	2.49	A	1	1	0	Corynebacterium pseudotuberculosis	Corynebacterium pseudotuberculosis	0	0	0	0
own spectra [%]	0.53125		1	1	CVUAS 34900	4; WGS sequenced	eDT	2023-02-17	Corynebacterium	pseudotuberculosis	Corynebacterium	pseudotuberculosis	2.45	Corynebacterium	pseudotuberculosis	2.42	A	1	1	0	Corynebacterium pseudotuberculosis	Corynebacterium pseudotuberculosis	0	0	0	0
			1	1	CVUAS 34905	4; WGS sequenced	eDT	2023-02-17	Corynebacterium	pseudotuberculosis	Corynebacterium	pseudotuberculosis	2.47	Corynebacterium	pseudotuberculosis	2.44	A	1	1	0	Corynebacterium pseudotuberculosis	Corynebacterium pseudotuberculosis	0	0	0	0
own spectra identified	352		1	1	CVUAS 36894	4; WGS sequenced	EFEx	2024-08-28	Corynebacterium	pseudotuberculosis	Corynebacterium	pseudotuberculosis	2.43	Corynebacterium	pseudotuberculosis	2.42	A	1	1	0	Corynebacterium pseudotuberculosis	Corynebacterium pseudotuberculosis	0	0	0	0
own spectra identified [%]	0.55873		1	1	CVUAS 4258,2	4; WGS sequenced	eDT	2021-06-16	Corynebacterium	pseudotuberculosis	Corynebacterium	pseudotuberculosis	2.63	Corynebacterium	pseudotuberculosis	2.59	A	1	1	0	Corynebacterium pseudotuberculosis	Corynebacterium pseudotuberculosis	0	0	0	0
			1	1	CVUAS 5583,2	4; WGS sequenced	eDT	2015-08-11	Corynebacterium	pseudotuberculosis	Corynebacterium	pseudotuberculosis	2.43	Corynebacterium	pseudotuberculosis	2.43	A	1	1	0	Corynebacterium pseudotuberculosis	Corynebacterium pseudotuberculosis	0	0	0	0
external spectra (CVUAS)	660		1	1	IHIT 39383	2; 0	EFEx	2024-10-09	Corynebacterium	pseudotuberculosis	Corynebacterium	pseudotuberculosis	2.47	Corynebacterium	pseudotuberculosis	2.41	A	1	1	0	Corynebacterium pseudotuberculosis	Corynebacterium pseudotuberculosis	0	0	0	0
external spectra [%]	0.46875		1	1	IHIT 39989	2; 0	EFEx	2024-10-09	Corynebacterium	pseudotuberculosis	Corynebacterium	pseudotuberculosis	2.46	Corynebacterium	pseudotuberculosis	2.35	A	1	1	0	Corynebacterium pseudotuberculosis	Corynebacterium pseudotuberculosis	0	0	0	0
			1	1	KL0293	4; WGS; KL Diphtheriae, LGL	eDT	2016-04-12	Corynebacterium	pseudotuberculosis	Corynebacterium	pseudotuberculosis	2.49	Corynebacterium	pseudotuberculosis	2.45	A	1	1	0	Corynebacterium pseudotuberculosis	Corynebacterium pseudotuberculosis	0	0	0	0
			1	1	KL0302	4; WGS; KL Diphtheriae, LGL	eDT	2016-04-12	Corynebacterium	pseudotuberculosis	Corynebacterium	pseudotuberculosis	2.51	Corynebacterium	pseudotuberculosis	2.49	A	1	1	0	Corynebacterium pseudotuberculosis	Corynebacterium pseudotuberculosis	0	0	0	0
			1	1	KL0359	4; WGS; KL Diphtheriae, LGL	eDT	2016-04-12	Corynebacterium	pseudotuberculosis	Corynebacterium	pseudotuberculosis	2.63	Corynebacterium	pseudotuberculosis	2.57	A	1	1	0	Corynebacterium pseudotuberculosis	Corynebacterium pseudotuberculosis	0	0	0	0
			1	1	CVUAS 2997	4; sequenced	DT	2012-10-18	Corynebacterium	pseudotuberculosis	Corynebacterium	pseudotuberculosis	2.48	Corynebacterium	pseudotuberculosis	2.46	A	1	1	0	Corynebacterium pseudotuberculosis	Corynebacterium pseudotuberculosis	0	0	0	0
			1	1	CVUAS 32354	3; WGS sequenced	eDT	2022-05-22	Corynebacterium	pseudotuberculosis	Corynebacterium	pseudotuberculosis	2.47	Corynebacterium	pseudotuberculosis	2.43	A	1	1	0	Corynebacterium pseudotuberculosis	Corynebacterium pseudotuberculosis	0	0	0	0
			1	1	CVUAS 4988	4; WGS sequenced	DT	2012-10-08	Corynebacterium	pseudotuberculosis	Corynebacterium	pseudotuberculosis	2.46	Corynebacterium	pseudotuberculosis	2.42	A	1	1	0	Corynebacterium pseudotuberculosis	Corynebacterium pseudotuberculosis	0	0	0	0
			1	1	IHIT 38290	2; 0	EFEx	2024-10-09	Corynebacterium	pseudotuberculosis	Corynebacterium	pseudotuberculosis	2.28	Corynebacterium	pseudotuberculosis	2.26	A	1	1	0	Corynebacterium pseudotuberculosis	Corynebacterium pseudotuberculosis	0	0	0	0
			1	1	IHIT 41887	2; 0	EFEx	2024-10-09	Corynebacterium	pseudotuberculosis	Corynebacterium	pseudotuberculosis	2.4	Corynebacterium	pseudotuberculosis	2.37	A	1	1	0	Corynebacterium pseudotuberculosis	Corynebacterium pseudotuberculosis	0	0	0	0
			1	1	IHIT 42954	2; 0	EFEx	2024-10-09	Corynebacterium	pseudotuberculosis	Corynebacterium	pseudotuberculosis	2.43	Corynebacterium	pseudotuberculosis	2.37	A	1	1	0	Corynebacterium pseudotuberculosis	Corynebacterium pseudotuberculosis	0	0	0	0
			1	1	IHIT 45389	2; 0	EFEx	2024-10-15	Corynebacterium	pseudotuberculosis	Corynebacterium	pseudotuberculosis	2.25	Corynebacterium	pseudotuberculosis	2.13	A	1	1	0	Corynebacterium pseudotuberculosis	Corynebacterium pseudotuberculosis	0	0	0	0
			1	1	IHIT 54308	2; 0	EFEx	2024-10-09	Corynebacterium	pseudotuberculosis	Corynebacterium	pseudotuberculosis	2.37	Corynebacterium	pseudotuberculosis	2.3	A	1	1	0	Corynebacterium pseudotuberculosis	Corynebacterium pseudotuberculosis	0	0	0	0
			1	1	23UOF7	3; sequenced	eDT	2023-02-03	Corynebacterium	pseudotuberculosis	Corynebacterium	pseudotuberculosis	2.27	Corynebacterium	pseudotuberculosis	2.1	A	1	1	0	Corynebacterium pseudotuberculosis	Corynebacterium pseudotuberculosis	0	0	0	0
			1	1	CVUAS 31248,2	3; sequenced	eDT	2018-11-09	Corynebacterium	pseudotuberculosis	Corynebacterium	pseudotuberculosis	2.49	Corynebacterium	pseudotuberculosis	2.48	A	1	1	0	Corynebacterium pseudotuberculosis	Corynebacterium pseudotuberculosis	0	0	0	0
			1	1	CVUAS 32166	2; 0	eDT	2021-06-16	Corynebacterium	pseudotuberculosis	Corynebacterium	pseudotuberculosis	2.67	Corynebacterium	pseudotuberculosis	2.65	A	1	1	0	Corynebacterium pseudotuberculosis	Corynebacterium pseudotuberculosis	0	0	0	0
			1	1	CVUAS 3221	3; sequenced	DT	2012-12-18	Corynebacterium	pseudotuberculosis	Corynebacterium	pseudotuberculosis	2.3	Corynebacterium	pseudotuberculosis	2.29	A	1	1	0	Corynebacterium pseudotuberculosis	Corynebacterium pseudotuberculosis	0	0	0	0
			1	1	CVUAS 32632	2; 0	eDT	2021-06-16	Corynebacterium	pseudotuberculosis	Corynebacterium	pseudotuberculosis	2.59	Corynebacterium	pseudotuberculosis	2.56	A	1	1	0	Corynebacterium pseudotuberculosis	Corynebacterium pseudotuberculosis	0	0	0	0
			1	1	CVUAS 32654	2; 0	eDT	2021-06-16	Corynebacterium	pseudotuberculosis	Corynebacterium	pseudotuberculosis	2.65	Corynebacterium	pseudotuberculosis	2.59	A	1	1	0	Corynebacterium pseudotuberculosis	Corynebacterium pseudotuberculosis	0	0	0	0
			1	1	CVUAS 32745	2; 0	eDT	2021-06-16	Corynebacterium	pseudotuberculosis	Corynebacterium	pseudotuberculosis	2.63	Corynebacterium	pseudotuberculosis	2.59	A	1	1	0	Corynebacterium pseudotuberculosis	Corynebacterium pseudotuberculosis	0	0	0	0
			1	1	CVUAS 32773	3; sequenced (CVUAS)	eDT	2020-11-17	Corynebacterium	pseudotuberculosis	Corynebacterium	pseudotuberculosis	2.31	Corynebacterium	pseudotuberculosis	2.17	A	1	1	0	Corynebacterium pseudotuberculosis	Corynebacterium pseudotuberculosis	0	0	0	0
			1	1	CVUAS 32774	3; sequenced (CVUAS)	eDT	2020-11-18	Corynebacterium	pseudotuberculosis	Corynebacterium	pseudotuberculosis	2.38	Corynebacterium	pseudotuberculosis	2.36	A	1	1	0	Corynebacterium pseudotuberculosis	Corynebacterium pseudotuberculosis	0	0	0	0
			1	1	CVUAS 32830	2; 0	eDT	2021-06-16	Corynebacterium	pseudotuberculosis	Corynebacterium	pseudotuberculosis	2.64	Corynebacterium	pseudotuberculosis	2.59	A	1	1	0	Corynebacterium pseudotuberculosis	Corynebacterium pseudotuberculosis	0	0	0	0
			1	1	CVUAS 32931	2; 0	eDT	2021-06-16	Corynebacterium	pseudotuberculosis	Corynebacterium	pseudotuberculosis	2.6	Corynebacterium	pseudotuberculosis	2.56	A	1	1	0	Corynebacterium pseudotuberculosis	Corynebacterium pseudotuberculosis	0	0	0	0
			1	1	CVUAS 3353	3; sequenced	EFEx	2018-07-10	Corynebacterium	pseudotuberculosis	Corynebacterium	pseudotuberculosis	2.65	Corynebacterium	pseudotuberculosis	2.59	A	1	1	0	Corynebacterium pseudotuberculosis	Corynebacterium pseudotuberculosis	0	0	0	0
			1	1	CVUAS 3355	3; sequenced	DT	2012-12-18	Corynebacterium	pseudotuberculosis	Corynebacterium	pseudotuberculosis	2.4	Corynebacterium	pseudotuberculosis	2.38	A	1	1	0	Corynebacterium pseudotuberculosis	Corynebacterium pseudotuberculosis	0	0	0	0
			1	1	CVUAS 3365	3; sequenced	DT	2012-10-18	Corynebacterium	pseudotuberculosis	Corynebacterium	pseudotuberculosis	2.38	Corynebacterium	pseudotuberculosis	2.36	A	1	1	0	Corynebacterium pseudotuberculosis	Corynebacterium pseudotuberculosis	0	0	0	0
			1	1	CVUAS 3366	3; sequenced	DT	2012-10-18	Corynebacterium	pseudotuberculosis	Corynebacterium	pseudotuberculosis	2.09	Corynebacterium	pseudotuberculosis	2.09	A	1	1	0	Corynebacterium pseudotuberculosis	Corynebacterium pseudotuberculosis	0	0	0	0
			1	1	CVUAS 34899	3; sequenced	eDT	2023-02-17	Corynebacterium	pseudotuberculosis	Corynebacterium	pseudotuberculosis	2.51	Corynebacterium	pseudotuberculosis	2.47	A	1	1	0	Corynebacterium pseudotuberculosis	Corynebacterium pseudotuberculosis	0	0	0	0
			1	1	CVUAS 34901	3; sequenced	eDT	2023-02-17	Corynebacterium	pseudotuberculosis	Corynebacterium	pseudotuberculosis	2.47	Corynebacterium	pseudotuberculosis	2.46	A	1	1	0	Corynebacterium pseudotuberculosis	Corynebacterium pseudotuberculosis	0	0	0	0
			1	1	CVUAS 34902	3; sequenced	eDT	2023-02-17	Corynebacterium	pseudotuberculosis	Corynebacterium	pseudotuberculosis	2.5	Corynebacterium	pseudotuberculosis	2.46	A	1	1	0	Corynebacterium pseudotuberculosis	Corynebacterium pseudotuberculosis	0	0	0	0
			1	1	CVUAS 34903	3; sequenced	eDT	2023-02-17	Corynebacterium	pseudotuberculosis	Corynebacterium	pseudotuberculosis	2.49	Corynebacterium	pseudotuberculosis	2.47	A	1	1	0	Corynebacterium pseudotuberculosis	Corynebacterium pseudotuberculosis	0	0	0	0
			1	1	CVUAS 34904	3; sequenced	eDT	2023-02-17	Corynebacterium	pseudotuberculosis	Corynebacterium	pseudotuberculosis	2.44	Corynebacterium	pseudotuberculosis	2.42	A	1	1	0	Corynebacterium pseudotuberculosis	Corynebacterium pseudotuberculosis	0	0	0	0
			1	1	CVUAS 34906	3; sequenced	eDT	2023-02-17	Corynebacterium	pseudotuberculosis	Corynebacterium	pseudotuberculosis	2.54	Corynebacterium	pseudotuberculosis	2.5	A	1	1	0	Corynebacterium pseudotuberculosis	Corynebacterium pseudotuberculosis	0	0	0	0
			1	1	CVUAS 34907	3; sequenced	eDT	2023-02-17	Corynebacterium	pseudotuberculosis	Corynebacterium	pseudotuberculosis	2.43	Corynebacterium	pseudotuberculosis	2.36	A	1	1	0	Corynebacterium pseudotuberculosis	Corynebacterium pseudotuberculosis	0	0	0	0
			1	1	CVUAS 34908	3; sequenced	eDT	2023-02-17	Corynebacterium	pseudotuberculosis	Corynebacterium	pseudotuberculosis	2.37	Corynebacterium	pseudotuberculosis	2.34	A	1	1	0	Corynebacterium pseudotuberculosis	Corynebacterium pseudotuberculosis	0	0	0	0
			1	1	CVUAS 4418	3; sequenced	DT	2012-10-18	Corynebacterium	pseudotuberculosis	Corynebacterium	pseudotuberculosis	2.4	Corynebacterium	pseudotuberculosis	2.38	A	1	1	0	Corynebacterium pseudotuberculosis	Corynebacterium pseudotuberculosis	0	0	0	0
			1	1	CVUAS 4621,2	3; 0	eDT	2022-05-22	Corynebacterium	pseudotuberculosis	Corynebacterium	pseudotuberculosis	2.39	Corynebacterium	pseudotuberculosis	2.34	A	1	1	0	Corynebacterium pseudotuberculosis	Corynebacterium pseudotuberculosis	0	0	0	0
			1	1	CVUAS 4987	3; sequenced	DT	2012-10-18	Corynebacterium	pseudotuberculosis	Corynebacterium	pseudotuberculosis	2.23	Corynebacterium	pseudotuberculosis	2.21	A	1	1	0	Corynebacterium pseudotuberculosis	Corynebacterium pseudotuberculosis	0	0	0	0
			1	1	CVUAS 5188	3; sequenced	DT	2012-12-18	Corynebacterium	pseudotuberculosis	Corynebacterium	pseudotuberculosis	2.43	Corynebacterium	pseudotuberculosis	2.39	A	1	1	0	Corynebacterium pseudotuberculosis	Corynebacterium pseudotuberculosis	0	0	0	0
			1	1	CVUAS 9749,2	2; 0	eDT	2021-06-16	Corynebacterium	pseudotuberculosis	Corynebacterium	pseudotuberculosis	2.61	Corynebacterium	pseudotuberculosis	2.61	A	1	1	0	Corynebacterium pseudotuberculosis	Corynebacterium pseudotuberculosis	0	0	0	0
			1	1	KL0160	3; KL Diphtheriae, LGL	eDT	2016-04-12	Corynebacterium	pseudotuberculosis	Corynebacterium	pseudotuberculosis	2.18	Corynebacterium	pseudotuberculosis	2.17	A	1	1	0	Corynebacterium pseudotuberculosis	Corynebacterium pseudotuberculosis	0	0	0	0
			1	1	KL0177	3; KL Diphtheriae, LGL	eDT	2016-04-12	Corynebacterium	pseudotuberculosis	Corynebacterium	pseudotuberculosis	2.08	Corynebacterium	pseudotuberculosis	2.07	A	1	1	0	Corynebacterium pseudotuberculosis	Corynebacterium pseudotuberculosis	0	0	0	0
			1	1	KL0184	3; KL Diphtheriae, LGL	eDT	2016-04-12	Corynebacterium	pseudotuberculosis	Corynebacterium	pseudotuberculosis	2.24	Corynebacterium	pseudotuberculosis	2.24	A	1	1	0	Corynebacterium pseudotuberculosis	Corynebacterium pseudotuberculosis	0	0	0	0
			1	1	CVUAS 10301,2	3; 0	eDT	2022-05-22	Corynebacterium	pseudotuberculosis	Corynebacterium	pseudotuberculosis	2.44	Corynebacterium	pseudotuberculosis	2.39	A	1	1	0	Corynebacterium pseudotuberculosis	Corynebacterium pseudotuberculosis	0	0	0	0
			1	1	CVUAS 8472,2	3; 0	eDT	2022-05-22	Corynebacterium	pseudotuberculosis	Corynebacterium	pseudotuberculosis	2.4	Corynebacterium	pseudotuberculosis	2.32	A	1	1	0	Corynebacterium pseudotuberculosis	Corynebacterium pseudotuberculosis	0	0	0	0
			0	0	KL0262	4; WGS sequenced (LGL)	0	2011-05-06	Corynebacterium	pseudotuberculosis	Corynebacterium	pseudotuberculosis	2.6	Corynebacterium	pseudotuberculosis	2.55	A	1	1	0	Corynebacterium pseudotuberculosis	Corynebacterium pseudotuberculosis	0	0	0	0
			0	0	KL0263	4; WGS sequenced (LGL)	0	2011-05-06	Corynebacterium	pseudotuberculosis	Corynebacterium	pseudotuberculosis	2.59	Corynebacterium	pseudotuberculosis	2.55	A	1	1	0	Corynebacterium pseudotuberculosis	Corynebacterium pseudotuberculosis	0	0	0	0
			0	0	KL0264	4; WGS sequenced (LGL)	0	2011-05-09	Corynebacterium	pseudotuberculosis	Corynebacterium	pseudotuberculosis	2.51	Corynebacterium	pseudotuberculosis	2.46	A	1	1	0	Corynebacterium pseudotuberculosis	Corynebacterium pseudotuberculosis	0	0	0	0
			0	0	KL0265	4; WGS sequenced (LGL)	0	2011-05-09	Corynebacterium	pseudotuberculosis	Corynebacterium	pseudotuberculosis	2.57	Corynebacterium	pseudotuberculosis	2.56	A	1	1	0	Corynebacterium pseudotuberculosis	Corynebacterium pseudotuberculosis	0	0	0	0
			0	0	KL0266	4; WGS sequenced (LGL)	0	2011-05-10	Corynebacterium	pseudotuberculosis	Corynebacterium	pseudotuberculosis	2.51	Corynebacterium	pseudotuberculosis	2.44	A	1	1	0	Corynebacterium pseudotuberculosis	Corynebacterium pseudotuberculosis	0	0	0	0
			1	1	LALLF 21TRD1263	3; sequenced	EFEx	2022-05-09	Corynebacterium	pseudotuberculosis	Corynebacterium	pseudotuberculosis	2.34	Corynebacterium	pseudotuberculosis	2.29	A	1	1	0	Corynebacterium pseudotuberculosis	Corynebacterium pseudotuberculosis	0	0	0	0
			1	0	C86	4; sequenced (rpoB) UGent; NGS (CVUAS)	eDT	2020-06-18	Corynebacterium	ramonii	Corynebacterium	ramonii	2.45	Corynebacterium	ulcerans	2.44	B	0	0	1	Corynebacterium ramonii	Corynebacterium ulcerans	0	0	0	0
			1	1	CCM 2823	3; reference strain collection	DT	2012-10-18	Corynebacterium	ramonii	Corynebacterium	ramonii	2.52	Corynebacterium	ramonii	2.44	A	1	1	0	Corynebacterium ramonii	Corynebacterium ramonii	0	0	0	0
			1	0	CVUAS 34267	4; KL Diphteria; NGS	eDT	2022-09-02	Corynebacterium	ramonii	Corynebacterium	ramonii	2.32	Corynebacterium	ulcerans	2.27	B	0	0	1	Corynebacterium ramonii	Corynebacterium ulcerans	0	0	0	0
			1	0	C104	4; sequenced (rpoB) UGent; NGS (CVUAS)	DT	2020-06-18	Corynebacterium	ramonii	Corynebacterium	ramonii	2.5	Corynebacterium	ulcerans	2.47	B	0	0	1	Corynebacterium ramonii	Corynebacterium ulcerans	0	0	0	0
			1	1	C139	4; sequenced (rpoB) UGent; NGS (CVUAS)	eDT	2020-06-18	Corynebacterium	ramonii	Corynebacterium	ramonii	2.5	Corynebacterium	ramonii	2.49	A	1	1	0	Corynebacterium ramonii	Corynebacterium ramonii	0	0	0	0
			1	0	C167	4; sequenced (rpoB) UGent; NGS (CVUAS)	eDT	2020-06-18	Corynebacterium	ramonii	Corynebacterium	ulcerans	2.51	Corynebacterium	ramonii	2.51	B	0	0	1	Corynebacterium ulcerans	Corynebacterium ramonii	0	0	0	0
			1	1	CIP 112226 eDT	3; type strain	eDT	2024-08-13	Corynebacterium	ramonii	Corynebacterium	ramonii	2.61	Corynebacterium	ramonii	2.5	A	1	1	0	Corynebacterium ramonii	Corynebacterium ramonii	0	0	0	0
			1	1	CIP 112226 EFex	3; type strain	EFEx	2024-08-13	Corynebacterium	ramonii	Corynebacterium	ramonii	2.74	Corynebacterium	ramonii	2.69	A	1	1	0	Corynebacterium ramonii	Corynebacterium ramonii	0	0	0	0
			0	0	KL3299A	4; WGS sequenced (LGL)	0	2024-05-15	Corynebacterium	ramonii	Corynebacterium	ramonii	2.39	Corynebacterium	ramonii	2.39	A	1	1	0	Corynebacterium ramonii	Corynebacterium ramonii	0	0	0	0
			0	0	211002017-1	3; 0	DT	2021-02-11	Corynebacterium	rouxii	Corynebacterium	rouxii	2.5	Corynebacterium	rouxii	2.5	A	1	1	0	Corynebacterium rouxii	Corynebacterium rouxii	0	0	0	0
			0	0	211002017-2	3; 0	DT	2021-02-11	Corynebacterium	rouxii	Corynebacterium	rouxii	2.28	Corynebacterium	rouxii	2.21	A	1	1	0	Corynebacterium rouxii	Corynebacterium rouxii	0	0	0	0
			1	1	191012535	3; KL Diphtheriae (LGL Bayern)	EFEx	2020-07-30	Corynebacterium	rouxii	Corynebacterium	rouxii	2.73	Corynebacterium	rouxii	2.63	A	1	1	0	Corynebacterium rouxii	Corynebacterium rouxii	0	0	0	0
			1	1	C138	4; NGS (CVUAS)	EFEx	2020-07-30	Corynebacterium	rouxii	Corynebacterium	rouxii	2.65	Corynebacterium	rouxii	2.6	A	1	1	0	Corynebacterium rouxii	Corynebacterium rouxii	0	0	0	0
			1	1	CVUAS 3559,2	3; KL Diphtheriae, LGL	EFEx	2020-08-12	Corynebacterium	rouxii	Corynebacterium	rouxii	2.7	Corynebacterium	rouxii	2.66	A	1	1	0	Corynebacterium rouxii	Corynebacterium rouxii	0	0	0	0
			1	1	DSM 110354	3; type strain	EFEx	2020-10-20	Corynebacterium	rouxii	Corynebacterium	rouxii	2.74	Corynebacterium	rouxii	2.65	A	1	1	0	Corynebacterium rouxii	Corynebacterium rouxii	0	0	0	0
			1	1	KL1306	3; sequenced / variant upgraded to species level Coynebacterium rouxii [0137] here: NGS data (LGA) C. rouxi	EFEx	2020-10-20	Corynebacterium	rouxii	Corynebacterium	rouxii	2.67	Corynebacterium	rouxii	2.66	A	1	1	0	Corynebacterium rouxii	Corynebacterium rouxii	0	0	0	0
			1	1	KL1663	3; sequenced / variant upgraded to species level Coynebacterium rouxii [0137] here: NGS data (LGA) C. rouxi	EFEx	2020-12-15	Corynebacterium	rouxii	Corynebacterium	rouxii	2.66	Corynebacterium	rouxii	2.64	A	1	1	0	Corynebacterium rouxii	Corynebacterium rouxii	0	0	0	0
			0	0	141000461-2	1; 0	0	2014-01-20	Corynebacterium	silvaticum	Corynebacterium	silvaticum	2.53	Corynebacterium	silvaticum	2.33	A	1	1	0	Corynebacterium silvaticum	Corynebacterium silvaticum	0	0	0	0
			0	0	141016278	3; Confirmation by KL Diphtheriae (LGL); WBC: FT-IR	0	2014-12-22	Corynebacterium	silvaticum	Corynebacterium	silvaticum	2.46	Corynebacterium	silvaticum	2.43	A	1	1	0	Corynebacterium silvaticum	Corynebacterium silvaticum	0	0	0	0
			0	0	161003120-1	1; 0	0	2016-03-15	Corynebacterium	silvaticum	Corynebacterium	silvaticum	2.42	Corynebacterium	silvaticum	2.31	A	1	1	0	Corynebacterium silvaticum	Corynebacterium silvaticum	0	0	0	0
			0	0	161003120-2	1; 0	0	2016-03-15	Corynebacterium	silvaticum	Corynebacterium	silvaticum	2.41	Corynebacterium	silvaticum	2.39	A	1	1	0	Corynebacterium silvaticum	Corynebacterium silvaticum	0	0	0	0
			0	0	161003120-3	3; Confirmation by KL Diphtheriae (LGL)	0	2016-03-16	Corynebacterium	silvaticum	Corynebacterium	silvaticum	2.48	Corynebacterium	silvaticum	2.47	A	1	1	0	Corynebacterium silvaticum	Corynebacterium silvaticum	0	0	0	0
			0	0	161003120-4	1; 0	0	2016-03-14	Corynebacterium	silvaticum	Corynebacterium	silvaticum	2.53	Corynebacterium	silvaticum	2.51	A	1	1	0	Corynebacterium silvaticum	Corynebacterium silvaticum	0	0	0	0
			0	0	161003120-5	1; 0	0	2016-03-14	Corynebacterium	silvaticum	Corynebacterium	silvaticum	2.51	Corynebacterium	silvaticum	2.51	A	1	1	0	Corynebacterium silvaticum	Corynebacterium silvaticum	0	0	0	0
			0	0	161003120-6	1; 0	0	2016-03-14	Corynebacterium	silvaticum	Corynebacterium	silvaticum	2.48	Corynebacterium	silvaticum	2.44	A	1	1	0	Corynebacterium silvaticum	Corynebacterium silvaticum	0	0	0	0
			1	1	10-7-D-00025	3; sequenced	DT	2013-01-08	Corynebacterium	silvaticum	Corynebacterium	silvaticum	2.58	Corynebacterium	silvaticum	2.52	A	1	1	0	Corynebacterium silvaticum	Corynebacterium silvaticum	0	0	0	0
			1	1	11USF28	3; sequenced	DT	2012-12-11	Corynebacterium	silvaticum	Corynebacterium	silvaticum	2.56	Corynebacterium	silvaticum	2.43	A	1	1	0	Corynebacterium silvaticum	Corynebacterium silvaticum	0	0	0	0
			1	1	11USF53	3; sequenced	DT	2013-01-16	Corynebacterium	silvaticum	Corynebacterium	silvaticum	2.54	Corynebacterium	silvaticum	2.49	A	1	1	0	Corynebacterium silvaticum	Corynebacterium silvaticum	0	0	0	0
			1	1	11USF78	3; sequenced	DT	2012-12-11	Corynebacterium	silvaticum	Corynebacterium	silvaticum	2.53	Corynebacterium	silvaticum	2.49	A	1	1	0	Corynebacterium silvaticum	Corynebacterium silvaticum	0	0	0	0
			1	1	11USF79	3; sequenced	DT	2012-12-11	Corynebacterium	silvaticum	Corynebacterium	silvaticum	2.55	Corynebacterium	silvaticum	2.42	A	1	1	0	Corynebacterium silvaticum	Corynebacterium silvaticum	0	0	0	0
			1	1	121017479	3; sequenced	DT	2012-12-12	Corynebacterium	silvaticum	Corynebacterium	silvaticum	2.61	Corynebacterium	silvaticum	2.54	A	1	1	0	Corynebacterium silvaticum	Corynebacterium silvaticum	0	0	0	0
			1	1	131000349	3; sequenced	DT	2013-01-18	Corynebacterium	silvaticum	Corynebacterium	silvaticum	2.69	Corynebacterium	silvaticum	2.56	A	1	1	0	Corynebacterium silvaticum	Corynebacterium silvaticum	0	0	0	0
			1	1	171007405	3; strain of the species description [0127]	EFEX	2019-05-07	Corynebacterium	silvaticum	Corynebacterium	silvaticum	2.71	Corynebacterium	silvaticum	2.66	A	1	1	0	Corynebacterium silvaticum	Corynebacterium silvaticum	0	0	0	0
			1	1	AGES WS 007	3; FT-IR [see 0015]; sequenced	EFEx	2019-01-30	Corynebacterium	silvaticum	Corynebacterium	silvaticum	2.64	Corynebacterium	silvaticum	2.55	A	1	1	0	Corynebacterium silvaticum	Corynebacterium silvaticum	0	0	0	0
			0	0	AGES WS 057	2; 0	0	2019-02-27	Corynebacterium	silvaticum	Corynebacterium	silvaticum	2.62	Corynebacterium	silvaticum	2.51	A	1	1	0	Corynebacterium silvaticum	Corynebacterium silvaticum	0	0	0	0
			0	0	AGES WS 076	2; 0	0	2019-02-27	Corynebacterium	silvaticum	Corynebacterium	silvaticum	2.5	Corynebacterium	silvaticum	2.44	A	1	1	0	Corynebacterium silvaticum	Corynebacterium silvaticum	0	0	0	0
			0	0	AGES WS 085	2; 0	0	2019-02-27	Corynebacterium	silvaticum	Corynebacterium	silvaticum	2.56	Corynebacterium	silvaticum	2.45	A	1	1	0	Corynebacterium silvaticum	Corynebacterium silvaticum	0	0	0	0
			0	0	AGES WS 091	2; 0	0	2019-02-27	Corynebacterium	silvaticum	Corynebacterium	silvaticum	2.53	Corynebacterium	silvaticum	2.48	A	1	1	0	Corynebacterium silvaticum	Corynebacterium silvaticum	0	0	0	0
			0	0	AGES WS 098	2; 0	0	2019-02-27	Corynebacterium	silvaticum	Corynebacterium	silvaticum	2.55	Corynebacterium	silvaticum	2.47	A	1	1	0	Corynebacterium silvaticum	Corynebacterium silvaticum	0	0	0	0
			0	0	AGES WS 111	2; 0	0	2019-02-27	Corynebacterium	silvaticum	Corynebacterium	silvaticum	2.51	Corynebacterium	silvaticum	2.46	A	1	1	0	Corynebacterium silvaticum	Corynebacterium silvaticum	0	0	0	0
			0	0	AGES WS 123	2; 0	0	2019-02-27	Corynebacterium	silvaticum	Corynebacterium	silvaticum	2.46	Corynebacterium	silvaticum	2.39	A	1	1	0	Corynebacterium silvaticum	Corynebacterium silvaticum	0	0	0	0
			0	0	AGES WS 128	2; 0	0	2019-02-27	Corynebacterium	silvaticum	Corynebacterium	silvaticum	2.56	Corynebacterium	silvaticum	2.48	A	1	1	0	Corynebacterium silvaticum	Corynebacterium silvaticum	0	0	0	0
			0	0	AGES WS 130	2; 0	0	2019-02-27	Corynebacterium	silvaticum	Corynebacterium	silvaticum	2.58	Corynebacterium	silvaticum	2.52	A	1	1	0	Corynebacterium silvaticum	Corynebacterium silvaticum	0	0	0	0
			0	0	AGES WS 139	2; 0	0	2019-02-27	Corynebacterium	silvaticum	Corynebacterium	silvaticum	2.67	Corynebacterium	silvaticum	2.5	A	1	1	0	Corynebacterium silvaticum	Corynebacterium silvaticum	0	0	0	0
			0	0	AGES WS 141	2; 0	0	2019-02-27	Corynebacterium	silvaticum	Corynebacterium	silvaticum	2.52	Corynebacterium	silvaticum	2.49	A	1	1	0	Corynebacterium silvaticum	Corynebacterium silvaticum	0	0	0	0
			0	0	AGES WS 145	2; 0	0	2019-02-27	Corynebacterium	silvaticum	Corynebacterium	silvaticum	2.5	Corynebacterium	silvaticum	2.44	A	1	1	0	Corynebacterium silvaticum	Corynebacterium silvaticum	0	0	0	0
			0	0	AGES WS 147	2; 0	0	2019-02-27	Corynebacterium	silvaticum	Corynebacterium	silvaticum	2.45	Corynebacterium	silvaticum	2.42	A	1	1	0	Corynebacterium silvaticum	Corynebacterium silvaticum	0	0	0	0
			0	0	AGES WS 149	2; 0	0	2019-02-27	Corynebacterium	silvaticum	Corynebacterium	silvaticum	2.55	Corynebacterium	silvaticum	2.35	A	1	1	0	Corynebacterium silvaticum	Corynebacterium silvaticum	0	0	0	0
			0	0	AGES WS 156	2; 0	0	2019-02-27	Corynebacterium	silvaticum	Corynebacterium	silvaticum	2.41	Corynebacterium	silvaticum	2.37	A	1	1	0	Corynebacterium silvaticum	Corynebacterium silvaticum	0	0	0	0
			0	0	AGES WS 166	2; 0	0	2019-02-27	Corynebacterium	silvaticum	Corynebacterium	silvaticum	2.58	Corynebacterium	silvaticum	2.49	A	1	1	0	Corynebacterium silvaticum	Corynebacterium silvaticum	0	0	0	0
			0	0	AGES WS 168	2; 0	0	2019-02-27	Corynebacterium	silvaticum	Corynebacterium	silvaticum	2.54	Corynebacterium	silvaticum	2.46	A	1	1	0	Corynebacterium silvaticum	Corynebacterium silvaticum	0	0	0	0
			0	0	AGES WS 182	2; 0	0	2019-02-27	Corynebacterium	silvaticum	Corynebacterium	silvaticum	2.45	Corynebacterium	silvaticum	2.45	A	1	1	0	Corynebacterium silvaticum	Corynebacterium silvaticum	0	0	0	0
			0	0	AGES WS 183	2; 0	0	2019-02-27	Corynebacterium	silvaticum	Corynebacterium	silvaticum	2.66	Corynebacterium	silvaticum	2.48	A	1	1	0	Corynebacterium silvaticum	Corynebacterium silvaticum	0	0	0	0
			0	0	AGES WS 188	2; 0	0	2019-02-27	Corynebacterium	silvaticum	Corynebacterium	silvaticum	2.62	Corynebacterium	silvaticum	2.49	A	1	1	0	Corynebacterium silvaticum	Corynebacterium silvaticum	0	0	0	0
			0	0	AGES WS 233	2; 0	0	2019-02-27	Corynebacterium	silvaticum	Corynebacterium	silvaticum	2.51	Corynebacterium	silvaticum	2.43	A	1	1	0	Corynebacterium silvaticum	Corynebacterium silvaticum	0	0	0	0
			0	0	AGES WS 257	2; 0	0	2019-02-27	Corynebacterium	silvaticum	Corynebacterium	silvaticum	2.63	Corynebacterium	silvaticum	2.52	A	1	1	0	Corynebacterium silvaticum	Corynebacterium silvaticum	0	0	0	0
			1	1	AGES WS 332	3; FT-IR [see 0015]; sequenced	EFEx	2019-01-30	Corynebacterium	silvaticum	Corynebacterium	silvaticum	2.62	Corynebacterium	silvaticum	2.54	A	1	1	0	Corynebacterium silvaticum	Corynebacterium silvaticum	0	0	0	0
			0	0	AGES WS 344	2; 0	0	2019-02-27	Corynebacterium	silvaticum	Corynebacterium	silvaticum	2.51	Corynebacterium	silvaticum	2.41	A	1	1	0	Corynebacterium silvaticum	Corynebacterium silvaticum	0	0	0	0
			0	0	AGES WS 351	2; 0	0	2019-02-27	Corynebacterium	silvaticum	Corynebacterium	silvaticum	2.54	Corynebacterium	silvaticum	2.44	A	1	1	0	Corynebacterium silvaticum	Corynebacterium silvaticum	0	0	0	0
			0	0	AGES WS 353	2; 0	0	2019-02-27	Corynebacterium	silvaticum	Corynebacterium	silvaticum	2.53	Corynebacterium	silvaticum	2.43	A	1	1	0	Corynebacterium silvaticum	Corynebacterium silvaticum	0	0	0	0
			1	1	BU125-97	3; sequenced	DT	2012-10-19	Corynebacterium	silvaticum	Corynebacterium	silvaticum	2.59	Corynebacterium	silvaticum	2.47	A	1	1	0	Corynebacterium silvaticum	Corynebacterium silvaticum	0	0	0	0
			1	1	CVUAS 10179,3	3; FT-IR (NTTB-D)	eDT	2016-11-23	Corynebacterium	silvaticum	Corynebacterium	silvaticum	2.64	Corynebacterium	silvaticum	2.53	A	1	1	0	Corynebacterium silvaticum	Corynebacterium silvaticum	0	0	0	0
			1	1	CVUAS 10701	3; FT-IR (NTTB-D)	eDT	2015-12-02	Corynebacterium	silvaticum	Corynebacterium	silvaticum	2.49	Corynebacterium	silvaticum	2.43	A	1	1	0	Corynebacterium silvaticum	Corynebacterium silvaticum	0	0	0	0
			1	1	CVUAS 11363	3; FT-IR (NTTB-D)	eDT	2016-11-23	Corynebacterium	silvaticum	Corynebacterium	silvaticum	2.31	Corynebacterium	silvaticum	2.28	A	1	1	0	Corynebacterium silvaticum	Corynebacterium silvaticum	0	0	0	0
			1	1	CVUAS 11488	3; FT-IR (NTTB-D)	eDT	2017-01-11	Corynebacterium	silvaticum	Corynebacterium	silvaticum	2.25	Corynebacterium	silvaticum	2.15	A	1	1	0	Corynebacterium silvaticum	Corynebacterium silvaticum	0	0	0	0
			1	1	CVUAS 1400,3	3; FT-IR (NTTB-D)	eDT	2018-03-02	Corynebacterium	silvaticum	Corynebacterium	silvaticum	2.42	Corynebacterium	silvaticum	2.33	A	1	1	0	Corynebacterium silvaticum	Corynebacterium silvaticum	0	0	0	0
			1	1	CVUAS 1717,3	3; FT-IR (NTTB-D)	eDT	2016-11-23	Corynebacterium	silvaticum	Corynebacterium	silvaticum	2.18	Corynebacterium	silvaticum	2.09	A	1	1	0	Corynebacterium silvaticum	Corynebacterium silvaticum	0	0	0	0
			1	1	CVUAS 2040,2	3; FT-IR (NTTB-D)	eDT	2018-07-04	Corynebacterium	silvaticum	Corynebacterium	silvaticum	2.56	Corynebacterium	silvaticum	2.45	A	1	1	0	Corynebacterium silvaticum	Corynebacterium silvaticum	0	0	0	0
			1	1	CVUAS 2738,2	3; FT-IR (NTTB-D)	eDT	2015-12-02	Corynebacterium	silvaticum	Corynebacterium	silvaticum	2.63	Corynebacterium	silvaticum	2.47	A	1	1	0	Corynebacterium silvaticum	Corynebacterium silvaticum	0	0	0	0
			1	1	CVUAS 4292	3; type strain [0127]	DT	2012-12-08	Corynebacterium	silvaticum	Corynebacterium	silvaticum	2.67	Corynebacterium	silvaticum	2.54	A	1	1	0	Corynebacterium silvaticum	Corynebacterium silvaticum	0	0	0	0
			1	1	CVUAS 5160	3; sequenced	DT	2012-10-08	Corynebacterium	silvaticum	Corynebacterium	silvaticum	2.57	Corynebacterium	silvaticum	2.46	A	1	1	0	Corynebacterium silvaticum	Corynebacterium silvaticum	0	0	0	0
			1	1	CVUAS 5243,2	3; FT-IR (NTTB-D)	DT	2013-11-18	Corynebacterium	silvaticum	Corynebacterium	silvaticum	2.24	Corynebacterium	silvaticum	2.23	A	1	1	0	Corynebacterium silvaticum	Corynebacterium silvaticum	0	0	0	0
			1	1	CVUAS 6455	3; sequenced, strain of the species desciption [0127]	DT	2013-01-08	Corynebacterium	silvaticum	Corynebacterium	silvaticum	2.62	Corynebacterium	silvaticum	2.47	A	1	1	0	Corynebacterium silvaticum	Corynebacterium silvaticum	0	0	0	0
			1	1	CVUAS 6678,3	3; FT-IR (NTTB-D)	eDT	2016-11-23	Corynebacterium	silvaticum	Corynebacterium	silvaticum	2.27	Corynebacterium	silvaticum	2.26	A	1	1	0	Corynebacterium silvaticum	Corynebacterium silvaticum	0	0	0	0
			1	1	CVUAS 704,2	2; FT-IR (NTTB-D)	eDT	2013-12-09	Corynebacterium	silvaticum	Corynebacterium	silvaticum	2.48	Corynebacterium	silvaticum	2.48	A	1	1	0	Corynebacterium silvaticum	Corynebacterium silvaticum	0	0	0	0
			1	1	CVUAS 8972,3	3; FT-IR (NTTB-D)	eDT	2015-12-02	Corynebacterium	silvaticum	Corynebacterium	silvaticum	2.67	Corynebacterium	silvaticum	2.52	A	1	1	0	Corynebacterium silvaticum	Corynebacterium silvaticum	0	0	0	0
			1	1	CVUAS 97,2	2; FT-IR (NTTB-D)	eDT	2013-11-27	Corynebacterium	silvaticum	Corynebacterium	silvaticum	2.29	Corynebacterium	silvaticum	2.25	A	1	1	0	Corynebacterium silvaticum	Corynebacterium silvaticum	0	0	0	0
			0	0	KL1281	4; WGS sequenced (LGL)	0	2018-12-27	Corynebacterium	silvaticum	Corynebacterium	silvaticum	2.53	Corynebacterium	silvaticum	2.51	A	1	1	0	Corynebacterium silvaticum	Corynebacterium silvaticum	0	0	0	0
			0	0	KL1848	4; WGS sequenced (LGL)	0	2011-05-09	Corynebacterium	silvaticum	Corynebacterium	silvaticum	2.57	Corynebacterium	silvaticum	2.55	A	1	1	0	Corynebacterium silvaticum	Corynebacterium silvaticum	0	0	0	0
			1	1	S-1014-16	3; FT-IR (NTTB-D)	eDT	2017-01-11	Corynebacterium	silvaticum	Corynebacterium	silvaticum	2.51	Corynebacterium	silvaticum	2.44	A	1	1	0	Corynebacterium silvaticum	Corynebacterium silvaticum	0	0	0	0
			1	1	S-1111-3-17	3; FT-IR (NTTB-D)	eDT	2017-09-27	Corynebacterium	silvaticum	Corynebacterium	silvaticum	2.47	Corynebacterium	silvaticum	2.39	A	1	1	0	Corynebacterium silvaticum	Corynebacterium silvaticum	0	0	0	0
			1	1	S-1408-1-17	3; FT-IR (NTTB-D)	eDT	2018-03-15	Corynebacterium	silvaticum	Corynebacterium	silvaticum	2.47	Corynebacterium	silvaticum	2.44	A	1	1	0	Corynebacterium silvaticum	Corynebacterium silvaticum	0	0	0	0
			1	1	S-1449-2-17	3; FT-IR (NTTB-D)	eDT	2018-03-15	Corynebacterium	silvaticum	Corynebacterium	silvaticum	2.62	Corynebacterium	silvaticum	2.58	A	1	1	0	Corynebacterium silvaticum	Corynebacterium silvaticum	0	0	0	0
			1	1	S-1514-17	3; FT-IR (NTTB-D)	eDT	2017-09-27	Corynebacterium	silvaticum	Corynebacterium	silvaticum	2.47	Corynebacterium	silvaticum	2.36	A	1	1	0	Corynebacterium silvaticum	Corynebacterium silvaticum	0	0	0	0
			1	1	S-1591-2-17	3; FT-IR (NTTB-D)	eDT	2018-03-15	Corynebacterium	silvaticum	Corynebacterium	silvaticum	2.49	Corynebacterium	silvaticum	2.49	A	1	1	0	Corynebacterium silvaticum	Corynebacterium silvaticum	0	0	0	0
			1	1	S-1627-5-12	3; sequenced	DT	2012-10-08	Corynebacterium	silvaticum	Corynebacterium	silvaticum	2.57	Corynebacterium	silvaticum	2.44	A	1	1	0	Corynebacterium silvaticum	Corynebacterium silvaticum	0	0	0	0
			1	1	S-241-6-18	3; FT-IR (NTTB-D)	eDT	2018-03-15	Corynebacterium	silvaticum	Corynebacterium	silvaticum	2.61	Corynebacterium	silvaticum	2.55	A	1	1	0	Corynebacterium silvaticum	Corynebacterium silvaticum	0	0	0	0
			1	1	S-241-7-18	3; FT-IR (NTTB-D)	eDT	2018-03-15	Corynebacterium	silvaticum	Corynebacterium	silvaticum	2.56	Corynebacterium	silvaticum	2.54	A	1	1	0	Corynebacterium silvaticum	Corynebacterium silvaticum	0	0	0	0
			1	1	S-28-3-13	3; sequenced	DT	2013-01-18	Corynebacterium	silvaticum	Corynebacterium	silvaticum	2.67	Corynebacterium	silvaticum	2.6	A	1	1	0	Corynebacterium silvaticum	Corynebacterium silvaticum	0	0	0	0
			1	1	S-308-2-18	3; FT-IR (NTTB-D)	EFEx	2018-03-27	Corynebacterium	silvaticum	Corynebacterium	silvaticum	2.7	Corynebacterium	silvaticum	2.53	A	1	1	0	Corynebacterium silvaticum	Corynebacterium silvaticum	0	0	0	0
			1	1	S-309-1-18	3; FT-IR (NTTB-D)	EFEx	2018-03-27	Corynebacterium	silvaticum	Corynebacterium	silvaticum	2.71	Corynebacterium	silvaticum	2.59	A	1	1	0	Corynebacterium silvaticum	Corynebacterium silvaticum	0	0	0	0
			1	1	S-310-2-18	3; FT-IR (NTTB-D)	EFEx	2018-03-27	Corynebacterium	silvaticum	Corynebacterium	silvaticum	2.74	Corynebacterium	silvaticum	2.59	A	1	1	0	Corynebacterium silvaticum	Corynebacterium silvaticum	0	0	0	0
			1	1	S-349-18	3; FT-IR (NTTB-D)	eDT	2018-04-05	Corynebacterium	silvaticum	Corynebacterium	silvaticum	2.2	Corynebacterium	silvaticum	2.08	A	1	1	0	Corynebacterium silvaticum	Corynebacterium silvaticum	0	0	0	0
			1	1	S-349-3-17	3; FT-IR (NTTB-D)	eDT	2017-09-27	Corynebacterium	silvaticum	Corynebacterium	silvaticum	2.57	Corynebacterium	silvaticum	2.45	A	1	1	0	Corynebacterium silvaticum	Corynebacterium silvaticum	0	0	0	0
			1	1	S-427-3-15	3; FT-IR (NTTB-D)	eDT	2015-03-27	Corynebacterium	silvaticum	Corynebacterium	silvaticum	2.36	Corynebacterium	silvaticum	2.25	A	1	1	0	Corynebacterium silvaticum	Corynebacterium silvaticum	0	0	0	0
			1	1	S-434-1-18	3; FT-IR (NTTB-D)	eDT	2018-07-04	Corynebacterium	silvaticum	Corynebacterium	silvaticum	2.49	Corynebacterium	silvaticum	2.36	A	1	1	0	Corynebacterium silvaticum	Corynebacterium silvaticum	0	0	0	0
			1	1	S-443-17	3; FT-IR (NTTB-D)	eDT	2017-09-27	Corynebacterium	silvaticum	Corynebacterium	silvaticum	2.52	Corynebacterium	silvaticum	2.46	A	1	1	0	Corynebacterium silvaticum	Corynebacterium silvaticum	0	0	0	0
			1	1	S-450-1-18	3; FT-IR (NTTB-D)	eDT	2018-07-04	Corynebacterium	silvaticum	Corynebacterium	silvaticum	2.49	Corynebacterium	silvaticum	2.39	A	1	1	0	Corynebacterium silvaticum	Corynebacterium silvaticum	0	0	0	0
			1	1	S-468-1-18	3; FT-IR (NTTB-D)	eDT	2018-07-04	Corynebacterium	silvaticum	Corynebacterium	silvaticum	2.24	Corynebacterium	silvaticum	2.23	A	1	1	0	Corynebacterium silvaticum	Corynebacterium silvaticum	0	0	0	0
			1	1	S-619-1-14	3; FT-IR (NTTB-D)	eDT	2018-07-09	Corynebacterium	silvaticum	Corynebacterium	silvaticum	2.28	Corynebacterium	silvaticum	2.18	A	1	1	0	Corynebacterium silvaticum	Corynebacterium silvaticum	0	0	0	0
			1	1	S-793-3-14	3; FT-IR (NTTB-D)	eDT	2018-07-09	Corynebacterium	silvaticum	Corynebacterium	silvaticum	2.58	Corynebacterium	silvaticum	2.52	A	1	1	0	Corynebacterium silvaticum	Corynebacterium silvaticum	0	0	0	0
			1	1	S-803-14	3; FT-IR (NTTB-D)	eDT	2018-07-09	Corynebacterium	silvaticum	Corynebacterium	silvaticum	2.6	Corynebacterium	silvaticum	2.46	A	1	1	0	Corynebacterium silvaticum	Corynebacterium silvaticum	0	0	0	0
			1	1	S-884-18	3; FT-IR (NTTB-D)	eDT	2018-08-21	Corynebacterium	silvaticum	Corynebacterium	silvaticum	2.68	Corynebacterium	silvaticum	2.52	A	1	1	0	Corynebacterium silvaticum	Corynebacterium silvaticum	0	0	0	0
			1	1	W30-B05227	3; FT-IR (NTTB-D)	eDT	2018-07-09	Corynebacterium	silvaticum	Corynebacterium	silvaticum	2.41	Corynebacterium	silvaticum	2.4	A	1	1	0	Corynebacterium silvaticum	Corynebacterium silvaticum	0	0	0	0
[truncated: 1,387 more rows]

## Sheet: S4b Report (Species s.s.)
Targeted Identification
[truncated: 37 more rows]

## Sheet: S4c Settings
Settings for the Validation
[truncated: 7 more rows]

[truncated: 15 more sheets: S4c Target parameter (Species), S4c Non-target parameter (Spec), S4c Report (Species), S4d Settings, S4d Target parameter (species), S4d Non-target parameter (Spec), S4d Report (Species), S4e Settings, S4e Target parameter (Species), S4e Non-target parameter (Spec), S4e Report (Species), S4f Settings, S4f Target parameter (Species), S4f Non-target parameter (Spec), S4f Report (Species)]
